# Supplementary material for: Poly[[μ3-2-(benzotriazol-1-yl)acetato-κ3O:O′:N3]chlorido­(ethanol-κO)cobalt(II)]
Source: IUCrdata. 2024 Jul 5;9(Pt 7):x240630. doi: 10.1107/S2414314624006308 (PMC11299651; doi:10.1107/S2414314624006308)
Supplement: Supplementary file 1 [file x-09-x240630-sup1.cif]

##############################################################################
#                                                                            #
# This CIF contains the data for a data article accepted for                 #
# publication in IUCrData. It conforms to the requirements of                #
# Notes for Authors for IUCrData, and has been                               #
# peer reviewed under the auspices of IUCrData.                              #
#                                                                            #
# Full details of the Crystallographic Information File format               #
# are given in the paper "The Crystallographic Information File (CIF):       #
# a New Standard Archive File for Crystallography" by S. R. Hall, F. H.      #
# Allen and I. D. Brown [Acta Cryst. (1991), A47, 655-685].                  #
#                                                                            #
# The current version of the core CIF dictionary is obtainable from          #
# ftp://ftp.iucr.org/pub/cif_core.dic.                                       #
#                                                                            #
# Software is freely available for graphical display of the structure(s)     #
# in this CIF. For information consult the CIF software page                 #
# http://www.iucr.org/resources/cif/software.                                #
#                                                                            #
# This file may be used for bona fide research purposes within the           #
# scientific community so long as proper attribution is given to the data    # 
# article from which it was obtained.                                        #
#                                                                            #
##############################################################################
data_I
_audit_creation_method
;
Olex2 1.2
(compiled 2018.05.18 svn.r3508 for OlexSys, GUI svn.r5497)
;
_journal_date_recd_electronic     2024-06-06
_journal_date_accepted     2024-06-27
_journal_name_full     'IUCrData'
_journal_year     2024
_journal_volume     9
_journal_issue      1
_journal_page_first     0
_journal_page_last     0
_journal_paper_category     HM
_journal_paper_doi     10.1107/S2414314624006308
_journal_coeditor_code     HB4477
_publ_contact_author_name     'Yun-Yun Zheng'
_publ_contact_author_address
;
Fujian Key Laboratory of Agro-Products Quality and Safety, Institute of Quality
Standards Testing Technology for Agro-products, Fujian Academy of Agricultural
Sciences, 247 Wu-Si Rd., Fuzhou, China
;
_publ_contact_author_email     'yyzheng@xmu.edu.cn'
_publ_contact_author_fax     ?
_publ_contact_author_phone     ?
_publ_section_title
;\
Poly[[\m~3~-2-(benzotriazol-1-yl)acetato-\k^3^<i>O</i>:<i>O</i>':<i>N</i>^3^]\
chlorido(ethanol-\k<i>O</i>)cobalt(II)]
;
_publ_section_title_footnote     .
loop_
    _publ_author_name
    _publ_author_footnote
    _publ_author_address
    'Zheng, Yun-Yun' .
;
Fujian Key Laboratory of Agro-Products Quality and Safety,
Institute of Quality Standards Testing Technology for Agro-products,
Fujian Academy of Agricultural Sciences, 247 Wu-Si Rd, Fuzhou,
People's Republic of China
;
    'Su, De-Sen' .
;
Fujian Key Laboratory of Agro-Products Quality and Safety,
Institute of Quality Standards Testing Technology for Agro-products,
Fujian Academy of Agricultural Sciences, 247 Wu-Si Rd, Fuzhou,
People's Republic of China
;
    'Yao, Qing-Hua' .
;
Fujian Key Laboratory of Agro-Products Quality and Safety,
Institute of Quality Standards Testing Technology for Agro-products,
Fujian Academy of Agricultural Sciences, 247 Wu-Si Rd, Fuzhou,
People's Republic of China
;
    'Huang, Min-Min' .
;
Fujian Key Laboratory of Agro-Products Quality and Safety,
Institute of Quality Standards Testing Technology for Agro-products,
Fujian Academy of Agricultural Sciences, 247 Wu-Si Rd, Fuzhou,
People's Republic of China
;
_publ_section_synopsis
;
The reaction of 2-(benzotriazol-1-yl) acetic acid with CoCl~2~ at room
temperature in ethanol generates the title three-dimensional cobalt-based
coordination polymer.
;
_chemical_name_systematic
;\
Poly[[\m~3~-2-(benzotriazol-1-yl)acetato-\k^3^<i>O</i>:<i>O</i>':<i>N</i>^3^]\
chlorido(ethanol-\k<i>O</i>)cobalt(II)]
;
_chemical_name_common     ?
_chemical_formula_moiety     'C10 H12 Cl Co N3 O3'
_chemical_formula_sum     'C10 H12 Cl Co N3 O3'
_chemical_formula_iupac     '[Co (C8 H6 N3 O2) Cl (C2 H6 O1)]'
_chemical_formula_weight     316.61
_chemical_melting_point     ?
_space_group_crystal_system     orthorhombic
_space_group_name_H-M_alt     'P n m a'
_space_group_name_Hall     '-P 2ac 2n'
loop_
    _space_group_symop_operation_xyz
    'x, y, z'
    '-x+1/2, -y, z+1/2'
    '-x, y+1/2, -z'
    'x+1/2, -y+1/2, -z+1/2'
    '-x, -y, -z'
    'x-1/2, y, -z-1/2'
    'x, -y-1/2, z'
    '-x-1/2, y-1/2, z-1/2'
_cell_length_a     9.681(2)
_cell_length_b     18.411(4)
_cell_length_c     13.163(3)
_cell_angle_alpha     90
_cell_angle_beta     90
_cell_angle_gamma     90
_cell_volume     2346.1(9)
_cell_formula_units_Z     8
_cell_measurement_reflns_used     39979
_cell_measurement_theta_min     2.61
_cell_measurement_theta_max     27.6
_cell_measurement_temperature     223(2)
_exptl_crystal_description     block
_exptl_crystal_colour     blue
_exptl_crystal_size_max     0.25
_exptl_crystal_size_mid     0.15
_exptl_crystal_size_min     0.09
_exptl_crystal_density_diffrn     1.793
_exptl_crystal_density_meas     .
_exptl_crystal_density_method     'not measured'
_exptl_crystal_F_000     1288
_exptl_absorpt_coefficient_mu     1.694
_exptl_absorpt_correction_type     multi-scan
_exptl_absorpt_process_details
;
(SADABS; Krause <i>et al.</i>,  2015)
;
_exptl_absorpt_correction_T_min     0.745
_exptl_absorpt_correction_T_max     0.859
_exptl_special_details     ?
_diffrn_ambient_temperature     223.15
_diffrn_source     ?
_diffrn_radiation_type     MoK\a
_diffrn_radiation_wavelength     0.71073
_diffrn_measurement_device_type     'Bruker SMART CCD'
_diffrn_measurement_method     \w
_diffrn_detector_area_resol_mean     ?
_diffrn_reflns_number     13580
_diffrn_reflns_av_R_equivalents     0.0365
_diffrn_reflns_av_unetI/netI     0.0330
_diffrn_reflns_theta_min     1.902
_diffrn_reflns_theta_max     28.518
_diffrn_reflns_theta_full     25.242
_diffrn_measured_fraction_theta_max     0.957
_diffrn_measured_fraction_theta_full     0.991
_diffrn_reflns_limit_h_min     -12
_diffrn_reflns_limit_h_max     13
_diffrn_reflns_limit_k_min     -23
_diffrn_reflns_limit_k_max     24
_diffrn_reflns_limit_l_min     -11
_diffrn_reflns_limit_l_max     17
_refine_special_details     ?
_reflns_number_total     3058
_reflns_number_gt     2337
_reflns_threshold_expression     'I > 2\s(I)'
_refine_ls_structure_factor_coef     Fsqd
_refine_ls_matrix_type     full
_refine_ls_R_factor_all     0.0564
_refine_ls_R_factor_gt     0.0447
_refine_ls_wR_factor_gt     0.1156
_refine_ls_wR_factor_ref     0.1201
_refine_ls_goodness_of_fit_ref     1.089
_refine_ls_restrained_S_all     1.091
_refine_ls_number_reflns     3058
_refine_ls_number_parameters     184
_refine_ls_number_restraints     3
_refine_ls_hydrogen_treatment     mixed
_refine_ls_weighting_scheme     calc
_refine_ls_weighting_details
              'w=1/[\s^2^(Fo^2^)+(0.0582P)^2^+2.3224P] where P=(Fo^2^+2Fc^2^)/3'
_atom_sites_solution_hydrogens     mixed
_atom_sites_solution_primary     dual
_atom_sites_solution_secondary     ?
_refine_ls_shift/su_max     0.000
_refine_ls_shift/su_mean     0.000
_refine_diff_density_max     0.706
_refine_diff_density_min     -0.382
_refine_ls_extinction_method     none
_refine_ls_extinction_coef     .
loop_
    _atom_type_symbol
    _atom_type_description
    _atom_type_scat_dispersion_real
    _atom_type_scat_dispersion_imag
    _atom_type_scat_source
    'C' 'C' 0.0030 0.0020
                         'International Tables Vol C Tables 4.2.6.8 and 6.1.1.4'
    'H' 'H' 0.0000 0.0000
                         'International Tables Vol C Tables 4.2.6.8 and 6.1.1.4'
    'Cl' 'Cl' 0.1480 0.1590
                         'International Tables Vol C Tables 4.2.6.8 and 6.1.1.4'
    'Co' 'Co' 0.3490 0.9720
                         'International Tables Vol C Tables 4.2.6.8 and 6.1.1.4'
    'N' 'N' 0.0060 0.0030
                         'International Tables Vol C Tables 4.2.6.8 and 6.1.1.4'
    'O' 'O' 0.0110 0.0060
                         'International Tables Vol C Tables 4.2.6.8 and 6.1.1.4'
_computing_data_collection
;
SMART (Bruker, 2002)
;
_computing_cell_refinement
;
SAINT v6.28A (Bruker, 2002)
;
_computing_data_reduction
;
SAINT v6.28A (Bruker, 2002)
;
_computing_structure_solution
;
<i>SHELXD1997</i> (Sheldrick, 2008)
;
_computing_structure_refinement
;
SHELXL (Sheldrick, 2008)
;
_computing_molecular_graphics
;
Olex2 (Dolomanov <i>et al.</i>,  2009)
;
_computing_publication_material
;
Olex2 (Dolomanov <i>et al.</i>,  2009)
;
loop_
    _atom_site_type_symbol
    _atom_site_label
    _atom_site_fract_x
    _atom_site_fract_y
    _atom_site_fract_z
    _atom_site_U_iso_or_equiv
    _atom_site_adp_type
    _atom_site_calc_flag
    _atom_site_occupancy
    _atom_site_disorder_assembly
    _atom_site_disorder_group
    Co Co1 0.43288(6) 0.2500 0.34271(4) 0.03019(17) Uani d 1 . .
    Co Co2 0.5000 0.5000 0.5000 0.02529(16) Uani d 1 . .
    Cl Cl1 0.34331(13) 0.2500 0.18726(8) 0.0404(3) Uani d 1 . .
    Cl Cl2 0.27129(14) 0.2500 0.46492(10) 0.0472(3) Uani d 1 . .
    O O1 0.5318(2) 0.33968(11) 0.37700(15) 0.0296(4) Uani d 1 . .
    O O2 0.5907(2) 0.45529(11) 0.36795(15) 0.0288(4) Uani d 1 . .
    O O3 0.4442(3) 0.40048(12) 0.55516(16) 0.0404(6) Uani d 1 . .
    H H3 0.448(4) 0.3656(8) 0.5120(12) 0.061 Uiso d 1 . .
    N N1 0.6491(2) 0.44636(13) 0.16425(17) 0.0279(5) Uani d 1 . .
    N N2 0.7812(3) 0.44389(13) 0.13833(18) 0.0303(5) Uani d 1 . .
    N N3 0.8091(3) 0.50073(13) 0.08376(18) 0.0296(5) Uani d 1 . .
    C C1 0.5701(3) 0.39542(15) 0.3296(2) 0.0245(6) Uani d 1 . .
    C C2 0.4659(6) 0.3692(2) 0.6509(3) 0.0657(13) Uani d 1 . .
    H H2AA 0.4721 0.4093 0.6986 0.079 Uiso calc 0.507(11) A 1
    H H2AB 0.3817 0.3432 0.6674 0.079 Uiso calc 0.507(11) A 1
    H H2BC 0.5343 0.3314 0.6415 0.079 Uiso calc 0.493(11) A 2
    H H2BD 0.5090 0.4063 0.6925 0.079 Uiso calc 0.493(11) A 2
    C C3 0.5741(13) 0.3227(7) 0.6741(10) 0.095(4) Uani d 0.507(11) A 1
    H H3A 0.6599 0.3487 0.6695 0.143 Uiso calc 0.507(11) A 1
    H H3B 0.5747 0.2829 0.6270 0.143 Uiso calc 0.507(11) A 1
    H H3C 0.5626 0.3045 0.7419 0.143 Uiso calc 0.507(11) A 1
    C C4 0.5894(3) 0.38538(16) 0.2171(2) 0.0303(6) Uani d 1 . .
    H H4A 0.6480 0.3433 0.2062 0.036 Uiso calc 1 . .
    H H4B 0.5002 0.3748 0.1870 0.036 Uiso calc 1 . .
    C C5 0.6926(3) 0.54205(16) 0.0755(2) 0.0297(6) Uani d 1 . .
    C C6 0.5883(3) 0.50689(16) 0.1263(2) 0.0303(6) Uani d 1 . .
    C C7 0.4538(3) 0.5326(2) 0.1284(3) 0.0388(7) Uani d 1 . .
    H H7 0.3835 0.5079 0.1619 0.047 Uiso calc 1 . .
    C C8 0.4311(4) 0.5955(2) 0.0789(3) 0.0464(9) Uani d 1 . .
    H H8 0.3422 0.6146 0.0776 0.056 Uiso calc 1 . .
    C C9 0.5380(4) 0.6334(2) 0.0290(3) 0.0446(8) Uani d 1 . .
    H H9 0.5181 0.6775 -0.0022 0.053 Uiso calc 1 . .
    C C10 0.6678(4) 0.60771(17) 0.0254(2) 0.0389(7) Uani d 1 . .
    H H10 0.7376 0.6324 -0.0087 0.047 Uiso calc 1 . .
    C C3A 0.3657(10) 0.3405(5) 0.7065(6) 0.061(3) Uani d 0.493(11) A 2
    H H3AA 0.3169 0.3050 0.6670 0.092 Uiso calc 0.493(11) A 2
    H H3AB 0.3030 0.3781 0.7272 0.092 Uiso calc 0.493(11) A 2
    H H3AC 0.4047 0.3178 0.7655 0.092 Uiso calc 0.493(11) A 2
loop_
    _atom_site_aniso_label
    _atom_site_aniso_U_11
    _atom_site_aniso_U_22
    _atom_site_aniso_U_33
    _atom_site_aniso_U_12
    _atom_site_aniso_U_13
    _atom_site_aniso_U_23
    Co1 0.0432(4) 0.0220(3) 0.0254(3) 0.000 0.0007(2) 0.000
    Co2 0.0336(3) 0.0231(3) 0.0191(3) -0.0040(2) -0.0011(2) -0.0030(2)
    Cl1 0.0500(7) 0.0401(6) 0.0310(6) 0.000 -0.0062(5) 0.000
    Cl2 0.0544(7) 0.0450(7) 0.0423(6) 0.000 0.0154(6) 0.000
    O1 0.0409(11) 0.0250(10) 0.0230(10) -0.0056(9) 0.0008(9) 0.0008(8)
    O2 0.0389(11) 0.0259(10) 0.0217(9) -0.0043(8) 0.0033(8) -0.0050(8)
    O3 0.0704(16) 0.0263(11) 0.0245(11) -0.0106(11) -0.0037(11) -0.0014(9)
    N1 0.0327(12) 0.0291(12) 0.0220(11) -0.0024(10) 0.0040(10) 0.0015(9)
    N2 0.0369(13) 0.0287(12) 0.0252(12) 0.0001(11) 0.0060(10) 0.0035(10)
    N3 0.0351(13) 0.0273(12) 0.0265(12) -0.0005(10) 0.0046(11) 0.0059(10)
    C1 0.0249(13) 0.0263(14) 0.0223(13) 0.0001(11) -0.0018(11) 0.0015(10)
    C2 0.112(4) 0.047(2) 0.038(2) -0.001(2) -0.014(2) 0.0075(18)
    C3 0.111(10) 0.079(8) 0.096(9) 0.013(7) -0.004(7) 0.027(6)
    C4 0.0430(16) 0.0242(13) 0.0238(13) -0.0065(12) 0.0059(12) -0.0004(11)
    C5 0.0386(16) 0.0295(14) 0.0210(13) -0.0006(12) 0.0021(12) 0.0013(11)
    C6 0.0385(15) 0.0307(15) 0.0217(13) 0.0012(12) 0.0007(12) -0.0015(11)
    C7 0.0369(16) 0.0463(19) 0.0332(17) 0.0021(15) 0.0027(14) -0.0039(15)
    C8 0.047(2) 0.054(2) 0.0388(19) 0.0146(17) -0.0046(16) -0.0047(16)
    C9 0.062(2) 0.0367(18) 0.0351(18) 0.0117(16) -0.0053(16) 0.0043(15)
    C10 0.055(2) 0.0334(16) 0.0281(15) 0.0023(15) 0.0004(15) 0.0046(13)
    C3A 0.082(6) 0.069(6) 0.033(4) -0.019(5) 0.003(4) 0.007(4)
_geom_special_details
;
 All esds (except the esd in the dihedral angle between two l.s. planes)
 are estimated using the full covariance matrix.  The cell esds are taken
 into account individually in the estimation of esds in distances, angles
 and torsion angles; correlations between esds in cell parameters are only
 used when they are defined by crystal symmetry.  An approximate (isotropic)
 treatment of cell esds is used for estimating esds involving l.s. planes.
;
loop_
    _geom_bond_atom_site_label_1
    _geom_bond_atom_site_label_2
    _geom_bond_site_symmetry_2
    _geom_bond_distance
    _geom_bond_publ_flag
    Co1 Cl1 . 2.2223(13) ?
    Co1 Cl2 . 2.2439(14) ?
    Co1 O1 7_565 1.961(2) ?
    Co1 O1 . 1.961(2) ?
    Co2 O2 . 2.114(2) ?
    Co2 O2 5_666 2.114(2) ?
    Co2 O3 5_666 2.043(2) ?
    Co2 O3 . 2.043(2) ?
    Co2 N3 6_556 2.152(3) ?
    Co2 N3 2_665 2.152(3) ?
    O1 C1 . 1.257(3) ?
    O2 C1 . 1.228(3) ?
    O3 H3 . 0.859(9) ?
    O3 C2 . 1.401(4) ?
    N1 N2 . 1.324(3) ?
    N1 C4 . 1.441(4) ?
    N1 C6 . 1.356(4) ?
    N2 N3 . 1.298(3) ?
    N3 Co2 2_664 2.152(2) ?
    N3 C5 . 1.365(4) ?
    C1 C4 . 1.505(4) ?
    C2 H2AA . 0.9700 ?
    C2 H2AB . 0.9700 ?
    C2 H2BC . 0.9700 ?
    C2 H2BD . 0.9700 ?
    C2 C3 . 1.387(12) ?
    C2 C3A . 1.324(9) ?
    C3 H3A . 0.9600 ?
    C3 H3B . 0.9600 ?
    C3 H3C . 0.9600 ?
    C4 H4A . 0.9700 ?
    C4 H4B . 0.9700 ?
    C5 C6 . 1.373(4) ?
    C5 C10 . 1.397(4) ?
    C6 C7 . 1.386(5) ?
    C7 H7 . 0.9300 ?
    C7 C8 . 1.347(5) ?
    C8 H8 . 0.9300 ?
    C8 C9 . 1.410(5) ?
    C9 H9 . 0.9300 ?
    C9 C10 . 1.344(5) ?
    C10 H10 . 0.9300 ?
    C3A H3AA . 0.9600 ?
    C3A H3AB . 0.9600 ?
    C3A H3AC . 0.9600 ?
loop_
    _geom_angle_atom_site_label_1
    _geom_angle_atom_site_label_2
    _geom_angle_atom_site_label_3
    _geom_angle_site_symmetry_1
    _geom_angle_site_symmetry_3
    _geom_angle
    _geom_angle_publ_flag
    Cl1 Co1 Cl2 . . 112.83(6) ?
    O1 Co1 Cl1 . . 113.73(6) ?
    O1 Co1 Cl1 7_565 . 113.73(6) ?
    O1 Co1 Cl2 . . 100.10(7) ?
    O1 Co1 Cl2 7_565 . 100.10(7) ?
    O1 Co1 O1 . 7_565 114.66(13) ?
    O2 Co2 O2 5_666 . 180.0 ?
    O2 Co2 N3 5_666 6_556 93.56(9) ?
    O2 Co2 N3 . 6_556 86.44(9) ?
    O2 Co2 N3 5_666 2_665 86.44(9) ?
    O2 Co2 N3 . 2_665 93.56(9) ?
    O3 Co2 O2 . . 93.03(8) ?
    O3 Co2 O2 5_666 5_666 93.03(8) ?
    O3 Co2 O2 5_666 . 86.97(8) ?
    O3 Co2 O2 . 5_666 86.97(8) ?
    O3 Co2 O3 5_666 . 180.0 ?
    O3 Co2 N3 . 6_556 87.74(10) ?
    O3 Co2 N3 . 2_665 92.26(10) ?
    O3 Co2 N3 5_666 6_556 92.25(10) ?
    O3 Co2 N3 5_666 2_665 87.75(10) ?
    N3 Co2 N3 6_556 2_665 180.0 ?
    C1 O1 Co1 . . 135.83(19) ?
    C1 O2 Co2 . . 128.27(18) ?
    Co2 O3 H3 . . 115.0(14) ?
    C2 O3 Co2 . . 130.4(2) ?
    C2 O3 H3 . . 106.3(14) ?
    N2 N1 C4 . . 119.0(2) ?
    N2 N1 C6 . . 110.6(2) ?
    C6 N1 C4 . . 130.1(3) ?
    N3 N2 N1 . . 108.4(2) ?
    N2 N3 Co2 . 2_664 117.20(19) ?
    N2 N3 C5 . . 108.8(2) ?
    C5 N3 Co2 . 2_664 132.23(19) ?
    O1 C1 C4 . . 115.1(2) ?
    O2 C1 O1 . . 125.2(3) ?
    O2 C1 C4 . . 119.6(2) ?
    O3 C2 H2AA . . 106.2 ?
    O3 C2 H2AB . . 106.2 ?
    O3 C2 H2BC . . 106.5 ?
    O3 C2 H2BD . . 106.5 ?
    H2AA C2 H2AB . . 106.4 ?
    H2BC C2 H2BD . . 106.5 ?
    C3 C2 O3 . . 124.4(7) ?
    C3 C2 H2AA . . 106.2 ?
    C3 C2 H2AB . . 106.2 ?
    C3A C2 O3 . . 123.4(6) ?
    C3A C2 H2BC . . 106.5 ?
    C3A C2 H2BD . . 106.5 ?
    C2 C3 H3A . . 109.5 ?
    C2 C3 H3B . . 109.5 ?
    C2 C3 H3C . . 109.5 ?
    H3A C3 H3B . . 109.5 ?
    H3A C3 H3C . . 109.5 ?
    H3B C3 H3C . . 109.5 ?
    N1 C4 C1 . . 115.4(2) ?
    N1 C4 H4A . . 108.4 ?
    N1 C4 H4B . . 108.4 ?
    C1 C4 H4A . . 108.4 ?
    C1 C4 H4B . . 108.4 ?
    H4A C4 H4B . . 107.5 ?
    N3 C5 C6 . . 107.8(2) ?
    N3 C5 C10 . . 131.4(3) ?
    C6 C5 C10 . . 120.8(3) ?
    N1 C6 C5 . . 104.4(3) ?
    N1 C6 C7 . . 133.0(3) ?
    C5 C6 C7 . . 122.6(3) ?
    C6 C7 H7 . . 122.0 ?
    C8 C7 C6 . . 115.9(3) ?
    C8 C7 H7 . . 122.0 ?
    C7 C8 H8 . . 119.0 ?
    C7 C8 C9 . . 122.1(3) ?
    C9 C8 H8 . . 119.0 ?
    C8 C9 H9 . . 119.0 ?
    C10 C9 C8 . . 121.9(3) ?
    C10 C9 H9 . . 119.0 ?
    C5 C10 H10 . . 121.7 ?
    C9 C10 C5 . . 116.6(3) ?
    C9 C10 H10 . . 121.7 ?
    C2 C3A H3AA . . 109.5 ?
    C2 C3A H3AB . . 109.5 ?
    C2 C3A H3AC . . 109.5 ?
    H3AA C3A H3AB . . 109.5 ?
    H3AA C3A H3AC . . 109.5 ?
    H3AB C3A H3AC . . 109.5 ?
loop_
    _geom_torsion_atom_site_label_1
    _geom_torsion_atom_site_label_2
    _geom_torsion_atom_site_label_3
    _geom_torsion_atom_site_label_4
    _geom_torsion_site_symmetry_1
    _geom_torsion_site_symmetry_2
    _geom_torsion_site_symmetry_3
    _geom_torsion_site_symmetry_4
    _geom_torsion
    _geom_torsion_publ_flag
    Co1 O1 C1 O2 . . . . 154.9(2) ?
    Co1 O1 C1 C4 . . . . -24.5(4) ?
    Co2 O2 C1 O1 . . . . -27.3(4) ?
    Co2 O2 C1 C4 . . . . 152.1(2) ?
    Co2 O3 C2 C3 . . . . -96.0(8) ?
    Co2 O3 C2 C3A . . . . 127.9(6) ?
    Co2 N3 C5 C6 2_664 . . . 162.5(2) ?
    Co2 N3 C5 C10 2_664 . . . -16.0(5) ?
    O1 C1 C4 N1 . . . . -172.8(3) ?
    O2 C1 C4 N1 . . . . 7.8(4) ?
    N1 N2 N3 Co2 . . . 2_664 -165.54(18) ?
    N1 N2 N3 C5 . . . . 1.1(3) ?
    N1 C6 C7 C8 . . . . -178.3(3) ?
    N2 N1 C4 C1 . . . . 102.4(3) ?
    N2 N1 C6 C5 . . . . -0.4(3) ?
    N2 N1 C6 C7 . . . . 177.0(3) ?
    N2 N3 C5 C6 . . . . -1.4(3) ?
    N2 N3 C5 C10 . . . . -179.9(3) ?
    N3 C5 C6 N1 . . . . 1.1(3) ?
    N3 C5 C6 C7 . . . . -176.7(3) ?
    N3 C5 C10 C9 . . . . 177.7(3) ?
    C4 N1 N2 N3 . . . . 174.0(2) ?
    C4 N1 C6 C5 . . . . -174.1(3) ?
    C4 N1 C6 C7 . . . . 3.3(5) ?
    C5 C6 C7 C8 . . . . -1.3(5) ?
    C6 N1 N2 N3 . . . . -0.5(3) ?
    C6 N1 C4 C1 . . . . -84.3(4) ?
    C6 C5 C10 C9 . . . . -0.7(5) ?
    C6 C7 C8 C9 . . . . -0.8(5) ?
    C7 C8 C9 C10 . . . . 2.1(6) ?
    C8 C9 C10 C5 . . . . -1.3(5) ?
    C10 C5 C6 N1 . . . . 179.8(3) ?
    C10 C5 C6 C7 . . . . 2.0(5) ?
loop_
    _geom_hbond_atom_site_label_D
    _geom_hbond_atom_site_label_H
    _geom_hbond_atom_site_label_A
    _geom_hbond_site_symmetry_A
    _geom_hbond_distance_DH
    _geom_hbond_distance_HA
    _geom_hbond_distance_DA
    _geom_hbond_angle_DHA
    O3 H3 O1 . 0.859(9) 2.009(19) 2.734(3) 141(2)
_shelx_space_group_comment
;
The symmetry employed for this shelxl refinement is uniquely defined
by the following loop, which should always be used as a source of
symmetry information in preference to the above space-group names.
They are only intended as comments.
;
_shelx_estimated_absorpt_T_min     ?
_shelx_estimated_absorpt_T_max     ?
_shelx_hkl_file
;
  -1   0   0    4.80    0.62
  -1   0   0    5.57    0.71
  -2   0   0 8570.23  277.96
  -2   0   0 8556.91  271.94
  -3   0   0    0.28    1.50
   3   0   0    3.16    1.16
  -3   0   0    0.58    0.74
  -4   0   0  334.64   13.45
   4   0   0  347.47   12.53
  -4   0   0  348.31   11.99
   5   0   0    0.20    1.39
  -5   0   0   -2.61    1.83
  -5   0   0   -0.70    0.93
   6   0   0   18.69    2.69
  -6   0   0   22.03    3.69
  -6   0   0   18.95    2.24
  -7   0   0   -1.20    2.76
   7   0   0   -0.86    1.98
   8   0   0  217.64   10.10
  -8   0   0  217.49   11.63
  -9   0   0   -2.53    3.42
   9   0   0   -2.62    2.56
  10   0   0    0.48    2.98
 -10   0   0   -4.01    3.53
 -11   0   0   -0.31    4.28
 -12   0   0   73.83    9.24
   0   0   1    1.18    0.31
   0   0   1    1.58    0.35
  -1   0  -1 3587.15  117.18
  -1   0   1 3715.13  117.24
  -1   0   1 3606.12  114.05
   1   0   1 3479.76  113.87
  -3   0   1 2683.93   84.58
  -3   0  -1 2593.24   87.52
   3   0   1 2723.99   84.85
  -3   0   1 2750.46   84.76
  -3   0  -1 2499.71   84.78
  -3   0   1 2665.76   87.57
   4   0   1  355.26   12.74
  -4   0   1  352.08   12.69
  -4   0   1  347.05   11.85
  -4   0  -1  345.50   13.61
  -4   0   1  326.96   13.47
  -4   0  -1  342.33   12.32
  -5   0   1  615.06   20.72
  -5   0   1  519.82   21.45
  -5   0  -1  598.96   21.90
  -5   0   1  585.77   19.45
   5   0   1  591.58   20.52
  -5   0  -1  560.20   19.89
   6   0  -1  172.71    7.96
  -6   0   1  182.52    9.38
  -6   0  -1  184.56    7.77
  -6   0  -1  181.71    9.46
  -6   0   1  176.38    7.16
   6   0   1  183.67    8.32
  -7   0   1   47.22    5.32
   7   0   1   61.01    4.71
   7   0  -1   61.65    4.52
  -8   0   1    3.34    3.30
   8   0  -1    0.83    2.37
  -8   0  -1    2.58    3.15
   8   0   1   -0.87    2.20
  -9   0  -1  232.93   12.83
   9   0   1  227.03   11.11
   9   0  -1  226.74   10.80
  -9   0   1  223.72   12.71
  10   0   1    6.69    3.60
 -10   0   1    2.74    4.09
 -10   0  -1    6.11    4.32
  10   0  -1    4.41    3.33
 -11   0  -1   11.39    5.40
 -11   0   1   17.48    5.75
  11   0   1   19.93    4.74
 -12   0   1   23.11    6.74
 -12   0  -1   30.77    7.17
   0   0   2 2030.71   66.59
   0   0   2 2037.80   64.79
   1   0   2 1647.05   52.14
  -1   0   2 1588.39   51.95
  -1   0   2 1649.59   53.65
  -2   0  -2  103.59    4.83
  -2   0   2  105.68    4.35
   2   0   2  103.88    4.56
  -2   0   2  106.43    4.92
  -3   0   2 2024.43   67.96
  -3   0  -2 1983.39   67.81
   3   0   2 2068.10   65.82
  -3   0   2 2089.31   65.49
  -5   0   2   61.15    4.75
  -5   0  -2   64.55    4.92
  -5   0   2   57.42    4.27
  -5   0   2   58.73    3.21
   5   0   2   58.98    4.14
   6   0   2  457.85   17.48
  -6   0   2  479.15   16.08
  -6   0  -2  458.61   18.69
  -6   0   2  471.24   17.46
  -6   0   2  457.12   18.75
   7   0  -2   30.92    3.39
  -7   0  -2   29.51    4.42
   7   0   2   18.78    3.37
  -7   0   2   25.19    4.40
  -8   0  -2  121.43    8.55
   8   0   2  134.35    7.60
  -8   0   2  128.47    8.80
   9   0  -2  104.51    6.77
  -9   0   2   98.49    8.27
  -9   0  -2  107.49    8.45
   9   0   2  102.34    7.10
  10   0   2  112.13    7.89
 -10   0   2  110.45    9.19
 -10   0  -2  104.46    9.10
 -11   0   2   -4.59    4.22
  11   0   2   -2.61    3.97
 -11   0  -2   -3.34    4.37
 -12   0  -2    5.57    5.59
 -12   0   2    0.38    5.33
   0   0   3    3.06    1.12
   0   0   3    3.17    1.01
  -1   0   3  366.49   12.80
   1   0   3  377.34   13.05
  -1   0   3  375.95   13.42
  -2   0   3   30.73    2.30
  -2   0   3   32.92    2.76
   2   0   3   29.99    2.52
   3   0   3   37.28    2.95
  -3   0   3   38.50    3.28
  -3   0   3   45.71    2.91
  -3   0  -3   40.03    3.30
  -4   0  -3  167.61    8.07
  -4   0   3  164.64    8.12
   4   0   3  182.83    7.67
  -4   0   3  168.90    7.17
  -5   0  -3  617.98   23.72
  -5   0   3  614.49   23.80
  -5   0   3  654.58   22.29
   5   0   3  660.97   22.84
   6   0   3   11.71    2.66
  -6   0   3    6.47    2.79
  -6   0   3   10.39    1.73
  -6   0   3    5.40    2.90
  -6   0  -3    4.01    2.82
  -7   0  -3 1310.86   46.86
  -7   0   3 1365.81   44.54
  -7   0   3 1254.82   46.84
   8   0   3   77.25    6.02
  -8   0   3  102.23    7.61
  -8   0  -3   64.19    6.67
   8   0  -3   59.44    5.02
  -9   0   3  195.26   12.10
  -9   0  -3  236.10   12.72
   9   0   3  225.38   11.28
   9   0  -3  203.51   10.19
 -10   0   3    4.69    4.49
  10   0   3    2.44    3.76
 -10   0  -3    1.11    4.18
  11   0   3   16.97    5.14
 -11   0   3   13.76    5.57
 -11   0  -3   15.01    5.69
 -12   0  -3   13.31    6.40
  12   0   3   15.77    6.12
 -12   0   3   19.75    6.91
   0   0   4 3240.55  106.24
   0   0   4 3245.27  103.39
  -1   0   4  778.64   26.93
  -1   0   4  789.71   26.00
   1   0   4  774.84   26.21
   2   0   4  108.95    5.29
  -2   0   4  114.49    5.13
  -2   0   4  113.41    5.58
   3   0   4 1742.93   57.30
  -3   0   4 1733.06   56.61
  -3   0   4 1780.90   59.13
  -4   0   4  670.46   25.17
  -4   0   4  692.18   23.43
   4   0   4  698.12   24.19
  -5   0  -4  393.44   16.27
  -5   0   4  400.70   16.55
  -5   0   4  403.43   14.94
   5   0   4  420.48   15.78
   7   0   4   25.70    4.02
  -7   0   4   25.10    4.37
  -7   0   4   24.87    3.76
  -7   0  -4   28.32    4.51
  -8   0  -4  590.12   24.18
   8   0   4  622.48   23.04
  -8   0   4  585.45   24.36
  -8   0   4  547.05   21.97
  -9   0  -4   15.87    4.86
   9   0   4    9.89    3.99
  -9   0   4   12.13    4.64
 -10   0   4   72.22    8.06
 -10   0  -4   71.88    7.89
  10   0   4   74.44    7.17
 -11   0  -4   10.89    5.66
  11   0   4   12.35    5.11
 -11   0   4   12.19    5.63
 -12   0   4   23.41    7.51
  12   0   4   18.71    6.37
 -12   0  -4   -0.76    6.19
   0   0   5    1.24    1.55
   0   0   5    0.42    1.24
  -1   0   5  170.43    7.28
   1   0   5  163.63    7.34
  -1   0   5  173.18    7.56
  -2   0   5   93.29    4.80
   2   0   5  100.77    5.18
  -2   0   5   97.97    5.35
  -3   0   5 1558.84   53.48
   3   0   5 1591.58   51.93
  -3   0   5 1561.80   51.16
   4   0   5  101.89    5.77
  -4   0   5   97.92    5.17
  -4   0   5   86.97    5.82
  -5   0   5   54.64    4.20
   5   0   5   67.34    5.01
  -5   0   5   56.53    5.16
  -6   0   5  154.50    8.77
   6   0   5  139.87    7.83
  -6   0   5  139.76    7.31
  -7   0  -5    2.55    3.19
  -7   0   5    2.52    2.59
  -7   0   5   -2.05    2.84
   7   0   5    0.65    2.37
  -8   0   5   12.41    4.13
   8   0   5    7.12    3.31
  -8   0  -5   13.09    4.39
   9   0   5  113.80    8.31
  -9   0  -5  109.25    8.83
  -9   0   5  114.78    9.17
 -10   0  -5   19.12    5.75
 -10   0   5   22.37    5.75
  10   0   5   18.87    5.01
  11   0   5    8.66    5.05
 -11   0  -5   18.15    5.97
 -11   0   5   15.51    6.22
  12   0   5    0.59    5.36
   0   0   6 6385.11  206.91
   0   0   6 6288.69  201.33
   1   0   6   34.71    3.32
  -1   0   6   31.88    3.20
  -1   0   6   35.85    3.24
  -2   0   6 2064.87   66.59
   2   0   6 2045.15   67.05
  -2   0   6 2041.28   68.94
   3   0   6    6.92    2.23
  -3   0   6    6.54    2.29
  -3   0   6    5.12    1.96
  -4   0   6  119.15    6.97
  -4   0   6  103.00    5.74
   4   0   6  119.29    6.58
  -5   0   6  116.70    7.43
   5   0   6  120.07    7.01
  -5   0   6  112.66    6.11
  -6   0   6   76.17    5.15
   6   0   6   67.72    5.40
  -6   0   6   51.83    5.53
   7   0   6    2.34    3.17
  -7   0   6    8.37    3.18
  -7   0   6    1.54    3.37
   8   0   6   50.75    5.81
  -8   0   6   47.70    6.23
   9   0   6   17.12    4.93
  -9   0   6   13.40    5.11
  10   0   6    2.13    4.35
 -10   0   6    3.31    4.51
  11   0   6   13.95    5.66
 -11   0   6   12.52    6.04
  12   0   6   39.47    7.62
   0   0   7   -2.06    1.75
   0   0   7   -0.08    1.56
   1   0   7 2947.78   97.44
  -1   0   7 3025.25   97.22
   1   0   7 3067.39  100.03
  -1   0   7 3006.82  100.15
  -2   0   7   16.25    2.64
  -2   0   7   19.80    3.02
   2   0   7   11.10    2.74
   3   0   7  677.86   24.44
  -3   0   7  658.00   25.14
  -3   0   7  683.48   23.69
   4   0   7   11.07    2.92
  -4   0   7   10.72    3.01
  -4   0   7    9.36    2.59
   5   0   7  120.03    7.46
  -5   0   7  124.43    6.72
   6   0   7   -2.45    2.37
  -6   0   7    3.02    2.60
  -6   0   7   -1.76    2.67
   7   0   7   23.82    4.61
  -7   0   7   21.73    4.70
  -8   0   7   52.92    6.66
   8   0   7   51.21    6.29
  -9   0   7   65.13    7.69
   9   0   7   63.92    7.17
  10   0   7   -2.49    4.21
 -10   0   7   -3.59    4.13
  11   0   7   42.85    7.49
 -11   0   7   52.99    8.62
   0   0   8  238.85   10.72
   0   0   8  245.52   10.70
  -1   0   8  301.27   12.25
   1   0   8  285.04   12.36
  -1   0   8  305.99   12.70
   1   0   8  281.30   12.33
   2   0   8 1155.50   40.86
  -2   0   8 1198.18   42.04
  -2   0   8 1223.89   40.51
  -3   0   8    7.73    2.62
   3   0   8    3.39    2.70
  -3   0   8    8.33    2.78
   4   0   8  626.60   23.66
  -5   0   8   72.62    5.14
   5   0   8   46.24    5.09
  -5   0   8   46.99    5.24
   6   0   8   22.02    4.28
  -6   0   8   21.67    4.59
  -7   0   8    0.22    3.43
   7   0   8    1.18    3.49
  -8   0   8  158.06   10.99
   8   0   8  156.83   10.18
   9   0   8   21.35    5.50
  -9   0   8   16.39    5.40
  10   0   8  120.47    9.95
 -10   0   8  112.95   10.83
 -11   0   8   29.47    7.97
  11   0   8   21.28    6.74
   0   0   9    2.80    2.71
   0   0   9    0.65    1.98
  -1   0   9    7.03    2.90
   1   0   9    5.30    2.95
  -1   0   9    2.69    2.42
   1   0   9    4.12    2.34
  -2   0   9  206.92   10.19
  -2   0   9  204.11    9.55
   2   0   9  177.03    9.51
  -3   0   9    0.59    2.71
  -3   0   9    2.79    2.50
   3   0   9    3.16    3.02
  -4   0   9    6.76    2.96
   4   0   9    5.01    3.39
  -4   0   9   12.49    3.62
  -5   0   9  696.02   27.16
   5   0   9  669.09   26.15
  -6   0   9   51.05    6.16
   6   0   9   41.80    5.71
  -7   0   9  935.98   35.69
   7   0   9  867.79   33.92
   8   0   9  101.89    8.46
  -8   0   9   95.70    9.00
  -9   0   9  138.86   10.97
   9   0   9  128.31    9.85
  10   0   9   17.47    6.59
 -10   0   9   15.19    6.65
   0   0  10   92.93    6.42
   0   0  10   81.58    6.30
  -1   0  10   37.74    4.73
  -1   0  10   23.76    3.83
   1   0  10   26.79    3.81
   1   0  10   21.51    4.06
   2   0  10    6.26    3.37
   2   0  10    9.66    3.18
  -2   0  10    6.43    2.91
  -2   0  10   11.58    3.47
  -3   0  10   11.74    3.53
   3   0  10   11.94    3.96
  -3   0  10   10.09    3.24
  -4   0  10   29.60    4.40
  -4   0  10   37.86    5.04
   4   0  10   40.94    5.44
  -5   0  10    2.68    3.39
   5   0  10   -0.10    3.62
  -6   0  10  643.56   26.90
   6   0  10  655.70   26.13
  -7   0  10   52.46    6.89
   7   0  10   36.08    6.26
   8   0  10  147.60   10.62
  -8   0  10  141.65   10.88
   9   0  10    1.19    4.71
  -9   0  10    3.06    5.16
  10   0  10   69.56    9.08
 -10   0  10   65.27    9.59
   0   0  11   -2.89    2.55
   0   0  11   -0.34    3.16
  -1   0  11   18.24    4.00
   1   0  11   21.98    3.88
   1   0  11   17.02    4.20
  -1   0  11   28.39    4.35
  -2   0  11   93.13    6.90
   2   0  11   96.20    6.91
  -2   0  11  107.14    7.47
   2   0  11  100.22    7.43
   3   0  11  326.16   15.42
  -3   0  11  340.92   14.68
  -3   0  11  347.02   15.79
   4   0  11  298.83   14.66
  -4   0  11  322.59   13.83
  -4   0  11  297.57   14.87
   5   0  11   43.70    6.18
  -5   0  11   38.54    5.98
   6   0  11   13.33    4.88
  -6   0  11    7.86    4.43
   7   0  11   51.99    6.93
  -7   0  11   62.11    7.70
   8   0  11    8.22    5.44
  -8   0  11   13.06    5.40
   9   0  11   26.84    7.07
  -9   0  11   22.57    7.26
   0   0  12  101.88    7.37
   0   0  12   95.48    7.43
   1   0  12   33.64    4.83
  -1   0  12   31.45    5.19
   1   0  12   43.07    5.55
  -1   0  12   42.80    5.32
   2   0  12  132.33    8.35
  -2   0  12  108.10    8.06
  -2   0  12  133.99    8.81
   2   0  12  124.44    8.59
   3   0  12   -0.77    3.41
  -3   0  12    3.96    3.66
   3   0  12    2.79    3.14
  -3   0  12    3.86    3.59
  -4   0  12   15.70    4.78
   4   0  12   22.34    5.17
  -5   0  12   13.52    4.77
   5   0  12   14.42    4.99
   6   0  12  162.95   11.01
  -6   0  12  156.32   11.06
  -7   0  12    1.05    4.82
   7   0  12    5.60    5.11
   8   0  12   -1.24    5.37
  -8   0  12   -6.64    4.42
  -9   0  12    0.84    5.75
   0   0  13    0.74    3.60
   0   0  13   -1.11    3.08
   1   0  13  451.40   19.75
   1   0  13  455.18   19.84
  -1   0  13  472.62   20.21
  -1   0  13  447.09   19.35
  -2   0  13   79.94    7.60
   2   0  13   85.25    7.13
  -2   0  13   92.61    7.71
   2   0  13   85.95    7.84
  -3   0  13  124.76    9.13
   3   0  13  127.60    8.93
   3   0  13  125.23    9.32
   4   0  13   78.42    7.91
  -4   0  13   58.29    7.14
   5   0  13   30.89    6.39
  -5   0  13   47.55    6.96
   6   0  13   -5.12    3.89
  -6   0  13    2.72    4.41
  -7   0  13   11.17    5.74
   7   0  13   11.95    6.00
  -8   0  13   25.78    7.30
   0   0  14  223.46   12.52
   0   0  14  226.68   12.55
  -1   0  14  196.15   11.84
  -1   0  14  189.24   11.59
   1   0  14  205.43   11.89
   1   0  14  181.14   11.37
   2   0  14  198.80   12.11
   2   0  14  202.47   11.91
  -2   0  14  207.31   11.76
  -2   0  14  214.48   12.52
  -3   0  14  128.58    9.94
   3   0  14  135.05    9.95
  -4   0  14   67.59    8.05
   4   0  14   55.92    7.16
   5   0  14    0.21    5.00
  -5   0  14   -0.53    4.24
   6   0  14    6.55    5.97
  -6   0  14    9.54    6.27
   7   0  14   46.90    8.07
  -7   0  14   83.69   10.14
   0   0  15    4.27    4.86
   1   0  15   32.07    6.54
  -1   0  15   46.74    6.58
   2   0  15    0.49    4.57
   3   0  15   48.47    7.27
   4   0  15   82.92    8.85
   5   0  15   59.25    8.27
   0   0  16   15.76    5.67
   1   0  16   20.78    6.11
   2   0  16   70.87    8.80
   3   0  16    7.86    5.71
   4   0  16   30.52    7.37
   1   0  17   64.19    8.91
   2   0  17    3.88    6.14
   3   0  17   99.79   10.89
   0  -1   0    0.06    0.10
  -1   1   0    0.38    0.50
  -1   1   0    0.59    0.35
  -1  -1   0    0.48    0.50
  -1  -1   0    0.24    0.52
   1  -1   0   -0.18    0.16
  -2  -1   0 1093.42   35.49
  -3  -1   0    0.63    0.65
  -3  -1   0   -0.53    1.37
  -3   1   0   -0.88    1.25
  -3  -1   0    0.58    0.65
  -3  -1   0   -0.53    1.39
  -3   1   0    0.02    0.66
   3  -1   0   -0.51    0.90
  -4  -1   0  169.86    8.00
  -4  -1   0  180.16    7.81
   4  -1   0  179.19    7.20
  -4  -1   0  173.10    6.50
  -4   1   0  186.18    8.21
  -4   1   0  180.12    7.03
   5  -1   0    0.15    1.36
   5   1   0    1.59    1.54
  -5  -1   0   -1.07    0.89
  -5  -1   0   -0.28    1.97
  -5   1   0    0.11    1.14
  -5   1   0   -1.21    1.91
  -6   1   0  239.12    9.30
  -6   1   0  236.74   11.01
   6   1   0  234.89    9.91
   6  -1   0  223.78    9.59
  -6  -1   0  216.01   10.89
  -7  -1   0   -1.39    2.47
   7   1   0    1.41    2.07
   7  -1   0    3.00    2.11
  -7   1   0   -1.36    2.75
  -8   1   0    0.31    3.05
  -8  -1   0    4.81    3.48
   8   1   0   -3.48    1.84
   8  -1   0    0.10    2.43
  -9   1   0    2.69    3.77
  -9  -1   0   -5.57    3.09
   9  -1   0   -2.25    2.58
   9   1   0   -1.16    2.44
  10  -1   0   14.70    3.88
 -10  -1   0    7.23    4.45
  10   1   0    6.23    3.43
 -10   1   0   11.68    4.80
 -11   1   0    3.04    4.68
  11   1   0   -0.24    3.69
 -11  -1   0   -0.94    4.26
 -12   1   0   45.27    8.04
 -12  -1   0   47.64    7.94
   0  -1   1 3848.25  122.08
   0   1  -1 3836.50  122.58
   0   1   1 3869.09  122.80
   1  -1   1  299.74   10.03
   1   1   1  300.61   10.07
  -1   1  -1  291.80   10.24
  -1   1  -1  293.27   10.24
  -1   1   1  292.68   10.43
  -1   1   1  305.82    9.78
  -1  -1   1  303.94   10.34
  -1  -1   1  293.30   10.02
  -2  -1   1   30.52    2.40
   2   1   1   29.04    2.17
   2  -1   1   34.97    2.16
  -2   1  -1   36.31    2.23
  -2  -1  -1   29.89    2.54
  -2   1   1   33.79    2.02
  -2   1  -1   25.18    2.15
  -2  -1   1   33.79    2.24
  -2   1   1   33.17    2.49
  -3   1   1    5.18    1.76
   3  -1   1    8.23    1.46
  -3   1   1    4.74    0.96
  -3   1   1    4.37    1.45
   3   1   1    8.74    1.57
  -3  -1   1    6.18    1.65
  -3  -1  -1    4.82    1.75
  -3   1  -1    4.17    1.61
  -3  -1   1    5.69    1.74
  -4   1  -1   54.80    4.32
   4  -1   1   65.09    3.96
  -4  -1   1   78.17    4.52
  -4  -1  -1   74.53    4.80
  -4  -1   1   67.12    4.64
  -4  -1   1   70.31    2.95
  -4   1   1   79.66    4.77
  -4   1   1   71.26    3.53
   4   1   1   76.74    4.17
  -5   1   1  413.03   14.76
   5  -1  -1  418.52   15.12
   5  -1   1  423.28   15.44
  -5   1  -1  430.44   15.30
  -5   1   1  410.70   16.59
  -5  -1   1  419.42   15.67
  -5  -1   1  429.31   14.15
  -5   1  -1  440.51   16.70
   5   1   1  430.84   15.69
  -5  -1  -1  426.35   16.75
  -5  -1   1  386.75   16.45
  -6  -1   1   65.70    5.18
  -6   1  -1   65.22    4.40
   6  -1   1   66.38    4.48
   6   1   1   74.98    4.82
   6  -1  -1   63.60    4.19
  -6   1   1   66.63    3.89
  -6  -1  -1   68.59    5.63
  -6   1  -1   64.92    5.49
  -6   1   1   67.42    5.50
  -6  -1   1   55.08    5.20
  -7   1   1   51.92    5.50
   7  -1   1   71.52    4.90
   7  -1  -1   64.56    4.68
   7   1  -1   70.76    4.87
  -7   1  -1   48.26    5.45
   7   1   1   58.04    4.73
  -7  -1   1   49.05    5.24
  -8  -1   1   63.09    6.38
  -8   1  -1   52.48    5.98
   8   1  -1   38.12    4.21
   8  -1   1   61.75    4.78
  -8   1   1   47.79    5.72
  -8  -1  -1   40.56    5.31
   8   1   1   60.32    5.15
   9   1  -1   14.75    3.59
   9  -1   1   17.30    3.80
  -9   1  -1   18.33    4.91
  -9  -1   1   20.35    5.15
   9   1   1   18.85    4.02
  -9  -1  -1   20.25    4.90
  -9   1   1   19.42    4.98
   9  -1  -1   22.41    3.76
  10  -1   1   31.34    4.86
  10   1  -1   21.86    4.26
 -10   1  -1   35.08    6.30
 -10  -1  -1   22.83    5.51
 -10   1   1   27.19    5.79
 -10  -1   1   18.11    5.36
  10   1   1   24.77    4.64
  11   1   1   14.70    4.56
 -11  -1   1   14.84    5.50
 -11   1   1   18.76    5.72
 -11   1  -1   18.16    5.84
 -11  -1  -1   13.92    5.48
 -12  -1   1   15.07    6.18
 -12   1  -1    6.27    5.87
 -12   1   1   11.78    6.07
 -12  -1  -1   13.78    6.50
   0   1   2    1.59    0.75
   0  -1   2    1.32    0.75
   0   1   2    0.34    0.55
   0  -1   2   -0.14    0.27
   1   1   2 1136.10   36.35
  -1  -1   2 1137.44   36.33
  -1   1   2 1105.22   37.53
  -1   1   2 1145.78   36.08
   1  -1   2 1098.54   36.39
  -1  -1   2 1124.70   37.31
  -1   1  -2 1136.71   36.81
  -2   1   2   44.95    2.99
  -2   1   2   53.30    2.46
  -2   1  -2   45.87    2.98
   2   1   2   44.70    2.84
  -2  -1   2   49.40    2.82
  -2  -1   2   49.18    3.07
   2  -1   2   54.99    2.88
  -2   1  -2   43.89    3.01
  -3  -1   2  480.32   16.51
  -3  -1   2  459.82   17.31
  -3   1  -2  464.34   17.20
  -3   1   2  503.62   16.19
  -3   1   2  455.92   17.44
   3   1   2  475.25   16.68
  -3  -1  -2  488.74   17.51
   3  -1   2  498.12   16.67
  -3   1  -2  461.00   16.76
  -4  -1   2    8.86    2.26
   4  -1   2   10.29    1.91
  -4   1   2    9.16    1.83
  -4   1  -2    8.12    1.72
  -4   1   2    8.33    2.26
  -4   1  -2    8.66    2.14
  -4  -1  -2    6.06    2.20
   4   1   2   11.42    2.09
  -4  -1   2    6.41    1.81
  -5  -1   2   13.84    2.55
  -5  -1   2   11.78    2.69
  -5  -1  -2   10.90    2.60
  -5   1   2   14.12    2.36
  -5   1  -2    9.09    2.58
  -5   1   2   17.05    3.06
  -5   1   2   13.73    1.83
   5   1   2   12.61    2.42
   5  -1   2   14.39    2.39
  -5  -1   2   11.52    1.35
   6  -1   2   83.75    5.25
  -6   1   2   82.20    4.36
  -6   1  -2   74.95    5.94
  -6  -1  -2   69.70    5.90
  -6  -1   2   80.87    5.39
  -6   1  -2   82.16    5.23
   6   1   2   81.28    5.13
  -6  -1   2   81.59    6.10
  -6   1   2   79.98    5.74
   6  -1  -2   75.44    4.58
  -7   1   2  552.08   21.89
  -7   1  -2  531.92   21.64
  -7  -1  -2  528.95   21.68
   7  -1   2  538.04   20.23
  -7  -1   2  567.45   20.52
   7   1   2  534.74   20.35
  -7   1  -2  569.34   19.97
   7  -1  -2  522.36   19.52
  -7  -1   2  489.46   21.44
   8   1  -2   26.94    3.46
  -8   1   2   31.55    5.11
   8  -1  -2   37.20    3.97
  -8  -1  -2   29.43    5.01
  -8   1  -2   36.08    5.19
  -8  -1   2   26.63    4.86
   8  -1   2   26.70    3.92
   8   1   2   35.16    4.18
  -9   1   2    8.78    4.22
  -9   1  -2    7.58    4.10
  -9  -1  -2    1.62    3.74
   9   1  -2    7.43    3.07
  -9  -1   2    7.72    4.30
   9   1   2   11.29    3.64
   9  -1  -2   10.07    3.22
   9  -1   2    9.95    3.64
  10   1   2   19.17    4.70
 -10  -1  -2   14.64    5.15
  10  -1   2   23.87    5.02
 -10  -1   2   16.93    5.34
 -10   1   2   19.02    5.27
 -10   1  -2   24.14    5.61
  10   1  -2   21.87    4.18
 -11  -1  -2    2.61    4.88
 -11   1  -2    1.22    4.68
  11   1   2   -3.37    3.68
 -11   1   2    5.33    4.84
  11  -1   2    0.37    4.04
 -11  -1   2    6.82    5.16
 -12  -1   2   -1.11    5.39
 -12   1  -2    0.42    5.57
 -12  -1  -2    2.05    5.41
  12   1   2    0.55    4.66
 -12   1   2   -1.11    5.34
   0   1   3  124.39    5.14
   0   1   3  139.08    5.55
   0  -1   3  126.37    5.34
  -1  -1   3    1.87    1.04
   1  -1   3    2.61    1.36
   1   1   3    0.62    1.01
  -1  -1   3    1.13    1.26
  -1   1   3    1.88    1.18
  -1   1   3    3.69    1.18
  -2   1   3  133.46    6.23
   2  -1   3  135.85    5.96
   2   1   3  145.66    5.98
  -2  -1   3  134.79    5.71
  -2   1   3  137.34    5.38
  -2  -1   3  135.68    6.05
  -3   1   3  412.90   14.08
  -3   1  -3  385.48   14.98
  -3   1   3  410.97   15.56
  -3   1  -3  400.72   15.16
   3   1   3  412.38   14.84
  -3  -1   3  427.14   15.48
   3  -1   3  418.53   14.86
  -3  -1   3  410.30   14.50
  -4  -1   3  164.20    7.79
  -4  -1  -3  153.26    7.59
  -4   1   3  163.28    6.67
  -4   1  -3  156.58    7.60
  -4   1   3  141.81    7.53
  -4  -1   3  160.62    7.03
   4   1   3  164.53    7.24
   4  -1   3  159.89    7.21
  -4   1  -3  161.09    7.41
  -5  -1   3   91.19    5.20
  -5   1  -3   85.32    5.83
  -5   1   3   95.36    5.14
  -5   1   3   91.07    6.02
   5   1   3   81.91    5.14
  -5  -1   3   90.58    5.92
  -5   1  -3   91.07    5.45
   5  -1   3   95.84    5.50
  -5  -1  -3   92.71    6.08
  -6   1   3   34.69    3.60
  -6  -1  -3   20.87    3.85
  -6  -1   3   31.47    4.26
  -6   1  -3   30.40    4.23
   6  -1   3   35.73    3.81
  -6  -1   3   28.89    3.60
   6   1   3   28.60    3.44
  -6   1   3   31.75    2.76
  -6   1   3   27.28    4.26
  -7   1   3    9.45    3.47
  -7  -1  -3   11.96    3.76
   7   1   3   13.93    3.11
  -7  -1   3    9.68    3.43
   7  -1   3    7.87    2.95
  -7  -1   3   12.82    3.85
  -7   1  -3    8.87    3.53
   8  -1   3   22.60    3.91
  -8  -1   3   30.55    5.27
  -8  -1  -3   24.16    4.98
  -8   1  -3   29.91    4.96
  -8   1   3   24.23    4.88
  -8  -1   3   18.75    3.92
   8  -1  -3   20.30    3.19
   8   1   3   22.75    3.98
   9   1   3   34.03    4.94
  -9   1  -3   31.85    5.62
  -9  -1   3   33.41    5.71
   9  -1   3   30.83    4.87
  -9  -1  -3   26.28    5.56
  -9   1   3   46.07    6.25
   9   1  -3   30.17    4.10
  10  -1   3    2.30    3.71
 -10  -1  -3   -3.36    3.84
 -10  -1   3   -1.79    4.06
 -10   1  -3    0.61    3.91
  10   1   3    2.11    3.44
 -10   1   3    0.96    3.73
 -11  -1   3    0.32    4.69
  11   1   3    1.74    4.09
 -11  -1  -3    1.94    4.56
  11  -1   3    0.01    4.59
 -11   1  -3    5.27    5.11
 -11   1   3    9.38    5.28
 -12  -1  -3    1.54    5.27
 -12   1   3    8.08    5.93
 -12   1  -3    4.95    5.87
 -12  -1   3   -2.84    5.41
  12   1   3    0.93    4.96
   0  -1   4    1.36    0.97
   0   1   4   -0.32    1.12
   0   1   4    2.93    1.41
   0  -1   4   -0.40    1.39
  -1  -1   4  120.71    5.31
   1   1   4  113.42    5.26
  -1  -1   4  114.38    5.35
  -1   1   4  108.40    5.49
   1  -1   4  110.88    5.32
  -1   1   4  122.61    5.12
  -2   1   4   70.22    3.63
  -2  -1   4   65.03    3.81
  -2  -1   4   72.20    4.08
  -2   1   4   66.73    4.17
   2   1   4   65.50    3.82
   2  -1   4   66.21    4.11
  -3   1   4  863.43   29.30
   3   1   4  902.12   30.21
  -3  -1   4  876.25   29.73
   3  -1   4  918.58   30.31
  -3  -1   4  887.78   31.14
  -3   1   4  895.56   31.36
  -4  -1   4   40.63    3.42
  -4   1  -4   46.70    4.01
  -4  -1   4   40.94    3.90
   4   1   4   36.10    3.48
  -4   1   4   45.08    3.86
   4  -1   4   44.35    3.81
  -4   1   4   45.11    3.23
  -5  -1   4  178.78    9.26
  -5  -1  -4  185.85    9.47
  -5  -1   4  204.74    8.65
   5  -1   4  184.69    8.91
  -5   1  -4  191.23    9.32
   5   1   4  208.30    9.18
  -5   1   4  201.62    8.24
  -5   1   4  185.78    9.55
  -6  -1   4   10.38    3.25
  -6   1   4   25.96    3.29
   6   1   4   11.58    2.92
  -6  -1   4   27.44    3.64
  -6   1  -4   20.73    4.06
  -6  -1  -4   12.55    3.63
   6  -1   4   21.53    3.58
  -7  -1   4  183.83    9.12
  -7  -1   4  161.45    9.82
  -7   1   4  175.30    8.62
  -7  -1  -4  178.07   10.08
   7  -1   4  181.16    9.23
   7   1   4  186.15    9.37
  -7   1  -4  177.82    9.99
  -7   1   4  168.76   10.01
   8   1   4   30.36    4.57
   8  -1   4   39.94    4.89
  -8   1  -4   29.12    5.13
  -8  -1  -4   26.23    4.96
  -8  -1   4   28.95    4.45
  -8   1   4   35.31    5.32
  -8  -1   4   43.56    5.76
  -9  -1  -4   11.45    4.49
  -9   1   4    9.70    4.40
   9  -1   4   15.14    4.38
  -9  -1   4    8.45    4.11
  -9  -1   4    4.97    4.05
  -9   1  -4    9.85    4.66
   9   1   4   20.14    4.49
 -10  -1   4   44.21    6.75
 -10  -1  -4   27.66    6.02
  10   1   4   25.83    5.23
 -10   1   4   25.14    5.96
 -10   1  -4   38.88    6.56
  10  -1   4   40.29    6.15
 -11   1   4    6.02    5.01
  11   1   4    0.08    4.14
  11  -1   4    2.92    4.69
 -11  -1  -4   -1.78    4.62
 -11   1  -4    6.08    5.32
 -11  -1   4    0.79    4.72
 -12   1  -4    6.26    5.86
 -12  -1   4    5.54    5.93
 -12   1   4   -2.96    5.30
  12   1   4    6.02    5.23
  12  -1   4   -1.12    5.05
 -12  -1  -4    4.06    6.09
   0   1   5 3107.74   99.40
   0  -1   5 3112.27   99.64
   0   1   5 3002.15  102.30
   0  -1   5 3204.90  102.10
  -1  -1   5   -0.16    1.30
   1   1   5    1.35    1.57
   1  -1   5    3.33    1.70
  -1   1   5    2.55    1.47
  -1   1   5    3.91    1.67
  -1  -1   5    3.77    1.86
   2  -1   5 1088.80   37.10
  -2   1   5 1143.47   36.45
  -2  -1   5 1133.58   38.04
  -2  -1   5 1108.40   36.76
  -2   1   5 1103.98   38.29
   2   1   5 1070.02   36.93
  -3  -1   5    5.77    2.09
  -3   1   5    8.23    2.24
  -3   1   5    9.93    1.81
   3  -1   5    8.80    2.39
  -3  -1   5   11.74    2.20
   3   1   5    6.84    2.01
  -4   1   5  121.84    6.94
  -4   1   5  114.18    5.56
   4  -1   5  125.66    6.59
  -4  -1   5  107.06    6.54
   4   1   5  128.58    6.49
  -4  -1   5  115.16    5.99
  -5   1   5   96.42    6.51
   5   1   5   94.79    5.86
  -5  -1   5   89.78    5.37
   5  -1   5   91.88    5.93
  -5   1   5   93.11    5.15
  -5  -1   5   93.80    6.49
  -6   1   5   18.93    3.05
  -6   1   5   16.83    3.64
  -6  -1   5   20.13    3.24
  -6   1  -5    5.70    3.17
   6   1   5    9.50    3.05
   6  -1   5   12.12    3.13
  -6  -1   5   12.81    3.50
  -7   1   5   21.50    3.86
  -7  -1   5   26.15    3.95
  -7   1   5   26.08    4.68
  -7  -1   5   28.43    4.65
   7   1   5   21.19    3.97
   7  -1   5   17.77    3.85
  -7   1  -5   29.19    4.68
  -8  -1   5  191.55   11.58
  -8   1  -5  205.31   11.53
  -8   1   5  204.39   11.86
   8  -1   5  212.71   11.11
  -8  -1   5  209.80   10.48
   8   1   5  222.63   11.00
  -9   1   5    6.20    4.28
  -9   1  -5    6.43    4.24
  -9  -1   5    6.52    4.30
   9  -1   5    6.51    3.96
   9   1   5    5.72    3.93
 -10   1   5   24.98    6.15
  10  -1   5   24.27    5.65
 -10   1  -5   25.60    5.99
  10   1   5   26.98    5.59
 -10  -1   5   22.63    5.90
 -11   1  -5   18.19    6.10
 -11   1   5   17.14    6.26
 -11  -1   5   18.53    6.48
  11   1   5    6.93    4.96
  11  -1   5   13.42    5.38
 -12   1  -5    1.92    6.01
  12   1   5    0.58    5.33
  12  -1   5   -0.99    5.14
   0  -1   6   -0.58    1.81
   0   1   6    2.36    1.58
   0   1   6    1.01    1.68
   0  -1   6    2.12    1.49
   1   1   6  909.39   31.24
  -1   1   6  933.19   32.38
  -1   1   6  924.89   30.96
   1  -1   6  925.45   31.45
  -1  -1   6  917.57   31.98
  -1  -1   6  907.64   31.20
   2   1   6  584.93   21.18
   2  -1   6  604.93   21.43
  -2   1   6  585.83   21.99
  -2  -1   6  588.90   21.69
  -2   1   6  611.84   20.68
  -2  -1   6  582.80   20.93
  -3   1   6   14.39    2.80
  -3  -1   6   19.23    2.68
  -3  -1   6   16.98    2.72
  -3   1   6   15.16    2.29
   3   1   6   18.30    2.88
   3  -1   6   18.54    3.03
  -4  -1   6   97.88    6.31
  -4   1   6  103.80    6.64
   4  -1   6  114.59    6.57
   4   1   6  100.53    6.04
  -4  -1   6  100.79    5.74
  -4   1   6  107.91    5.45
  -5  -1   6   81.33    5.99
  -5   1   6   71.62    4.81
   5   1   6   72.91    5.52
  -5  -1   6   71.17    5.03
  -6  -1   6   76.23    6.30
   6  -1   6   82.39    6.22
   6   1   6   71.76    5.72
  -6  -1   6   72.03    5.42
  -6   1   6   78.94    6.49
  -6   1   6   76.28    5.23
   7  -1   6    1.44    3.02
  -7   1   6   -1.21    3.07
  -7  -1   6    1.52    3.26
  -7  -1   6    2.02    2.98
   7   1   6    1.86    3.05
   8  -1   6   11.14    3.83
  -8   1   6    2.96    3.73
  -8  -1   6    6.89    3.97
   8   1   6    5.19    3.67
  -9  -1   6   37.82    6.38
  -9   1   6   38.88    6.20
   9   1   6   49.75    6.31
   9  -1   6   38.82    5.80
 -10   1   6    5.27    4.80
  10   1   6    6.89    4.70
  10  -1   6    8.21    4.62
 -10  -1   6   14.91    5.56
 -11  -1   6   -0.28    5.06
 -11   1   6    7.25    5.58
  11   1   6   -0.97    4.69
  11  -1   6    4.52    5.06
  12   1   6   13.21    6.51
  12  -1   6   16.06    6.70
   0   1   7  325.80   12.83
   0   1   7  319.79   13.24
   0  -1   7  323.86   12.91
   0  -1   7  331.57   13.05
  -1  -1   7   16.81    2.64
  -1   1   7   20.18    2.85
  -1   1   7   17.37    2.83
   1  -1   7   20.01    3.08
  -1  -1   7   14.38    2.82
   1   1   7   15.77    2.83
   1  -1   7   16.56    2.59
   1   1   7   16.85    2.72
  -2  -1   7  224.38    9.65
  -2   1   7  229.24    9.45
  -2   1   7  224.42   10.29
   2  -1   7  216.14    9.97
  -2  -1   7  220.59    9.96
   2   1   7  216.06    9.82
  -3   1   7    9.21    2.69
  -3   1   7    3.90    2.07
   3  -1   7    9.00    2.83
  -3  -1   7    6.53    2.37
   3   1   7    8.77    2.59
  -3  -1   7    8.07    2.54
  -4  -1   7   19.14    3.24
   4  -1   7   17.86    3.43
  -4   1   7   24.30    3.72
  -4   1   7   29.26    3.13
   4   1   7   12.21    2.91
  -4  -1   7   21.83    3.49
  -5  -1   7    3.78    2.68
  -5  -1   7    3.28    2.74
   5  -1   7    3.76    2.82
  -5   1   7    4.58    2.45
  -5   1   7    4.13    2.95
   5   1   7    5.75    2.88
  -6   1   7   38.96    5.27
  -6  -1   7   39.93    5.04
  -6  -1   7   48.36    4.62
   6  -1   7   32.54    4.59
   6   1   7   38.89    4.86
  -7   1   7   16.52    4.55
   7  -1   7   14.28    4.05
   7   1   7   20.18    4.39
  -7  -1   7   12.59    4.06
  -7  -1   7    4.84    3.16
   8  -1   7   11.23    3.97
  -8  -1   7    7.93    4.29
   8   1   7   16.87    4.52
  -8   1   7   12.28    4.58
   9   1   7   12.92    4.88
   9  -1   7    4.58    4.32
  -9  -1   7   15.74    5.15
  -9   1   7   17.46    5.26
 -10  -1   7   11.13    5.54
  10   1   7   17.26    5.52
 -10   1   7   20.01    6.16
  10  -1   7   16.17    5.51
 -11  -1   7    9.17    6.44
  11  -1   7    8.27    5.51
 -11   1   7   10.50    6.31
  11   1   7   11.82    5.91
   0  -1   8    2.21    1.83
   0   1   8   -1.78    2.23
   0  -1   8    1.44    2.51
   0   1   8   -0.16    1.83
  -1   1   8  446.29   18.05
   1   1   8  436.14   17.74
  -1   1   8  471.86   17.25
   1   1   8  454.63   17.49
  -1  -1   8  459.60   17.47
   1  -1   8  461.02   17.67
  -1  -1   8  439.33   17.64
   1  -1   8  473.26   17.60
  -2  -1   8  144.78    7.77
   2  -1   8  133.50    7.82
  -2   1   8  140.62    7.22
   2   1   8  139.05    7.70
  -2   1   8  151.20    8.12
  -2  -1   8  150.79    7.60
  -3   1   8    3.94    2.40
  -3  -1   8    2.81    2.41
   3  -1   8    3.29    2.50
   3   1   8    0.94    2.52
  -3   1   8    2.96    2.30
  -3  -1   8    6.35    2.79
  -4  -1   8    3.51    2.80
   4  -1   8    3.30    2.62
  -4   1   8    2.79    2.36
  -4   1   8    1.50    2.58
   4   1   8   -0.57    2.63
  -4  -1   8    0.98    2.73
   5  -1   8   16.59    4.04
  -5  -1   8   20.48    3.50
  -5  -1   8   13.02    3.53
  -5   1   8    8.04    3.60
  -5   1   8   13.85    3.04
   5   1   8   13.59    3.75
  -6  -1   8   -3.91    2.85
  -6   1   8    1.53    3.30
   6   1   8    7.44    3.67
   6  -1   8    2.22    2.89
  -6  -1   8    1.14    2.84
   7   1   8  220.67   11.93
  -7   1   8  220.82   12.65
   7  -1   8  234.78   12.14
  -7  -1   8  224.39   12.67
  -8  -1   8   44.74    6.53
   8  -1   8   46.84    6.37
  -8   1   8   43.96    6.50
   8   1   8   44.92    6.24
  -9  -1   8   12.69    4.94
   9  -1   8    1.60    4.56
  -9   1   8    7.17    4.86
   9   1   8   11.05    4.85
  10  -1   8    3.27    4.90
  10   1   8    0.57    4.88
 -10   1   8    6.38    5.31
 -10  -1   8    1.53    4.95
  11   1   8   -6.55    5.28
 -11   1   8   -5.56    6.03
  11  -1   8    2.63    5.81
 -11  -1   8   -5.28    5.61
   0  -1   9  102.38    6.62
   0  -1   9  106.84    6.39
   0   1   9  100.92    6.42
   0   1   9   90.11    6.16
   1   1   9   59.04    4.93
   1  -1   9   37.72    4.51
   1  -1   9   54.45    4.60
  -1   1   9   62.40    5.19
  -1  -1   9   48.65    4.85
  -1   1   9   48.41    4.81
  -1  -1   9   59.51    4.82
   1   1   9   65.45    5.31
  -2  -1   9    2.45    2.70
   2  -1   9    0.05    2.70
  -2  -1   9    2.20    2.37
   2   1   9    2.93    2.96
  -2   1   9   -0.68    2.28
  -2   1   9   -0.79    2.46
   3   1   9  103.75    7.05
  -3  -1   9  105.50    7.05
  -3  -1   9  108.85    6.64
  -3   1   9   94.85    6.23
   3  -1   9  110.96    7.29
  -4  -1   9   35.59    4.67
   4   1   9   47.70    5.32
  -4   1   9   53.60    5.48
  -4  -1   9   62.95    5.17
  -4   1   9   44.30    4.48
   4  -1   9   49.63    5.40
   5   1   9  245.50   12.36
   5  -1   9  251.43   12.56
  -5  -1   9  267.93   12.89
  -5   1   9  244.44   12.94
   6   1   9  193.45   10.75
  -6  -1   9  200.37   11.23
  -6   1   9  181.38   11.03
   6  -1   9  166.17   10.18
   7   1   9   10.45    4.44
   7  -1   9   20.55    5.12
  -7   1   9   17.54    4.96
  -7  -1   9   19.31    4.92
  -8  -1   9    0.07    4.15
   8   1   9    4.87    3.88
  -8   1   9    6.79    4.51
   8  -1   9    1.47    4.48
   9   1   9    0.48    4.27
  -9  -1   9    6.11    5.06
   9  -1   9    7.73    5.01
  -9   1   9   -0.65    4.55
 -10  -1   9    6.54    5.86
 -10   1   9   -2.88    4.97
  10  -1   9   -0.27    5.23
  10   1   9   -1.68    5.13
   0   1  10   -0.10    2.33
   0  -1  10   -2.32    2.89
   0  -1  10   -1.13    2.25
   0   1  10   -2.70    2.83
  -1   1  10   32.48    4.28
   1  -1  10   25.86    3.66
   1   1  10   29.11    4.25
   1  -1  10   24.25    4.18
  -1  -1  10   20.19    3.86
   1   1  10   13.17    3.30
  -1   1  10   24.33    3.86
   2  -1  10   45.79    5.26
  -2  -1  10   48.70    5.07
  -2   1  10   50.57    5.23
   2   1  10   55.64    5.51
   2  -1  10   62.91    5.17
  -2   1  10   50.56    5.27
   2   1  10   47.34    4.88
  -3  -1  10   15.33    3.69
   3  -1  10   26.89    4.55
  -3   1  10   25.24    4.22
   3   1  10   26.35    4.26
  -3  -1  10   27.60    3.88
  -3   1  10   22.68    4.01
  -4  -1  10  310.55   14.38
  -4   1  10  306.60   14.59
   4   1  10  283.36   13.88
  -4   1  10  291.56   12.86
  -4  -1  10  306.68   13.38
   4  -1  10  291.33   13.92
   5  -1  10  123.94    8.39
  -5  -1  10  119.71    8.61
  -5  -1  10  120.95    7.54
  -5   1  10  126.58    8.82
   5   1  10  110.63    7.99
  -6   1  10  142.49    9.89
   6   1  10  132.55    9.12
   6  -1  10  114.86    8.94
  -6  -1  10  131.54    9.35
  -7   1  10   36.26    6.27
   7   1  10   32.97    5.97
  -7  -1  10   69.79    7.45
   7  -1  10   31.44    5.89
   8   1  10   26.66    6.00
  -8  -1  10   24.80    5.99
   8  -1  10   24.33    6.07
  -8   1  10   29.35    6.37
  -9   1  10   -0.57    5.01
   9  -1  10   -1.05    5.07
  -9  -1  10   -2.69    4.43
   9   1  10   -2.07    4.66
  10   1  10    0.66    5.78
 -10  -1  10    5.30    5.98
 -10   1  10    3.23    5.98
  10  -1  10   -3.02    5.68
   0   1  11   11.41    3.44
   0   1  11    9.58    3.66
   0  -1  11   13.45    3.93
   0  -1  11   11.93    3.47
   1  -1  11  158.05    9.22
  -1  -1  11  156.24    9.02
   1   1  11  163.40    9.19
  -1   1  11  164.12    9.25
   1  -1  11  122.53    8.17
  -1  -1  11  143.85    8.73
   1   1  11  163.82    9.16
  -2   1  11   37.29    4.94
  -2  -1  11   48.26    5.36
   2   1  11   51.15    5.43
   2  -1  11   56.86    5.95
   2   1  11   49.75    5.73
  -2   1  11   48.64    5.55
   2  -1  11   54.41    5.18
  -2  -1  11   43.00    5.13
  -3  -1  11    0.31    2.86
  -3   1  11    3.72    3.29
  -3  -1  11   -1.00    3.10
  -3   1  11    1.88    3.17
   3  -1  11    2.50    3.60
   3   1  11    1.98    3.30
   4   1  11   34.74    5.44
  -4  -1  11   38.83    4.89
  -4  -1  11   32.93    5.12
  -4   1  11   34.03    5.38
   4  -1  11   37.18    5.67
  -5   1  11    6.76    4.02
   5   1  11    5.89    4.01
   5  -1  11    3.70    3.59
  -5  -1  11    2.85    3.83
   6   1  11   26.33    5.60
   6  -1  11   22.01    5.43
  -6  -1  11   24.37    5.37
  -6   1  11   22.72    5.60
  -7  -1  11   -3.60    3.94
   7   1  11    3.58    4.56
   7  -1  11   -1.40    4.74
  -7   1  11    2.01    4.44
   8   1  11   20.70    6.07
  -8  -1  11   26.45    6.49
   8  -1  11   21.82    6.28
  -8   1  11   22.41    6.47
   9  -1  11    2.72    5.75
  -9  -1  11    3.70    6.01
  -9   1  11   -0.68    5.24
   9   1  11   -3.45    5.32
   0   1  12   -0.75    2.90
   0  -1  12   -0.89    3.14
   0  -1  12    3.49    3.07
   0   1  12    0.84    3.53
   1   1  12   18.79    4.50
  -1   1  12    9.89    3.77
   1   1  12   17.09    4.15
  -1  -1  12   18.22    4.41
   1  -1  12   18.32    4.35
  -1  -1  12   23.21    4.32
  -1   1  12   25.60    4.66
   1  -1  12   14.88    3.70
   2  -1  12   10.88    3.75
  -2  -1  12   18.02    4.25
   2   1  12   24.55    4.86
   2  -1  12   10.14    4.12
  -2   1  12   11.53    4.04
  -2   1  12   20.94    4.58
   2   1  12   13.39    3.86
  -2  -1  12   13.98    4.19
   3  -1  12   12.98    4.54
   3  -1  12   20.89    4.17
  -3   1  12   17.65    4.60
  -3  -1  12   22.64    4.77
   3   1  12   19.84    4.86
  -3  -1  12   18.68    4.56
   3   1  12   16.08    4.23
  -4  -1  12   96.16    7.37
   4  -1  12  111.22    8.61
  -4   1  12  101.04    8.53
   4   1  12   99.18    8.19
  -4  -1  12   92.20    8.02
   5   1  12   11.21    4.79
   5  -1  12   11.37    4.93
  -5   1  12   11.18    4.61
  -5  -1  12   14.18    4.67
   6  -1  12    5.68    4.39
  -6   1  12    9.43    4.93
  -6  -1  12    8.19    4.88
   6   1  12   13.91    5.30
  -7   1  12   -0.21    4.78
   7  -1  12    3.42    5.03
  -7  -1  12    4.93    4.47
   7   1  12   -1.97    4.78
   8  -1  12   -3.04    5.35
  -8   1  12    3.23    5.09
  -8  -1  12   -3.61    4.77
   8   1  12    5.44    5.66
  -9   1  12   24.33    7.90
  -9  -1  12   17.22    6.95
   0   1  13   14.33    4.49
   0  -1  13   16.48    4.40
   0  -1  13   15.38    4.76
   0   1  13   23.11    4.84
   1  -1  13   37.44    5.71
  -1   1  13   41.92    5.74
   1  -1  13   41.87    5.52
  -1  -1  13   46.22    6.01
  -1   1  13   48.49    6.12
  -1  -1  13   41.21    5.72
   1   1  13   42.62    6.05
   1   1  13   45.46    5.70
   2  -1  13   -1.89    3.86
  -2   1  13    0.13    3.96
  -2   1  13    3.24    3.77
   2  -1  13    1.20    3.40
  -2  -1  13   -3.28    3.82
   2   1  13   -1.02    3.48
  -2  -1  13    1.25    3.50
   2   1  13    0.69    3.84
   3   1  13  266.86   14.14
   3   1  13  288.96   14.57
  -3  -1  13  296.12   14.06
  -3   1  13  284.72   14.88
  -3  -1  13  290.42   14.77
   3  -1  13  288.35   14.74
  -4   1  13   11.36    4.69
   4  -1  13    7.14    4.55
   4   1  13    5.82    4.46
  -4  -1  13    7.42    4.48
   5   1  13    8.45    4.81
  -5  -1  13    2.70    4.50
  -5   1  13    9.68    4.93
   5  -1  13    5.74    4.94
   6   1  13   -2.50    4.00
   6  -1  13    0.11    4.99
  -6  -1  13    0.94    4.95
  -6   1  13   -0.31    4.37
  -7  -1  13   58.80    8.47
   7  -1  13   39.48    7.66
   7   1  13   43.04    7.84
  -7   1  13   37.43    7.81
  -8  -1  13   -4.97    5.34
  -8   1  13   -3.82    5.49
   0   1  14    0.18    3.62
   0  -1  14    2.42    4.14
   0   1  14    1.19    3.96
   1  -1  14   80.97    8.12
   1   1  14   90.03    8.12
  -1   1  14   80.11    7.65
  -1   1  14   76.19    7.65
  -1  -1  14   81.83    7.71
   1   1  14   86.27    8.17
   2   1  14   10.27    4.46
   2  -1  14    6.58    4.57
   2   1  14    4.62    4.62
  -2   1  14    1.83    3.82
  -2  -1  14   14.33    5.23
   3   1  14    6.94    4.67
  -3   1  14    9.60    4.96
   3  -1  14   10.87    4.89
   3   1  14   11.97    4.83
   4   1  14   26.84    5.53
  -4  -1  14   26.57    6.12
   4   1  14   17.35    5.60
  -4   1  14   21.16    5.94
   4  -1  14   19.41    5.72
  -5   1  14   -2.21    4.63
   5  -1  14    5.38    5.39
   5   1  14    6.66    5.22
  -5  -1  14   11.91    5.56
   6  -1  14    3.67    5.85
   6   1  14    4.61    5.59
  -6  -1  14    4.05    5.26
  -6   1  14    5.62    5.64
   7   1  14   22.02    7.48
  -7   1  14   36.25    7.84
   0  -1  15    5.39    4.68
   0   1  15    4.28    4.57
   0   1  15    3.86    4.20
  -1   1  15   41.41    6.63
   1   1  15   31.99    6.28
  -1  -1  15   20.49    5.66
   1   1  15   19.88    5.94
   1  -1  15   22.03    6.01
   2  -1  15   12.50    5.35
  -2   1  15   24.30    5.95
   2   1  15   16.25    5.57
  -3   1  15   -2.89    4.29
   3   1  15    1.45    4.89
   3  -1  15    1.00    4.60
   4   1  15    0.28    4.95
   4  -1  15    0.09    5.02
  -4   1  15   -0.03    4.73
  -5   1  15    1.75    5.54
   5   1  15   11.88    6.01
   5  -1  15    4.36    5.82
  -6   1  15   39.09    8.06
   0  -1  16   -2.61    4.74
  -1  -1  16   -0.26    4.83
   1  -1  16   -1.01    5.34
   1   1  16    2.11    5.25
   2   1  16   13.36    5.91
   2  -1  16    6.23    5.55
   3  -1  16   -0.31    5.37
   3   1  16    6.92    5.77
   4  -1  16   47.86    8.39
   4   1  16   31.64    7.71
   0  -1  17   20.89    7.11
   1  -1  17   27.46    7.03
   2  -1  17    3.18    5.85
   2   1  17   10.38    6.41
   3   1  17   13.36    6.76
   0  -2   0 3365.45  106.82
  -1   2   0    0.72    0.46
   1  -2   0    0.47    0.39
  -1  -2   0    0.82    0.61
  -1  -2   0    0.97    0.61
  -1   2   0    0.47    0.53
  -3   2   0    1.61    0.81
   3  -2   0    0.71    0.78
  -3  -2   0    1.41    1.40
  -3   2   0    0.94    1.33
  -3  -2   0    0.34    1.56
  -4   2   0  138.00    6.68
  -4  -2   0  127.88    6.75
  -4  -2   0  133.34    6.38
  -5  -2   0   -1.66    2.03
  -5   2   0    0.09    1.15
  -5   2   0    0.30    1.85
   5  -2   0    0.21    1.44
  -5  -2   0   -1.89    1.93
  -6   2   0  472.62   16.39
   6   2   0  444.15   16.74
  -6  -2   0  450.07   18.21
   6  -2   0  432.86   16.27
  -6   2   0  415.52   17.75
  -7   2   0   -0.66    1.86
   7  -2   0    1.38    1.99
  -7   2   0    0.95    2.94
   7   2   0    1.57    2.12
  -7  -2   0   -0.60    2.87
  -8   2   0   59.25    6.39
   8   2   0   98.62    6.20
   8  -2   0   85.77    5.71
  -8  -2   0   86.77    7.34
   9  -2   0   -2.29    2.52
  -9   2   0   -1.07    3.61
  -9  -2   0   -1.37    3.44
   9   2   0    1.86    2.87
 -10  -2   0  335.19   17.69
 -10   2   0  384.20   18.40
  10   2   0  370.89   16.17
  11   2   0   -2.89    3.34
 -11   2   0   -3.43    4.21
 -11  -2   0   -1.44    4.06
 -12   2   0   14.04    6.23
 -12  -2   0   11.46    6.10
   0  -2   1    0.42    0.54
   0   2  -1    1.27    0.55
   1   2  -1   22.97    1.34
  -1   2   1   19.75    1.64
  -1  -2   1   20.04    1.59
  -1   2  -1   21.24    1.68
  -1  -2   1   14.93    1.24
  -1  -2  -1   21.06    1.63
   1  -2   1   22.74    1.50
  -1   2  -1   20.64    1.35
  -2   2  -1 2993.21   96.57
   2  -2  -1 2977.53   93.65
  -2   2   1 2813.11   96.71
   2  -2   1 3016.58   93.82
  -2  -2   1 3012.31   96.69
  -2  -2  -1 3008.29   94.22
  -2   2  -1 2853.58   94.35
  -2  -2   1 2975.59   94.01
  -2  -2  -1 2914.55   96.78
  -3   2  -1  395.84   14.73
  -3   2  -1  412.02   15.31
   3  -2   1  431.39   14.53
  -3  -2   1  416.73   14.80
  -3  -2  -1  420.23   15.56
  -3  -2   1  419.12   15.43
   3  -2  -1  426.89   14.12
  -3   2   1  421.69   15.51
   3   2   1  423.92   14.82
  -4  -2   1  388.44   15.01
   5  -2  -1  495.33   19.85
  -5  -2  -1  606.63   22.12
  -5   2  -1  599.75   21.86
  -5  -2   1  600.02   21.00
  -5  -2   1  610.04   22.03
  -5   2   1  584.53   21.89
  -6  -2   1   27.88    3.85
  -6   2  -1   31.10    3.22
  -6   2   1   29.32    4.06
  -6  -2   1   32.76    3.87
   6  -2   1   26.74    3.12
   6   2   1   33.38    3.52
  -6   2  -1   31.36    4.09
  -6   2   1   32.80    3.04
   6  -2  -1   34.87    3.11
  -6  -2  -1   29.88    4.03
   7  -2  -1  538.11   20.29
  -7  -2  -1  518.45   22.23
   7  -2   1  573.69   20.78
   7   2   1  548.24   21.02
  -7   2  -1  576.77   22.55
  -7   2  -1  584.26   20.69
  -7   2   1  558.60   22.50
  -7  -2   1  605.19   22.88
  -8   2  -1    3.50    3.48
   8  -2   1    2.35    2.65
   8   2   1    1.92    2.43
   8  -2  -1    2.86    2.42
  -8   2   1    6.02    3.57
  -8  -2   1    2.58    3.45
   8   2  -1    1.62    2.22
  -8  -2  -1    7.32    3.70
   9  -2   1  148.64    8.42
  -9   2   1  140.93    9.71
  -9  -2   1  137.64    9.62
   9   2   1  147.71    8.53
   9   2  -1  147.86    8.41
   9  -2  -1  132.70    7.81
  -9   2  -1  159.44   10.18
  -9  -2  -1  150.40    9.97
 -10   2   1   91.00    8.73
 -10   2  -1   86.90    8.66
  10  -2   1   99.13    7.42
  10   2   1  102.65    7.46
 -10  -2  -1   92.69    8.77
 -10  -2   1  111.88    9.10
  10   2  -1   89.44    7.03
  11   2  -1   92.45    7.63
 -11  -2   1   92.24    9.34
 -11   2   1   80.03    9.03
  11   2   1   89.97    7.54
 -11  -2  -1   93.89    9.41
 -11   2  -1   91.06    9.26
  12   2   1   27.62    6.13
 -12   2   1   16.35    6.45
 -12  -2  -1   13.15    6.23
 -12   2  -1   23.39    6.95
 -12  -2   1   22.99    6.99
   0   2   2 3944.98  125.05
   0  -2   2 3752.93  121.54
   0  -2   2 3805.71  125.44
   0   2  -2 3910.79  122.13
   0   2   2 3749.04  121.32
   2  -2   2 1808.81   59.30
  -2   2  -2 1795.04   59.85
  -2   2   2 1931.98   58.81
  -2   2   2 1856.17   61.31
  -2  -2   2 1834.83   59.32
  -2   2  -2 1789.75   60.79
   2   2   2 1832.63   59.37
  -2  -2   2 1917.49   61.07
   3   2   2 2037.28   65.32
  -3  -2  -2 1918.05   67.27
  -3   2   2 1949.63   67.37
  -3   2  -2 2002.74   67.05
  -3   2  -2 2031.79   65.70
  -3   2   2 2147.19   64.60
  -3  -2   2 2004.16   67.19
   3  -2   2 2063.21   65.18
  -3  -2   2 2037.07   65.19
   4  -2   2   91.92    4.74
  -4  -2  -2   75.11    5.30
  -4   2   2   95.35    4.49
  -4  -2   2   90.93    4.89
   4   2   2   89.99    4.89
  -4  -2   2   92.55    5.39
  -4   2   2   95.36    5.48
  -4   2  -2   87.01    5.25
  -4   2  -2   84.03    4.92
  -5  -2  -2 1543.45   53.20
  -5   2   2 1528.17   53.18
  -5  -2   2 1498.20   53.00
  -5   2   2 1569.76   50.63
  -5   2  -2 1561.67   51.25
  -5   2  -2 1530.08   52.95
  -5  -2   2 1557.48   51.05
   5  -2   2 1583.00   51.00
   5   2   2 1529.01   51.20
  -7   2  -2   37.17    4.87
   7   2   2   59.29    4.73
   7  -2  -2   54.30    4.00
   7  -2   2   47.89    4.57
  -7  -2  -2   39.77    4.97
  -7  -2   2   53.99    5.23
  -7   2  -2   56.62    4.74
  -7  -2   2   44.81    5.09
  -7   2   2   40.53    4.80
   8  -2   2    5.86    3.07
  -8  -2   2    4.08    3.61
   8   2   2    3.35    2.78
   8  -2  -2    3.93    2.41
  -8  -2  -2    5.14    3.53
  -8   2   2    3.56    3.47
  -8   2  -2    4.40    3.47
  -9   2   2   27.14    5.39
   9   2  -2   16.95    3.57
   9   2   2   25.21    4.42
   9  -2   2   22.92    4.18
  -9  -2   2   18.89    4.96
  -9   2  -2   19.19    4.98
  -9  -2  -2   22.91    5.27
 -10  -2  -2   55.58    7.17
 -10   2   2   55.18    7.15
  10   2  -2   53.28    5.80
  10  -2   2   34.72    5.32
 -10   2  -2   59.37    7.18
 -10  -2   2   51.13    7.16
 -11   2   2   40.38    7.05
 -11  -2   2   38.58    6.97
 -11  -2  -2   38.07    6.95
 -11   2  -2   34.95    7.00
  11   2   2   37.94    5.74
 -12  -2   2   39.25    7.77
  12   2   2   41.21    6.91
 -12   2   2   34.07    7.57
 -12  -2  -2   26.80    7.31
 -12   2  -2   29.92    7.57
   0  -2   3    3.35    1.31
   0   2   3    1.05    1.00
   0  -2   3    2.85    0.82
   0   2   3    1.30    0.95
   1  -2   3 5495.07  172.21
  -1  -2   3 5366.26  172.09
  -1   2   3 5552.90  171.82
  -1   2   3 5409.83  177.12
  -1   2  -3 5368.67  173.03
   1   2   3 5395.92  171.92
  -2  -2   3   29.14    2.46
   2   2   3   31.20    2.46
  -2   2   3   27.98    2.64
   2  -2   3   27.04    2.42
  -2   2   3   27.92    1.99
  -2   2  -3   23.69    2.55
  -2  -2   3   28.75    2.39
  -3   2   3 3527.18  116.99
  -3   2   3 3632.38  112.57
   3  -2   3 3636.87  113.47
  -3  -2   3 3455.72  113.20
   3   2   3 3598.59  113.50
  -3  -2   3 3487.98  116.66
  -3   2  -3 3598.79  114.19
  -3   2  -3 3444.87  116.41
  -4  -2   3   93.67    5.56
  -4   2   3   99.16    4.61
   4   2   3   96.08    5.31
  -4  -2   3   96.84    5.14
  -4   2  -3   92.20    5.44
   4  -2   3   94.92    5.19
  -4   2  -3   94.55    5.61
  -4  -2  -3  102.15    5.91
  -4   2   3   90.70    5.68
  -5  -2  -3    2.96    2.45
  -5   2   3   11.52    2.22
  -5  -2   3    7.48    2.47
  -5  -2   3    7.65    2.48
  -5   2   3    9.59    2.74
  -5   2  -3    5.85    2.17
  -5   2  -3   10.18    2.62
   5   2   3    4.98    2.23
   5  -2   3    7.14    2.32
  -6  -2   3   20.57    3.30
  -6  -2  -3   16.06    3.52
  -6   2  -3   21.95    3.79
  -6  -2   3   19.84    3.75
  -6   2  -3   26.06    3.49
  -6   2   3    6.13    2.72
   6   2   3   27.39    3.42
  -6   2   3   23.86    2.58
  -6   2   3   21.70    3.17
   6  -2   3   24.65    3.44
  -7   2  -3   36.11    4.76
  -7  -2   3   49.92    5.52
  -7  -2   3   48.59    5.05
   7   2   3   46.01    4.60
  -7  -2  -3   45.81    5.17
  -7   2   3   40.95    5.08
  -8  -2   3   75.74    6.99
  -8  -2   3   40.34    5.24
  -8   2  -3   68.36    6.48
   8  -2   3   46.34    5.14
  -8   2   3   57.27    6.36
   8   2   3   79.31    5.96
  -8  -2  -3   77.37    7.04
  -9   2   3   -3.54    3.47
  -9  -2  -3    5.22    4.05
  -9   2  -3    2.40    3.82
  -9  -2   3    3.03    3.85
   9  -2   3   -0.02    3.07
   9   2   3    0.91    3.15
 -10  -2   3    0.51    4.11
 -10   2   3   -0.94    3.79
  10   2  -3   -3.27    3.00
 -10   2  -3   -2.02    3.86
 -10  -2  -3   -5.53    3.57
  10   2   3   -0.32    3.29
  10  -2   3    1.60    3.83
 -11   2  -3   48.57    7.54
 -11  -2  -3   31.18    6.66
  11  -2   3   40.62    6.48
 -11  -2   3   34.42    7.04
 -11   2   3   38.24    6.95
  11   2   3   36.06    6.02
 -12   2   3   -0.95    5.58
 -12  -2  -3    0.51    5.43
  12   2   3    2.55    4.93
 -12   2  -3    3.01    5.59
 -12  -2   3   -2.01    5.35
   1   2   4   78.39    4.12
  -1   2   4   81.92    3.88
   1  -2   4   77.85    4.39
  -1   2   4   90.02    4.74
  -1  -2   4   86.81    4.55
  -2   2   4 2939.76   90.81
  -2  -2   4 2888.41   94.00
  -2  -2   4 2872.03   91.48
  -2   2  -4 2779.66   92.41
  -2   2   4 2757.64   94.41
   2   2   4 2854.63   91.51
   2  -2   4 2885.66   91.75
   3  -2   4  204.42    8.56
  -3   2   4  194.55    9.04
  -3   2   4  196.05    7.50
  -3   2  -4  193.30    8.97
  -3  -2   4  201.85    8.34
   3   2   4  203.97    8.58
  -3  -2   4  218.68    8.98
   4  -2   4  624.27   21.41
  -4   2  -4  596.28   21.77
  -4   2   4  568.39   22.24
  -4  -2   4  605.61   22.09
  -4   2   4  590.35   20.13
  -4  -2   4  587.17   20.87
   4   2   4  607.66   21.37
  -4   2  -4  573.79   21.64
  -5   2  -4  195.61    9.28
  -5  -2   4  182.82    8.54
  -5   2  -4  182.29    9.15
  -5   2   4  185.53    7.91
  -5  -2   4  189.47    9.44
   5   2   4  209.43    9.07
   5  -2   4  201.37    9.01
  -5   2   4  185.43    9.51
  -6   2  -4  404.06   16.28
   6   2   4  391.45   16.03
  -6   2  -4  412.88   16.90
  -6  -2   4  414.65   15.76
  -6  -2  -4  366.17   16.79
  -6   2   4  430.80   15.22
   6  -2   4  429.52   16.27
  -6   2   4  380.62   17.03
  -7  -2  -4   28.63    4.72
  -7  -2   4   27.28    4.21
  -7   2   4   28.91    3.89
  -7   2   4   28.56    4.64
   7  -2   4   23.11    3.86
   7   2   4   34.31    4.18
  -7   2  -4   21.32    4.18
  -7  -2   4   29.08    4.79
  -8   2   4   72.30    6.90
  -8  -2   4   74.51    7.12
  -8   2  -4   62.75    6.60
   8  -2   4   80.37    6.30
  -8  -2   4   63.67    6.07
   8   2   4   62.87    5.96
  -8  -2  -4   77.52    7.16
  -9  -2  -4  163.42   10.78
   9  -2   4  149.94    9.55
  -9   2   4  162.02   10.84
  -9   2  -4  165.71   10.65
  -9  -2   4  175.63   10.93
   9   2   4  170.08    9.92
  -9  -2   4  156.88    9.68
 -10   2   4    9.41    4.82
 -10  -2   4    1.21    4.25
  10   2   4   12.68    4.63
 -10  -2  -4   15.34    5.23
 -10   2  -4   10.71    4.98
  10  -2   4    6.67    4.21
 -11  -2  -4    1.64    4.75
 -11   2   4   -3.83    4.12
  11  -2   4    0.95    4.59
 -11   2  -4    5.18    5.06
  11   2   4    2.81    4.64
 -11  -2   4    4.15    5.05
 -12   2  -4   21.36    7.17
 -12  -2  -4   27.34    7.25
 -12  -2   4   28.06    7.40
  12   2   4   28.51    6.49
 -12   2   4   23.59    7.08
   0   2   5    2.15    1.47
   0  -2   5    2.82    1.82
   0   2   5    2.98    1.62
   0  -2   5    0.25    0.64
   1  -2   5 1159.07   38.94
  -1   2   5 1168.92   40.18
  -1   2   5 1194.40   38.29
  -1  -2   5 1173.23   38.82
   1   2   5 1130.28   38.54
  -1  -2   5 1186.85   39.51
   2   2   5 1083.27   36.63
  -2   2   5 1119.83   38.19
  -2  -2   5 1104.24   36.61
   2  -2   5 1071.05   36.84
  -2   2   5 1126.47   35.94
  -2  -2   5 1078.70   37.49
  -3   2   5 1036.88   36.43
   3   2   5 1074.16   35.10
  -3   2   5 1008.41   33.85
  -3  -2   5 1035.12   35.92
  -3  -2   5 1015.45   34.70
   3  -2   5 1032.66   35.15
   4   2   5  697.11   24.10
  -4  -2   5  676.66   23.55
  -4   2   5  669.44   25.16
  -4   2   5  637.33   22.60
  -4  -2   5  671.94   24.76
   4  -2   5  673.77   24.07
  -5   2   5  273.71   13.31
   5  -2   5  307.68   12.85
   5   2   5  311.58   12.88
  -5  -2   5  281.91   13.10
  -5   2   5  306.03   11.47
  -5  -2   5  330.62   12.42
  -6   2  -5   80.27    6.19
  -6  -2   5   69.12    5.93
   6   2   5   72.79    5.69
  -6   2   5   77.38    5.03
  -6  -2   5   77.49    5.60
  -7   2   5  420.64   18.34
   7  -2   5  404.15   16.91
  -7   2  -5  385.25   17.39
   7   2   5  416.52   17.10
  -7  -2   5  418.29   17.90
  -8  -2   5    0.28    3.40
  -8   2  -5    2.91    3.74
   8   2   5    1.53    3.13
  -8   2   5   -1.53    3.27
  -8  -2   5   -2.28    2.93
   8  -2   5    0.45    3.32
  -9   2  -5   16.52    5.18
   9  -2   5   17.60    4.84
  -9  -2   5   18.05    4.59
  -9   2   5    9.40    4.42
   9   2   5   11.79    4.39
  -9  -2   5   11.25    4.51
 -10   2  -5  131.95   10.21
  10   2   5  117.32    9.15
 -10  -2   5  141.22   10.63
  10  -2   5  145.64    9.65
 -10   2   5  130.96   10.53
 -11   2   5   23.97    6.58
 -11  -2   5   27.83    7.22
  11   2   5   47.16    7.00
  11  -2   5   30.39    6.44
 -11   2  -5   39.80    7.31
  12  -2   5    0.51    5.26
  12   2   5    3.97    5.70
 -12   2  -5    2.41    6.22
   0   2   6  182.78    8.20
   0  -2   6  179.95    8.08
   0  -2   6  158.52    7.33
   0   2   6  182.70    7.67
  -1  -2   6   10.57    2.02
  -1   2   6    9.31    2.10
  -1  -2   6   12.90    2.34
   1   2   6   13.64    2.34
  -1   2   6    9.77    2.33
   1  -2   6   15.64    2.66
  -2   2   6  453.15   16.01
   2  -2   6  462.48   17.04
   2   2   6  440.60   16.60
  -2   2   6  448.53   17.56
  -2  -2   6  442.97   16.90
  -2  -2   6  454.92   16.67
   3  -2   6  454.28   17.14
  -3  -2   6  452.25   16.67
  -3   2   6  443.31   15.80
   3   2   6  447.89   16.87
  -3  -2   6  440.16   17.24
  -3   2   6  447.04   17.74
   4  -2   6  359.74   14.67
  -4   2   6  367.31   15.44
  -4  -2   6  355.19   14.09
  -4   2   6  357.65   13.26
  -4  -2   6  349.10   14.92
   4   2   6  388.61   14.81
  -5  -2   6  105.62    6.19
   5   2   6  111.28    6.75
   5  -2   6  107.87    6.62
  -5  -2   6  120.14    7.33
  -5   2   6   91.28    6.68
  -5   2   6  109.13    5.59
   6  -2   6  332.69   14.32
   6   2   6  318.72   14.13
  -6  -2   6  313.81   14.74
  -6   2   6  330.08   15.30
  -6  -2   6  343.11   13.75
  -7  -2   6   33.57    4.45
   7   2   6   39.48    4.81
  -7   2   6   35.46    5.17
   7  -2   6   38.88    5.15
  -7  -2   6   48.42    5.66
  -8  -2   6  579.76   22.76
   8   2   6  630.28   24.00
   8  -2   6  598.80   23.85
  -8  -2   6  559.85   24.68
  -8   2   6  616.08   25.46
  -9  -2   6    1.47    3.88
  -9   2   6   12.45    4.71
   9  -2   6   10.42    4.52
   9   2   6    6.83    4.20
  10   2   6   56.26    7.11
 -10  -2   6   53.10    7.50
  10  -2   6   50.29    6.81
 -10   2   6   51.65    7.72
  11  -2   6    9.69    5.60
  11   2   6   13.64    5.98
 -11   2   6   10.25    5.96
 -11  -2   6   19.12    6.63
  12  -2   6    6.49    6.33
   0  -2   7   -0.45    1.42
   0   2   7    0.47    1.64
   0  -2   7   -0.80    1.97
   0   2   7    0.71    1.86
  -1   2   7    6.63    2.15
   1  -2   7    7.51    2.52
  -1  -2   7    5.53    1.90
   1   2   7    4.12    2.14
   1  -2   7    8.65    2.08
  -1   2   7    5.95    2.17
  -1  -2   7    1.57    2.25
  -2   2   7  748.77   27.16
   2  -2   7  720.10   26.19
   2   2   7  715.85   25.80
  -2  -2   7  720.36   26.33
  -2   2   7  745.70   25.28
  -2  -2   7  743.29   25.93
  -3   2   7  265.60   12.01
   3   2   7  258.30   11.31
  -3  -2   7  259.78   11.03
  -3   2   7  266.76   10.37
  -3  -2   7  247.33   11.37
   3  -2   7  269.16   11.53
  -4   2   7    7.69    3.03
  -4   2   7    8.96    2.33
   4  -2   7    6.19    2.83
  -4  -2   7   11.47    2.90
   4   2   7    9.27    2.85
  -4  -2   7    6.31    2.80
  -5  -2   7  349.09   13.57
  -5   2   7  318.26   14.76
   5   2   7  313.47   13.91
   5  -2   7  307.78   13.92
  -5   2   7  323.54   12.42
  -6  -2   7  135.77    8.78
  -6  -2   7  132.97    7.70
   6   2   7  141.69    8.37
  -6   2   7  131.36    8.81
   6  -2   7  131.29    8.26
  -7  -2   7  213.88   10.30
   7  -2   7  205.88   11.06
   7   2   7  215.46   11.17
  -7  -2   7  189.90   11.23
  -7   2   7  190.63   11.49
   8  -2   7   27.56    5.21
  -8  -2   7   30.51    5.54
   8   2   7   33.40    5.54
  -8   2   7   27.69    5.66
  -9   2   7  280.41   15.76
  -9  -2   7  279.44   15.38
   9  -2   7  285.51   14.57
   9   2   7  292.47   14.84
 -10  -2   7    2.70    5.21
 -10   2   7   -0.24    4.53
  10  -2   7    4.17    4.62
  10   2   7    2.07    4.49
 -11   2   7   45.22    8.28
 -11  -2   7   53.87    8.39
  11  -2   7   33.29    6.98
  11   2   7   32.55    7.09
   0  -2   8 1536.99   51.68
   0   2   8 1547.81   53.14
   0  -2   8 1567.86   52.45
   0   2   8 1498.25   51.10
   1  -2   8  379.95   14.96
   1  -2   8  390.41   15.51
   1   2   8  373.51   15.61
  -1   2   8  392.29   14.82
   1   2   8  384.11   15.07
  -1  -2   8  390.75   15.34
  -1  -2   8  374.23   15.15
  -1   2   8  378.78   15.88
   2  -2   8  341.79   14.82
  -2   2   8  369.99   14.09
  -2   2   8  387.02   15.64
  -2  -2   8  356.91   14.61
  -2  -2   8  350.29   14.70
   2   2   8  369.92   14.75
  -3   2   8  111.15    5.97
  -3  -2   8  114.93    6.64
  -3   2   8   98.14    6.89
  -3  -2   8  111.94    6.81
  -4  -2   8   67.99    5.31
   4  -2   8   71.09    5.94
  -4   2   8   72.37    5.93
  -4  -2   8   65.32    5.50
  -4   2   8   65.00    4.74
   4   2   8   69.41    5.64
  -5  -2   8  365.98   16.45
  -5  -2   8  384.49   15.44
   5  -2   8  401.65   16.47
   5   2   8  355.05   15.87
  -5   2   8  373.78   16.92
  -6   2   8   43.41    5.72
   6   2   8   40.46    5.29
   6  -2   8   44.17    5.48
  -6  -2   8   35.49    5.23
  -7   2   8    7.60    3.98
   7   2   8    7.00    3.64
   7  -2   8    1.83    3.56
  -7  -2   8    6.05    4.06
  -7  -2   8    7.92    3.49
  -8  -2   8  130.00    9.71
   8   2   8  140.91    9.55
  -8   2   8  131.00   10.08
   8  -2   8  147.76    9.68
  -9  -2   8   56.21    7.43
  -9   2   8   57.69    7.83
   9  -2   8   49.90    7.00
   9   2   8   64.06    7.40
  10   2   8   10.58    5.62
  10  -2   8   17.45    6.09
 -10  -2   8    6.23    5.84
 -10   2   8   15.51    6.51
 -11  -2   8    2.48    6.30
  11  -2   8   11.21    6.49
  11   2   8   12.63    6.46
   0  -2   9   -0.29    1.97
   0   2   9    1.12    2.67
   0  -2   9    1.05    2.65
   0   2   9   -0.62    2.20
   1  -2   9  678.84   24.80
   1   2   9  679.67   24.74
  -1   2   9  690.25   24.41
   1   2   9  650.69   25.41
  -1   2   9  672.60   25.79
  -1  -2   9  701.45   25.16
  -1  -2   9  640.75   24.70
  -2   2   9   75.99    5.45
  -2  -2   9   73.28    5.88
   2  -2   9   72.96    5.96
  -2  -2   9   82.33    5.70
  -2   2   9   36.83    4.89
  -3   2   9  185.56    8.75
  -3   2   9  181.19    9.97
   3   2   9  193.51    9.74
  -3  -2   9  178.69    9.54
  -3  -2   9  180.87    9.32
   3  -2   9  189.88    9.98
  -4   2   9  102.68    7.58
   4   2   9  104.58    7.07
  -4  -2   9  117.13    7.36
   4  -2   9  113.52    7.65
  -4  -2   9  100.08    6.94
   5   2   9   96.35    7.05
   5  -2   9   98.91    7.51
  -5  -2   9   97.79    7.30
  -5   2   9  100.88    7.74
  -5  -2   9  102.40    6.64
  -6  -2   9    9.23    4.08
   6  -2   9    1.70    3.80
  -6   2   9    2.02    3.41
  -6  -2   9    3.20    3.07
   6   2   9    1.63    3.11
  -7   2   9   19.07    5.20
  -7  -2   9   16.72    4.92
   7   2   9   19.70    4.70
   7  -2   9   26.29    5.48
   8   2   9  109.09    8.75
  -8   2   9  104.96    9.59
  -8  -2   9  105.60    9.08
   8  -2   9  117.99    9.11
   9   2   9   19.47    5.89
   9  -2   9   29.58    6.35
  -9   2   9   33.17    6.90
  -9  -2   9   22.57    6.02
  10  -2   9   -2.05    5.08
 -10   2   9    8.60    5.81
  10   2   9    3.02    5.29
 -10  -2   9    9.19    6.37
   0  -2  10  450.89   17.43
   0   2  10  410.65   16.99
   0   2  10  411.20   17.63
   1  -2  10  151.85    9.14
   1  -2  10  171.26    8.80
  -1  -2  10  166.47    9.20
  -1   2  10  172.58    9.51
  -1   2  10  188.99    9.07
   1   2  10  153.68    8.96
  -1  -2  10  170.57    8.94
   1   2  10  163.89    9.09
  -2  -2  10  438.69   18.00
  -2   2  10  432.80   18.63
   2   2  10  431.06   17.81
   2  -2  10  439.91   17.66
  -2   2  10  456.50   17.39
   2  -2  10  439.97   18.18
   2   2  10  422.76   18.20
  -2  -2  10  442.10   17.81
  -3   2  10  111.33    6.90
  -3  -2  10  120.17    7.42
   3   2  10  117.33    7.78
   3  -2  10  114.82    7.72
  -3   2  10  116.14    8.11
  -3  -2  10  117.02    7.56
   4   2  10  387.80   17.16
   4  -2  10  420.71   17.75
  -4   2  10  412.82   18.21
  -4  -2  10  395.96   17.46
  -4  -2  10  388.23   16.55
   5  -2  10   98.23    7.95
   5   2  10   99.75    7.75
  -5  -2  10  107.67    7.80
  -5  -2  10  100.40    7.12
  -5   2  10  122.69    8.65
  -6  -2  10   -0.26    3.52
  -6   2  10    0.55    3.91
   6   2  10   -2.01    3.23
   6  -2  10   -2.22    3.94
   7  -2  10   13.97    5.12
   7   2  10   15.32    4.99
  -7  -2  10   19.18    5.34
  -7   2  10   20.43    5.43
  -8   2  10    9.20    5.10
   8   2  10   13.64    5.28
   8  -2  10    1.65    4.22
  -8  -2  10   12.29    5.24
  -9  -2  10   -0.01    4.46
   9   2  10    1.79    4.83
  -9   2  10    4.32    5.39
   9  -2  10    5.21    5.39
 -10   2  10   23.49    7.56
 -10  -2  10   26.44    7.58
  10  -2  10   13.67    6.64
  10   2  10   11.29    6.43
   0  -2  11    2.50    3.25
   0  -2  11   -0.74    2.63
   0   2  11   -2.71    2.43
   0   2  11   -1.44    3.33
   1  -2  11  454.56   18.86
   1  -2  11  445.58   18.30
  -1  -2  11  428.95   18.49
   1   2  11  446.18   18.98
  -1  -2  11  458.83   18.72
   1   2  11  457.27   18.53
  -1   2  11  459.66   19.36
  -2  -2  11   58.41    5.79
  -2  -2  11   47.40    5.18
   2   2  11   47.38    5.65
   2   2  11   55.59    5.56
   2  -2  11   37.23    4.61
  -2   2  11   51.57    5.92
  -2   2  11   51.71    5.24
   2  -2  11   58.79    6.22
   3  -2  11   93.43    7.61
  -3  -2  11   99.24    7.12
  -3   2  11   82.41    7.26
   3   2  11  109.19    7.67
  -3  -2  11  101.12    7.29
   4  -2  11  198.69   11.19
  -4  -2  11  166.16    9.95
  -4  -2  11  196.63   10.75
   4   2  11  170.58   10.53
  -4   2  11  201.22   11.43
  -5  -2  11  184.66   10.24
   5   2  11  183.33   11.04
  -5  -2  11  185.25   10.95
   5  -2  11  180.84   11.21
  -5   2  11  204.78   11.87
  -6   2  11   13.03    4.95
   6  -2  11   14.29    5.12
  -6  -2  11   23.05    5.38
   6   2  11   11.65    4.80
  -7   2  11   84.43    8.83
  -7  -2  11  103.69    9.17
   7  -2  11   93.05    8.74
   7   2  11   80.58    8.37
  -8  -2  11   12.97    5.88
   8  -2  11   22.03    6.45
   8   2  11   10.95    4.85
  -8   2  11   10.01    5.63
   9   2  11    8.91    6.03
   9  -2  11    5.06    6.29
  -9  -2  11    5.58    5.64
  -9   2  11   13.52    6.61
 -10  -2  11    6.93    6.65
   0   2  12   65.60    6.47
   0   2  12  115.03    8.06
   0  -2  12   89.40    6.72
   0  -2  12   92.60    7.43
  -1  -2  12   12.58    4.17
  -1  -2  12   20.84    4.28
   1  -2  12    8.33    4.02
   1   2  12    7.44    3.79
   1  -2  12   16.17    3.77
  -1   2  12   11.51    3.86
   1   2  12   16.40    4.07
  -1   2  12   15.50    4.26
   2   2  12    9.80    4.09
  -2  -2  12   18.18    4.09
  -2  -2  12   18.88    4.48
   2  -2  12   15.99    3.90
  -2   2  12   16.22    4.24
  -2   2  12    9.70    3.94
   2  -2  12   23.76    4.76
   2   2  12   10.63    3.97
   3   2  12  178.69   10.75
  -3   2  12  188.07   11.19
   3  -2  12  209.06   10.64
   3   2  12  177.97   10.70
  -3  -2  12  167.32   10.31
   3  -2  12  194.82   11.23
  -3  -2  12  189.69   10.78
  -4   2  12  255.02   14.08
   4  -2  12  257.39   13.77
  -4  -2  12  260.34   13.04
   4   2  12  259.64   13.51
  -4  -2  12  265.12   13.67
  -5  -2  12    3.25    4.27
  -5   2  12   -0.27    3.76
   5  -2  12   -2.30    3.99
   5   2  12    3.96    4.44
  -6   2  12  401.79   19.60
   6   2  12  359.21   18.15
   6  -2  12  378.55   18.33
  -6  -2  12  381.88   18.65
  -7   2  12    5.82    5.07
  -7  -2  12   12.04    5.41
   7  -2  12   13.88    6.00
   7   2  12   10.44    5.46
   8   2  12   77.05    9.26
   8  -2  12   88.11    9.54
  -8   2  12  117.72   11.08
  -8  -2  12  100.03   10.18
  -9  -2  12   -3.76    6.08
  -9   2  12   -4.60    5.67
   0   2  13    0.95    3.50
   0  -2  13   -3.61    3.59
   0   2  13   -2.39    3.49
  -1  -2  13    8.02    4.32
  -1   2  13    5.09    3.77
  -1   2  13    2.79    3.70
   1   2  13    6.98    3.96
   1  -2  13    3.42    4.01
   1   2  13   -0.45    3.64
  -2   2  13    7.97    4.14
   2  -2  13   13.67    4.68
   2   2  13   16.76    4.66
   2   2  13    6.98    3.98
  -2  -2  13   12.95    4.79
  -3   2  13  166.96   10.77
  -3  -2  13  167.31   10.07
   3   2  13  165.90   10.43
   3  -2  13  151.93   10.40
  -3  -2  13  150.63   10.01
   3   2  13  153.09   10.23
  -4  -2  13   10.53    4.68
   4   2  13   10.05    4.81
  -4   2  13    8.22    4.39
   4  -2  13    9.30    4.80
   5  -2  13  185.97   12.24
  -5  -2  13  210.28   12.59
  -5   2  13  199.82   13.05
   5   2  13  185.54   12.01
   6   2  13    2.96    4.97
  -6  -2  13   11.64    5.81
  -6   2  13   15.52    5.71
   6  -2  13   25.34    6.53
   7   2  13   29.96    7.16
  -7   2  13   47.41    8.08
   7  -2  13   40.98    7.41
  -7  -2  13   48.30    7.95
  -8  -2  13   15.44    7.01
  -8   2  13   18.11    7.17
   0   2  14  488.49   21.34
   0   2  14  514.86   22.54
   0  -2  14  507.84   21.83
   1   2  14    9.48    4.32
  -1  -2  14    9.23    4.75
   1   2  14    5.33    4.61
  -1   2  14   10.38    4.50
   1  -2  14    2.60    4.36
   2   2  14    9.42    4.65
  -2  -2  14    4.08    4.61
  -2   2  14    0.74    4.31
   2   2  14    5.02    4.33
   2  -2  14   -2.81    3.98
   3  -2  14   59.27    7.55
  -3   2  14   57.03    7.37
   3   2  14   74.47    7.66
  -3  -2  14   60.79    7.19
   3   2  14   67.32    7.47
   4  -2  14  103.09    9.52
   4   2  14   90.47    9.03
   4   2  14  112.03    9.08
  -4   2  14  127.89   10.35
  -5   2  14   33.74    6.64
   5   2  14   24.50    6.27
   5  -2  14   28.83    6.76
   6   2  14   31.38    7.18
  -6   2  14   47.70    7.78
   6  -2  14   50.61    8.18
   7   2  14   -4.27    5.52
  -7   2  14    3.86    5.86
   0  -2  15    1.11    4.26
   0   2  15    1.13    4.30
  -1   2  15  189.77   12.29
  -1  -2  15  155.01   11.10
   1   2  15  179.60   12.04
   1  -2  15  185.65   11.76
   1   2  15  156.37   10.86
  -2   2  15    4.68    4.64
   2  -2  15    4.37    4.83
  -2  -2  15   -1.52    4.26
   2   2  15   -0.02    4.02
   2   2  15    1.16    4.60
   3  -2  15   23.43    6.09
   3   2  15   21.91    6.13
   3   2  15    9.22    4.99
  -3   2  15   16.39    5.90
   4   2  15   49.00    7.30
  -4   2  15   66.31    8.42
   4  -2  15   55.13    7.89
   4   2  15   32.87    6.93
  -5   2  15   43.90    7.91
   5   2  15   34.18    7.33
   5  -2  15   28.84    7.26
   6   2  15    7.44    6.44
  -6   2  15   12.45    6.70
   0   2  16  290.27   15.90
   0  -2  16  236.32   14.87
  -1   2  16   25.50    6.71
  -1  -2  16   23.16    6.20
   1   2  16   23.51    6.45
   1  -2  16   20.42    6.23
  -2   2  16  157.90   12.05
   2  -2  16  179.86   12.37
   2   2  16  167.21   11.76
   3   2  16   23.47    6.87
  -3   2  16   25.09    6.77
   3  -2  16   17.13    6.44
   4   2  16   72.22    9.07
   4  -2  16   71.31    9.25
  -4   2  16   99.92   10.61
  -5   2  16    4.73    6.21
   0  -2  17   -2.47    5.67
   1  -2  17   71.84    8.95
   2   2  17    0.13    5.82
   2  -2  17   -0.14    6.20
   3   2  17   30.63    7.58
   0  -3   0    0.86    0.55
   1  -3   0    1.58    0.61
  -1   3   0    1.12    0.72
  -1  -3   0    0.48    0.73
  -1   3   0    0.95    0.62
  -2   3   0 4062.75  129.16
  -2  -3   0 3988.28  128.66
   2  -3   0 4052.58  128.24
  -2   3   0 4047.23  132.21
  -2  -3   0 4103.43  132.30
  -3   3   0   -0.78    0.89
  -3  -3   0    0.30    1.55
   3  -3   0    0.46    0.70
  -3  -3   0    1.19    1.56
  -3   3   0   -0.57    1.20
   5  -3   0   -0.08    1.38
  -5   3   0    0.28    0.89
  -5  -3   0   -1.33    2.00
  -5  -3   0   -2.12    1.85
  -5   3   0   -0.72    1.85
  -6  -3   0    8.54    3.17
  -6   3   0    3.21    1.70
  -6  -3   0    6.63    2.98
   6  -3   0   10.78    2.30
  -6   3   0    9.97    3.12
  -7   3   0    0.70    1.81
  -7   3   0    0.11    2.76
  -7  -3   0    0.43    2.97
   7  -3   0    0.51    2.11
   7   3   0    0.30    1.99
   8   3   0   20.26    3.52
   8  -3   0   17.77    3.41
  -8   3   0   24.65    4.60
  -8  -3   0   15.81    4.28
  -9  -3   0    1.17    3.77
  -9   3   0   -3.58    3.26
   9  -3   0    0.83    2.93
   9   3   0   -1.68    2.40
  10   3   0   82.13    6.85
 -10  -3   0   81.34    8.30
 -10   3   0   87.14    8.61
 -11   3   0   -1.48    4.67
 -11  -3   0   -1.31    4.54
  11   3   0   -2.17    3.44
  12   3   0   90.23    8.50
 -12  -3   0   75.92    9.61
 -12   3   0   83.48    9.78
  -1   3  -1  373.85   13.09
   2  -3  -1  214.08    7.35
  -2   3   1  221.95    8.63
  -2  -3  -1  192.73    8.25
  -2  -3   1  230.38    8.53
  -2  -3   1  226.42    8.33
  -2   3  -1  220.31    8.25
  -2   3  -1  209.37    8.41
   2  -3   1  233.60    8.06
   2   3  -1  223.89    7.51
  -3   3   1  103.44    5.41
  -3   3  -1  106.09    5.14
  -3  -3   1  104.61    5.38
  -3  -3   1  115.40    5.32
  -3  -3  -1  116.80    5.77
   3  -3   1  101.87    4.71
   3  -3  -1  107.84    4.23
  -3   3  -1  100.09    5.15
  -3  -3  -1  104.60    5.40
   4  -3   1   26.34    2.46
  -4  -3   1   22.49    2.93
  -4  -3   1   20.81    2.82
  -4   3  -1   23.17    2.56
  -4   3   1   26.16    3.01
   4  -3  -1   23.87    2.04
  -4  -3  -1   28.42    3.24
  -4   3  -1   21.94    2.78
  -4   3   1   28.15    2.51
  -5   3  -1   74.33    4.60
  -5  -3   1   72.91    5.36
  -5  -3  -1   70.99    5.38
  -5   3   1   71.09    5.23
   5  -3   1   79.88    4.50
   5   3   1   76.71    4.77
  -5   3  -1   66.48    5.04
  -5  -3   1   79.12    5.12
  -6  -3  -1    4.22    2.74
  -6   3   1    9.81    3.04
  -6   3  -1   12.97    3.20
  -6  -3   1   10.48    3.20
   6  -3  -1    0.12    1.21
   6   3   1    6.73    2.34
  -6  -3   1    4.84    2.65
   6  -3   1   18.03    2.70
  -6   3   1    5.75    1.88
  -7   3   1   16.62    2.80
   7   3   1   11.14    2.79
  -7  -3   1   13.74    3.64
  -7   3  -1   19.20    3.14
  -7  -3  -1    7.42    3.31
   7  -3   1   20.29    3.34
   7  -3  -1    9.88    2.36
  -7   3   1   15.32    3.74
  -7  -3   1   18.30    4.01
  -7   3  -1   15.34    3.69
   8  -3   1   66.76    5.71
  -8  -3   1   91.07    7.49
  -8  -3  -1   91.55    7.52
  -8   3  -1   95.43    7.41
  -8   3   1   87.57    7.26
   8   3  -1   82.67    5.90
   8   3   1   93.00    6.35
   8  -3  -1   86.66    5.55
  -9  -3  -1   27.29    5.16
   9  -3   1   21.99    3.95
   9   3  -1   27.16    4.17
  -9  -3   1   29.84    5.48
  -9   3   1   26.10    5.23
  -9   3  -1   35.32    5.70
   9   3   1   34.05    4.65
  10   3   1   93.18    6.90
 -10   3   1   46.46    6.84
 -10  -3  -1   50.23    7.14
 -10  -3   1   56.12    7.20
  10   3  -1   44.02    5.71
 -10   3  -1   49.53    6.96
 -11  -3   1    7.56    5.19
 -11  -3  -1    7.41    4.82
  11   3  -1    7.33    4.36
 -11   3   1   -0.90    4.56
  11   3   1    2.28    3.78
 -11   3  -1   -3.40    4.68
  12   3   1    3.01    4.66
 -12  -3   1    6.67    5.85
 -12   3   1    3.25    5.46
 -12  -3  -1   -3.13    5.10
 -12   3  -1   -0.30    5.80
   0   3   2   -0.18    0.91
   0   3  -2    0.93    0.90
   0   3   2    0.90    0.66
   0  -3   2    0.59    1.05
   1   3  -2    9.60    1.36
  -1  -3   2   12.52    1.57
  -1   3  -2   13.35    1.72
  -1   3   2   11.17    1.58
   1   3   2   13.00    1.40
  -1  -3   2   12.04    1.16
  -1   3   2    8.31    0.75
  -1   3  -2    8.55    1.05
   1  -3   2    7.86    1.54
  -2   3   2 2605.26   79.72
  -2   3   2 2512.11   82.16
   2  -3   2 2549.56   79.64
  -2  -3   2 2413.04   79.64
  -2  -3   2 2497.44   81.73
  -2   3  -2 2476.68   81.55
   2   3   2 2399.23   79.62
  -2   3  -2 2448.97   80.29
  -3   3  -2  371.11   14.36
   3   3   2  404.32   14.21
   3  -3   2  398.27   13.97
  -3  -3   2  389.32   14.14
  -3  -3   2  385.99   14.56
  -3   3  -2  395.29   14.43
   3  -3  -2  384.25   12.98
  -3   3   2  396.98   14.89
  -4  -3   2  174.99    7.86
  -4   3   2  171.24    8.49
  -4   3  -2  188.19    8.39
   4   3   2  187.66    8.04
   4  -3  -2  188.30    6.94
  -4  -3   2  170.64    8.32
   4  -3   2  197.05    7.85
  -4  -3  -2  185.87    8.65
  -4   3  -2  192.19    8.24
  -5   3  -2   58.57    4.34
  -5   3  -2   51.41    4.50
  -5  -3  -2   54.88    4.85
   5  -3  -2   57.88    3.35
  -5  -3   2   41.51    4.29
  -5   3   2   56.01    4.71
  -5  -3   2   65.21    4.59
   5   3   2   51.53    3.96
   5  -3   2   55.48    3.97
  -6   3   2    2.97    2.62
   6  -3   2    2.05    2.51
  -6   3  -2   -0.54    1.90
   6   3   2    6.77    2.47
  -6   3   2    1.25    1.51
  -6   3  -2    2.35    2.91
   6  -3  -2    4.85    1.85
  -6  -3   2    6.00    2.83
  -6  -3  -2    7.75    3.17
  -6  -3   2    7.81    3.12
  -7  -3   2    2.67    3.12
  -7  -3  -2    1.22    2.73
  -7   3   2    4.67    3.10
  -7  -3   2    5.36    3.15
   7  -3  -2    0.10    1.72
  -7   3  -2   -0.88    1.40
   7   3   2    4.59    2.48
  -7   3  -2    3.77    3.16
   7  -3   2    7.57    2.75
   8  -3   2   75.68    5.78
  -8   3   2   67.93    6.67
  -8  -3  -2   64.81    6.69
   8   3   2   73.82    5.75
  -8  -3   2   59.40    6.32
  -8   3  -2   57.77    6.16
  -8  -3   2   49.02    5.74
   9   3  -2   15.80    3.73
  -9  -3  -2    9.65    4.40
  -9   3   2    5.18    3.98
   9  -3   2    8.50    3.59
   9   3   2   11.79    3.76
  -9   3  -2   12.40    4.47
  -9  -3   2    8.92    4.31
 -10  -3  -2   73.97    8.11
  10   3  -2   85.66    7.20
 -10  -3   2   88.45    8.74
  10   3   2   98.68    7.46
 -10   3   2   79.23    8.32
  10  -3   2  101.98    7.69
 -10   3  -2   78.87    8.29
 -11   3  -2    4.40    5.23
 -11  -3   2    4.78    4.84
 -11  -3  -2    2.57    4.68
  11   3  -2    2.10    3.95
 -11   3   2   -1.81    4.28
  11   3   2    2.04    4.09
  12   3   2   -2.07    4.33
 -12  -3   2   -1.10    5.85
 -12   3  -2    9.00    6.13
 -12   3   2    1.09    5.65
 -12  -3  -2    4.57    5.96
   0   3   3 3023.16   96.03
   0  -3   3 2932.42   96.56
   0   3  -3 3078.65   97.14
   0   3   3 2921.44   99.30
   0  -3   3 3167.27   98.80
   1  -3   3 1656.63   53.43
   1   3   3 1598.72   53.03
  -1  -3   3 1679.85   54.27
  -1  -3   3 1669.26   53.43
  -1   3   3 1637.29   55.08
  -1   3  -3 1636.71   54.01
  -1   3   3 1661.29   52.60
   1   3  -3 1651.22   53.54
  -2  -3   3  281.20   10.81
   2  -3   3  280.37   10.85
  -2   3  -3  285.69   10.55
  -2   3   3  290.18    9.65
  -2  -3   3  298.69   10.87
  -2   3  -3  286.71   11.32
  -2   3   3  294.96   11.45
   2   3   3  290.64   10.71
   3   3   3 2163.41   70.00
  -3   3  -3 2151.55   71.57
  -3  -3   3 2156.88   71.84
  -3  -3   3 2141.53   69.87
  -3   3   3 2115.26   72.28
  -3   3  -3 2180.39   70.69
  -3   3   3 2204.60   68.78
   3  -3   3 2173.88   69.91
  -4   3   3   47.59    4.05
  -4   3   3   58.01    3.23
  -4  -3   3   58.10    4.03
  -4   3  -3   51.66    4.18
   4  -3   3   53.00    3.93
  -4   3  -3   62.42    4.41
  -4  -3   3   52.72    4.12
   4   3   3   51.59    3.90
  -5  -3  -3  794.78   29.82
  -5   3  -3  839.45   28.99
  -5  -3   3  786.65   29.54
  -5  -3   3  863.12   28.52
  -5   3  -3  800.14   29.32
   5   3   3  818.93   28.63
   5  -3   3  848.36   28.43
  -5   3   3  780.41   29.81
  -6   3  -3   88.79    6.54
   6  -3   3   91.52    5.75
  -6   3  -3   91.45    6.04
  -6   3   3   93.01    5.15
   6  -3  -3   88.04    4.65
  -6   3   3   80.59    6.32
  -6  -3  -3   91.49    6.68
  -6  -3   3   87.99    5.93
  -6  -3   3   84.12    6.36
  -7   3   3   14.55    3.98
   7  -3   3   17.38    3.51
  -7  -3   3   23.87    4.43
  -7   3  -3   20.07    4.01
  -7  -3  -3   20.94    4.41
   7  -3  -3   19.30    2.86
  -7   3  -3   30.06    4.03
   7   3   3   24.03    3.76
  -7  -3   3   20.14    3.87
  -8  -3  -3   55.57    6.08
  -8  -3   3   58.00    6.29
  -8  -3   3   44.63    5.34
   8  -3   3   42.55    5.01
   8   3   3   75.64    5.87
  -8   3   3   55.98    6.22
  -8   3  -3   63.42    6.38
  -9   3  -3  179.50   10.99
   9  -3   3  198.13   10.41
  -9  -3   3  154.53   10.79
  -9  -3   3  179.22   10.49
   9   3   3  176.61   10.06
  -9   3   3  171.28   11.12
  -9  -3  -3  197.11   11.56
 -10   3  -3    1.26    4.25
  10   3   3    2.09    3.62
  10  -3   3    2.05    4.05
 -10  -3  -3    2.70    4.11
  10   3  -3    0.48    3.03
 -10   3   3    1.12    4.15
 -10  -3   3    5.63    4.67
 -11   3  -3   11.63    5.71
 -11  -3  -3   21.20    6.05
 -11  -3   3   21.56    6.31
  11   3   3   23.77    5.47
 -11   3   3   21.46    6.19
 -12  -3   3    1.40    5.53
 -12   3   3   -2.82    5.51
 -12  -3  -3   -2.89    5.30
 -12   3  -3   -2.27    5.61
  12   3   3    1.43    5.18
   0   3   4    2.18    1.15
   0   3   4    0.73    1.29
   0  -3   4    2.14    1.50
   0  -3   4    0.66    0.85
   0   3  -4    1.48    1.51
  -1   3   4  297.35    9.93
  -1  -3   4  281.54   10.77
   1   3   4  278.22   10.29
  -1   3   4  267.99   11.07
   1  -3   4  284.36   10.79
  -1   3  -4  267.17   11.16
  -2  -3   4 1036.45   35.01
  -2  -3   4 1058.22   35.65
   2  -3   4 1068.24   35.23
  -2   3  -4 1040.28   35.81
  -2   3   4 1062.41   33.93
   2   3   4 1040.91   34.90
  -2   3   4 1050.40   36.43
   3   3   4   28.34    2.83
  -3   3  -4   22.80    2.96
  -3   3   4   22.42    1.83
  -3   3   4   19.51    2.82
  -3  -3   4   24.67    2.75
  -3  -3   4   24.98    2.77
   3  -3   4   24.53    2.91
  -4  -3   4  925.49   32.14
  -4   3  -4  996.88   33.21
  -4  -3   4  939.21   33.35
   4  -3   4  983.88   32.51
  -4   3   4  862.96   33.60
  -4   3  -4  923.56   32.97
   4   3   4  977.31   32.53
  -4   3   4  962.13   30.97
  -5   3  -4   51.48    4.56
  -5  -3   4   51.57    4.22
  -5   3  -4   51.10    4.69
  -5   3   4   42.57    3.35
  -5   3   4   38.11    4.28
  -5  -3   4   43.00    4.32
   5   3   4   43.41    4.16
   5  -3   4   52.20    4.33
  -6   3  -4    6.54    2.80
   6   3   4    9.49    2.67
  -6   3  -4    6.47    2.96
  -6   3   4    7.48    2.98
  -6  -3   4    3.13    2.85
  -6   3   4    7.04    2.37
   6  -3   4   10.24    3.13
  -6  -3   4    9.03    3.00
   7  -3   4   16.90    3.59
  -7   3   4   10.94    3.69
  -7  -3   4   11.74    3.44
  -7   3  -4   11.45    3.52
  -7  -3   4   13.19    3.89
  -7   3  -4   12.73    3.71
   7   3   4   13.59    3.24
   8   3   4   55.27    5.62
  -8   3   4   64.76    6.59
  -8  -3   4   46.99    5.39
   8  -3   4   54.03    5.52
  -8  -3   4   53.35    6.09
  -8  -3  -4   41.02    5.87
  -8   3  -4   38.12    5.53
  -9  -3  -4   13.11    4.80
  -9  -3   4   13.22    4.75
   9   3   4   18.44    4.39
  -9   3   4   16.57    4.79
   9  -3   4   20.29    4.43
  -9   3  -4   22.87    5.45
  -9  -3   4   15.41    4.59
  10   3   4   81.13    7.66
 -10   3   4   84.77    8.65
 -10  -3  -4   92.78    8.88
 -10   3  -4   84.45    8.57
  10  -3   4   90.86    8.03
 -10  -3   4   93.18    9.10
  11  -3   4    8.89    5.10
 -11  -3   4    3.03    5.23
 -11   3   4    9.59    5.25
  11   3   4   11.29    4.98
 -11   3  -4    8.13    5.63
 -11  -3  -4   15.45    6.07
 -12   3  -4    6.39    6.03
 -12  -3   4    6.32    6.13
  12   3   4    5.37    5.52
   0  -3   5 1559.31   49.86
   0   3   5 1479.23   48.70
   0   3   5 1473.24   50.82
   0  -3   5 1488.49   49.42
  -1   3   5    6.99    1.60
  -1   3   5    8.78    1.96
  -1  -3   5    0.68    0.87
   1   3   5    5.06    1.57
  -1  -3   5    4.25    1.81
   1  -3   5    8.26    2.14
  -2  -3   5  636.51   22.62
   2   3   5  652.72   22.50
  -2  -3   5  643.50   22.83
  -2   3   5  656.01   23.75
  -2   3  -5  632.97   23.44
   2  -3   5  645.52   22.88
  -2   3   5  659.57   21.61
  -3  -3   5    3.33    2.06
   3  -3   5    5.09    2.39
  -3  -3   5    4.55    1.94
  -3   3   5    5.15    1.99
  -3   3   5    4.42    1.39
   3   3   5    3.82    1.97
  -3   3  -5    3.45    2.21
  -4  -3   5   53.44    4.31
  -4  -3   5   57.11    4.67
  -4   3  -5   58.34    4.92
   4   3   5   60.90    4.35
  -4   3   5   58.47    4.87
  -4   3   5   48.35    3.28
   4  -3   5   58.92    4.62
  -5   3  -5  439.06   17.29
  -5   3   5  446.32   15.51
   5  -3   5  476.67   17.35
  -5  -3   5  437.00   17.65
  -5   3  -5  430.99   17.60
  -5  -3   5  453.45   16.78
   5   3   5  397.61   16.84
  -5   3   5  415.39   17.96
  -6  -3   5    1.79    2.58
   6  -3   5    1.99    2.62
  -6   3  -5    0.23    2.63
  -6   3  -5    1.74    2.75
   6   3   5   -1.31    2.26
  -6  -3   5   -0.03    2.56
  -6   3   5    2.27    2.78
  -7  -3   5    2.56    3.11
   7  -3   5    3.89    3.12
   7   3   5    2.39    2.61
  -7   3   5    0.27    3.23
  -7  -3   5    2.45    2.95
  -7   3  -5    3.19    3.30
  -8  -3   5   22.39    4.91
  -8  -3   5   19.51    4.02
  -8   3  -5   17.20    4.58
   8   3   5   24.74    4.38
  -8   3   5   27.25    5.29
   8  -3   5   23.71    4.59
  -9  -3   5    3.77    3.83
  -9   3   5    4.83    4.08
  -9  -3   5   -2.47    3.73
  -9   3  -5    0.93    4.09
   9  -3   5    4.48    4.03
   9   3   5    6.96    4.05
 -10   3  -5    6.03    4.93
 -10  -3   5    2.54    4.61
 -10   3   5    8.26    4.77
  10   3   5    1.11    4.04
  10  -3   5    7.04    4.48
 -11  -3   5   -0.85    5.01
 -11   3   5    4.98    5.11
  11   3   5    2.82    4.65
  11  -3   5    2.61    4.92
 -11   3  -5    3.98    4.99
 -12   3  -5    1.40    6.37
  12   3   5    1.81    5.34
   0   3   6   -0.12    1.36
   0   3   6   -0.06    1.47
   0  -3   6   -1.37    1.82
   0  -3   6    1.27    1.18
   1   3   6  107.73    5.46
  -1  -3   6  101.37    5.68
  -1   3   6   94.87    5.90
   1  -3   6  115.12    6.09
  -1   3   6   99.04    5.07
   1  -3   6  105.54    5.04
  -2   3   6  994.74   32.67
   2   3   6  982.07   33.50
  -2   3   6  983.53   35.11
  -2  -3   6  986.54   33.71
  -2  -3   6  993.85   34.15
   2  -3   6  983.76   33.95
   3  -3   6   35.88    3.93
   3   3   6   32.64    3.53
  -3  -3   6   31.89    3.35
  -3   3   6   33.76    3.90
  -3  -3   6   37.22    3.76
  -3   3   6   33.01    2.78
  -4   3   6   84.42    6.15
  -4   3   6   91.83    4.66
  -4  -3   6   88.99    5.58
  -4  -3   6   94.51    5.88
   4  -3   6   90.02    6.11
   4   3   6   84.27    5.66
   5  -3   6   -1.68    2.54
   5   3   6    2.54    2.47
  -5  -3   6    3.53    2.61
  -5   3   6    2.93    2.32
  -5  -3   6    7.04    3.07
  -6  -3   6   23.77    4.09
  -6  -3   6   25.75    3.80
  -6   3   6   25.71    4.38
   6   3   6   24.80    3.96
   6  -3   6   22.72    3.92
   7   3   6  122.49    7.97
  -7   3   6  135.22    9.18
   7  -3   6  148.11    8.74
  -7  -3   6  144.42    8.90
  -7  -3   6  129.67    7.91
  -8   3   6   12.07    4.34
   8  -3   6    4.81    3.92
   8   3   6    8.83    3.66
  -8  -3   6    8.68    3.70
  -8  -3   6    9.07    4.11
  -9   3   6   98.59    9.12
   9   3   6  107.55    8.25
  -9  -3   6   95.37    7.90
  -9   3  -6  111.98    8.91
  -9  -3   6  109.63    9.01
   9  -3   6  103.07    8.21
  10  -3   6   42.67    6.45
  10   3   6   33.66    6.13
 -10  -3   6   44.22    7.05
 -10   3   6   36.20    6.77
 -11   3   6    2.70    5.33
  11  -3   6   11.43    5.58
  11   3   6    6.59    5.28
 -11  -3   6    8.24    5.72
  12  -3   6   29.32    7.49
   0  -3   7 1723.62   57.28
   0   3   7 1726.43   56.57
   0   3   7 1722.37   58.88
   1  -3   7  111.60    6.60
  -1   3   7  116.13    6.75
  -1  -3   7  114.21    6.55
   2   3   7    2.54    2.12
  -2  -3   7    0.85    2.23
  -2   3   7   -0.20    1.90
   2  -3   7    0.98    2.25
  -2  -3   7    0.58    1.71
  -2   3   7    1.08    1.74
  -3  -3   7 1534.63   51.74
   3   3   7 1519.40   50.58
   3  -3   7 1517.66   50.97
  -3  -3   7 1479.33   50.39
  -3   3   7 1487.51   52.57
  -3   3   7 1498.58   49.20
  -4  -3   7   15.97    3.16
  -4   3   7   16.29    3.39
  -4   3   7   14.24    2.44
   4   3   7   14.38    3.04
   4  -3   7   13.35    3.32
  -4  -3   7   18.20    3.42
   5  -3   7  180.65    9.58
  -5   3   7  192.69   10.48
   5   3   7  184.54    9.65
  -5  -3   7  205.81    9.57
  -5  -3   7  169.39    9.68
  -6  -3   7    9.37    3.33
   6  -3   7   19.56    4.28
  -6   3   7   14.40    4.02
   6   3   7   11.78    3.56
  -6  -3   7   12.58    3.90
   7  -3   7    0.25    3.34
  -7  -3   7    1.05    3.02
   7   3   7    2.94    3.42
  -7   3   7    0.04    3.33
  -7  -3   7    5.30    3.44
   8   3   7    5.91    3.87
  -8   3   7    3.22    4.18
  -8  -3   7    4.94    3.69
   8  -3   7    4.30    3.95
  -8  -3   7    1.48    3.75
   9   3   7   71.50    7.40
  -9  -3   7   53.92    7.25
   9  -3   7   61.94    7.17
  -9   3   7   68.42    8.01
  10  -3   7    4.42    4.71
 -10   3   7    6.75    5.16
  10   3   7   12.97    5.37
 -10  -3   7    7.01    5.28
  11  -3   7   35.18    7.16
 -11  -3   7   38.86    8.08
 -11   3   7   47.40    8.41
  11   3   7   41.14    7.59
   0   3   8    2.30    2.36
   0   3   8    1.45    2.05
   0  -3   8    3.15    2.68
   0  -3   8   -0.34    1.25
  -1   3   8  245.22   11.32
   1   3   8  229.94   10.33
   1  -3   8  243.41   10.90
  -1   3   8  236.30   10.11
  -1  -3   8  248.35   10.96
   1   3   8  231.53   10.94
  -1  -3   8  219.55   10.12
  -2   3   8   44.16    3.92
  -2  -3   8   41.40    3.90
  -2  -3   8   30.81    4.14
   2   3   8   35.80    4.08
   2  -3   8   39.06    4.56
  -2   3   8   31.07    4.08
  -3   3   8    5.32    2.72
   3   3   8    5.97    2.71
  -3  -3   8   10.14    2.81
  -3   3   8   10.07    2.54
   3  -3   8    9.20    3.03
  -3  -3   8   10.91    3.15
   4  -3   8  126.12    7.65
  -4  -3   8  125.43    7.50
  -4   3   8  117.39    7.92
  -4  -3   8  123.84    7.50
   4   3   8  125.09    7.53
   5  -3   8    0.99    3.17
  -5   3   8   -2.33    2.58
  -5  -3   8    0.06    2.72
  -5  -3   8    0.30    2.77
   5   3   8    1.06    2.90
  -6   3   8   12.09    4.12
   6   3   8   12.11    3.89
   6  -3   8    5.22    3.78
  -6  -3   8   10.20    3.70
  -6  -3   8    5.51    3.20
   7  -3   8   63.72    6.75
  -7   3   8   72.64    7.46
   7   3   8   71.05    6.82
  -7  -3   8   60.57    6.59
  -7  -3   8   42.86    5.13
   8  -3   8   10.21    4.50
  -8   3   8    4.24    4.32
   8   3   8    8.37    4.25
   9  -3   8   12.19    5.07
  -9   3   8   10.22    5.16
   9   3   8   11.77    5.05
  -9  -3   8   14.34    5.30
 -10   3   8    6.02    4.98
 -10  -3   8    1.03    5.05
  10   3   8    1.24    4.81
  10  -3   8    0.53    4.98
  11  -3   8   11.18    6.31
 -11  -3   8   10.59    6.53
   0  -3   9   -2.05    2.56
   0   3   9    4.82    2.69
   0  -3   9    1.67    1.58
   0   3   9    5.25    2.73
  -1   3   9    8.62    3.03
  -1  -3   9    6.53    2.51
   1  -3   9    0.48    1.34
   1  -3   9    8.46    3.08
  -1  -3   9   13.42    3.55
  -1   3   9    6.12    2.70
   1   3   9    1.38    2.38
   1   3   9    5.70    3.09
  -2  -3   9   86.37    5.89
  -2  -3   9   73.34    6.02
   2  -3   9   93.40    6.66
  -2   3   9   83.11    5.64
   2  -3   9   73.30    5.17
  -2   3   9   80.35    6.20
   3   3   9   18.58    3.73
  -3   3   9   22.09    3.98
  -3  -3   9   19.14    3.82
  -3  -3   9   21.73    3.57
  -3   3   9   23.91    3.29
  -4  -3   9   82.92    6.46
   4   3   9   77.55    6.45
   4  -3   9   89.37    6.75
  -4   3   9  101.88    7.30
  -5   3   9  228.99   12.38
  -5  -3   9  211.22   10.78
   5   3   9  248.28   11.86
   5  -3   9  223.33   11.64
  -5  -3   9  221.52   11.60
   6   3   9   34.65    5.31
  -6  -3   9   25.23    4.54
  -6  -3   9   34.44    5.23
   6  -3   9   25.25    5.31
  -6   3   9   43.67    6.01
  -7  -3   9   18.76    5.02
  -7  -3   9   16.33    4.34
   7   3   9   18.83    4.93
  -7   3   9   18.53    5.30
   7  -3   9   19.06    5.29
  -8   3   9    0.34    4.01
  -8  -3   9    0.99    3.90
   8  -3   9    1.87    4.48
   8   3   9    5.38    4.29
   9  -3   9   47.34    7.22
  -9  -3   9   48.38    7.52
   9   3   9   45.04    7.06
  -9   3   9   41.16    7.53
  10  -3   9    2.99    5.75
 -10  -3   9   10.76    5.91
 -10   3   9    5.51    5.72
  10   3   9   -6.10    4.78
   0   3  10    0.09    2.32
   0  -3  10    0.17    2.00
   0  -3  10   -1.70    2.87
   0   3  10   -0.75    2.97
  -1  -3  10   39.30    4.83
   1  -3  10   36.97    4.72
  -1  -3  10   41.96    4.36
   1   3  10   38.65    4.82
   1   3  10   38.58    4.56
  -1   3  10   36.62    4.49
  -1   3  10   40.53    4.95
   1  -3  10   34.81    3.91
  -2  -3  10   11.20    3.67
  -2   3  10   14.45    3.57
   2   3  10   11.35    3.54
  -2   3  10   10.61    3.48
  -2  -3  10   11.22    3.15
   2  -3  10    9.71    3.56
   2  -3  10   10.61    2.73
   2   3  10   14.68    3.54
  -3   3  10   36.26    4.91
  -3  -3  10   32.84    4.82
   3  -3  10   34.74    5.05
   3   3  10   31.68    4.52
  -3  -3  10   33.64    4.45
   4  -3  10   95.15    7.57
   4   3  10   82.08    6.53
  -4  -3  10   79.45    6.61
  -4   3  10   88.70    7.35
  -4  -3  10   90.64    6.74
   5   3  10   14.08    4.31
  -5  -3  10    6.85    3.84
  -5   3  10   15.78    4.60
   5  -3  10   11.38    4.02
  -5  -3  10    9.46    3.63
   6   3  10    5.54    3.89
   6  -3  10    4.43    4.33
  -6  -3  10    2.91    3.90
  -6   3  10    5.98    4.08
  -6  -3  10    2.85    3.75
   7   3  10   -0.95    3.58
  -7  -3  10   -1.57    3.39
   7  -3  10   -0.86    4.26
  -7   3  10    4.05    4.09
  -8   3  10    9.33    5.14
  -8  -3  10   15.93    5.43
   8  -3  10   11.49    5.56
   8   3  10   12.29    5.10
  -9   3  10    2.63    5.21
   9   3  10    7.42    5.39
  -9  -3  10    9.23    5.22
   9  -3  10    3.48    5.61
 -10  -3  10    4.31    5.88
  10  -3  10    1.06    6.20
   0  -3  11   40.22    5.46
   0   3  11   56.40    5.65
   0  -3  11   32.02    4.04
   0   3  11   44.67    5.29
   1   3  11   33.63    4.68
  -1   3  11   29.95    4.70
   1  -3  11   36.27    4.21
  -1   3  11   40.78    5.20
  -1  -3  11   34.69    4.34
  -1  -3  11   33.65    4.97
   1   3  11   30.70    4.68
   1  -3  11   34.53    5.12
  -2  -3  11  253.81   12.47
  -2   3  11  260.14   13.19
   2   3  11  268.11   12.88
   2   3  11  240.56   12.21
  -2   3  11  274.50   12.02
   2  -3  11  260.00   12.90
  -2  -3  11  209.25   11.62
   2  -3  11  265.06   11.88
  -3  -3  11    2.12    3.30
   3  -3  11   -2.42    3.37
  -3  -3  11    0.21    2.89
  -3   3  11   -1.11    2.92
   3   3  11   -0.66    3.35
  -4  -3  11    3.89    3.38
   4  -3  11    2.76    3.87
  -4  -3  11    2.91    3.50
   4   3  11   -5.65    3.04
  -4   3  11    1.45    3.33
  -5   3  11   44.71    6.41
   5   3  11   47.75    6.27
  -5  -3  11   48.45    5.82
  -5  -3  11   55.44    6.12
   5  -3  11   53.01    6.78
  -6   3  11  137.80   10.47
   6   3  11  142.00    9.93
  -6  -3  11  158.60   10.39
   6  -3  11  142.91   10.27
  -7  -3  11    5.82    4.89
   7   3  11    5.54    4.56
   7  -3  11    9.99    5.34
  -7   3  11    4.04    4.57
  -8  -3  11   48.91    7.35
   8   3  11   34.75    6.65
   8  -3  11   50.25    7.87
  -8   3  11   48.13    8.13
  -9   3  11   13.00    6.81
   9  -3  11    8.73    6.60
  -9  -3  11    3.41    5.44
   9   3  11   -0.89    5.02
 -10  -3  11   -1.33    6.63
   0   3  12    0.48    2.99
   0  -3  12    2.93    3.72
   0   3  12    1.21    3.60
   1   3  12  198.57   11.15
   1  -3  12  208.60   11.63
   1   3  12  203.09   11.48
  -1   3  12  231.72   12.21
  -1   3  12  212.12   11.04
  -1  -3  12  232.74   11.83
   2   3  12   87.67    7.30
   2   3  12   72.09    6.91
  -2  -3  12   79.61    7.17
   2  -3  12   63.65    6.90
  -2   3  12   86.37    7.62
  -3   3  12   -4.17    2.95
   3   3  12   -3.88    3.63
  -3  -3  12   -0.09    3.14
  -3  -3  12   -2.73    3.22
   3  -3  12    2.40    3.79
   3   3  12    0.59    2.97
  -4   3  12   78.07    7.92
  -4  -3  12   81.42    7.46
   4  -3  12   90.67    8.21
  -4  -3  12   77.94    7.23
   4   3  12   85.90    7.88
  -5  -3  12   33.71    5.85
   5  -3  12   42.77    6.37
  -5  -3  12   33.70    5.38
  -5   3  12   37.37    6.49
   5   3  12   41.72    6.38
  -6   3  12    8.23    5.04
  -6  -3  12    7.98    4.98
   6  -3  12    7.36    5.15
   6   3  12    9.75    4.91
  -7  -3  12    3.52    5.13
   7  -3  12    9.34    5.71
  -7   3  12    2.84    5.06
   7   3  12    0.91    4.37
  -8   3  12    7.07    5.69
   8  -3  12    8.18    6.41
  -8  -3  12    3.96    5.43
   8   3  12    5.50    5.17
  -9  -3  12   55.95    9.22
   0  -3  13   56.07    6.71
   0   3  13   52.24    6.25
   0   3  13   63.85    6.95
   1  -3  13    1.67    3.92
   1   3  13    1.85    3.68
  -1  -3  13    8.42    4.23
   1   3  13   -0.48    3.61
  -1   3  13    1.32    3.40
  -2   3  13   26.45    5.44
   2   3  13   18.28    4.86
  -2  -3  13   16.73    4.92
   2   3  13   22.59    4.95
   2  -3  13   19.68    5.25
  -3   3  13   76.34    7.97
  -3  -3  13   96.90    8.20
   3   3  13   87.69    7.84
   3   3  13   77.02    7.64
   3  -3  13   89.20    8.30
   4  -3  13    4.96    4.49
  -4  -3  13    2.43    4.20
  -4   3  13    4.94    4.27
   4   3  13    3.98    4.35
  -5   3  13    2.55    4.19
   5  -3  13   -2.29    4.18
   5   3  13   -1.85    4.21
  -6   3  13    2.25    4.66
   6  -3  13    4.10    5.02
   6   3  13    1.59    4.87
  -7   3  13   30.96    7.73
   7  -3  13   32.81    7.51
   7   3  13   30.61    7.05
  -8   3  13    5.92    6.65
   0  -3  14   -1.24    3.87
   0   3  14   -3.16    3.81
   0   3  14   -1.21    3.93
   1   3  14   75.01    7.83
   1  -3  14   78.85    7.99
   1   3  14   91.65    8.37
  -1  -3  14   77.34    7.94
  -1   3  14   79.53    8.12
   2   3  14    1.27    4.12
  -2   3  14    0.96    4.00
   2   3  14    3.21    3.94
   2  -3  14   -0.40    4.25
  -2  -3  14    1.19    4.15
   3   3  14   13.58    4.95
   3   3  14    7.04    4.93
   3  -3  14   18.49    5.57
  -3   3  14    7.78    4.70
  -3  -3  14   14.30    4.83
   4   3  14   98.48    9.05
   4  -3  14   87.73    8.97
  -4   3  14  112.21    9.92
   4   3  14   94.41    8.95
   5   3  14    3.92    5.16
  -5   3  14    8.13    5.16
   5  -3  14    1.95    5.13
   6   3  14    5.62    5.65
  -6   3  14    2.61    5.78
   6  -3  14    6.65    5.96
  -7   3  14   -6.15    5.80
   0   3  15    8.41    4.99
   0  -3  15   12.60    5.16
   1   3  15   53.85    7.26
   1  -3  15   49.87    7.23
  -1  -3  15   48.77    7.05
   1   3  15   51.13    7.30
  -1   3  15   54.31    7.52
  -2  -3  15   25.21    6.22
   2   3  15   29.54    6.09
   2   3  15   29.27    6.27
  -2   3  15   23.50    6.20
   2  -3  15   21.01    5.97
  -3   3  15    7.40    4.80
   3  -3  15    8.08    5.23
   3   3  15   12.93    5.05
   3   3  15    3.14    4.85
  -3  -3  15    3.72    4.47
   4   3  15    5.45    4.79
  -4   3  15   -0.14    4.96
   4  -3  15   -1.82    4.68
   4   3  15    6.70    5.46
   5  -3  15   62.70    8.64
  -5   3  15   75.41    9.47
   5   3  15   82.40    8.95
   5   3  15   52.62    8.27
   6   3  15    5.61    6.47
  -6   3  15    8.68    6.93
   0   3  16   -3.34    4.80
   0  -3  16    3.14    5.19
   1   3  16   12.16    5.90
  -1   3  16   17.64    6.32
   1  -3  16   13.81    5.80
  -1  -3  16   11.26    5.63
   2   3  16    8.23    5.49
   2   3  16   11.63    5.85
  -2  -3  16   11.76    5.78
  -2   3  16   14.31    6.32
   2  -3  16   18.26    6.38
   3  -3  16   11.54    6.60
  -3   3  16   15.36    6.21
   3   3  16   16.05    5.93
   3   3  16    7.39    5.76
  -4   3  16   42.24    8.46
   4   3  16   27.74    7.12
   4   3  16   40.42    7.55
   4  -3  16   28.27    7.38
  -5   3  16    1.27    6.73
   0  -3  17    2.46    5.58
  -1  -3  17   15.96    6.28
   1  -3  17   12.86    6.58
  -2   3  17   12.99    7.10
   2  -3  17    2.40    6.25
  -3   3  17    1.23    6.94
   0  -4   0 2710.62   86.10
  -1   4   0    1.55    0.77
   1  -4   0    1.21    0.86
  -1  -4   0    0.27    1.06
  -1   4   0    0.83    0.80
  -2  -4   0  710.42   24.72
   2  -4   0  764.76   24.08
  -2  -4   0  711.93   25.31
  -2   4   0  770.46   25.29
  -2   4   0  735.46   25.05
  -3  -4   0   -0.03    1.57
  -3   4   0    1.46    1.42
  -3  -4   0   -0.34    1.48
   3  -4   0    1.06    1.08
  -3   4   0    1.67    1.17
  -4   4   0  133.31    6.77
   4  -4   0  131.36    5.69
  -4   4   0  132.13    6.41
  -4  -4   0  150.43    7.19
  -4  -4   0  139.91    6.84
  -5   4   0   -1.09    1.27
   5  -4   0   -0.09    0.84
  -5  -4   0    0.47    1.85
  -5   4   0   -2.53    1.71
  -5  -4   0    0.50    1.89
  -6  -4   0   73.49    5.80
  -6  -4   0   76.81    6.03
  -6   4   0   67.41    4.65
  -6   4   0   74.31    5.97
  -7   4   0   -0.04    1.60
  -7   4   0    2.07    2.93
  -7  -4   0    3.15    3.18
   7  -4   0   -1.29    2.06
  -8   4   0   21.84    4.54
  -8  -4   0   30.85    5.03
   8   4   0   24.60    3.84
   8  -4   0   34.26    4.08
  -9  -4   0    2.19    3.64
   9   4   0   -1.78    2.40
  -9   4   0   -1.03    3.45
 -10  -4   0   52.32    7.32
 -10   4   0   64.29    7.62
  10   4   0   89.47    7.07
 -11   4   0    4.03    4.90
  11   4   0   -0.52    3.63
 -11  -4   0    5.48    5.13
  12   4   0   35.10    6.50
 -12   4   0   40.32    8.21
 -12  -4   0   47.07    8.31
   0   4  -1    2.08    0.94
   0  -4   1    1.01    1.05
   0  -4  -1    0.23    0.37
  -1   4  -1 1143.38   37.83
  -1  -4  -1 1166.10   37.37
   1   4  -1 1145.69   37.37
  -2  -4  -1 3091.44   96.33
  -2   4   1 3049.01   98.93
  -2   4  -1 3049.40   98.53
  -2   4  -1 2956.36   96.72
   2  -4  -1 3107.37   95.79
  -2  -4   1 2961.01   96.19
   2  -4   1 2828.37   95.76
  -2  -4   1 3055.47   98.70
   2   4  -1 3005.54   95.92
  -3  -4   1   56.88    3.91
  -3  -4  -1   60.03    4.06
  -3   4   1   57.48    3.61
   3  -4   1   61.14    3.34
  -3  -4  -1   57.00    4.07
  -3   4   1   60.40    4.03
  -3  -4   1   62.30    3.91
  -3   4  -1   54.16    3.70
  -3   4  -1   54.23    3.50
   3  -4  -1   56.88    2.72
  -4   4  -1  407.58   15.39
   4  -4  -1  398.58   13.83
   4  -4   1  406.99   14.39
  -4   4   1  415.76   15.71
  -4   4  -1  403.45   15.09
  -4  -4  -1  395.40   15.76
  -4  -4   1  402.98   15.66
  -4  -4  -1  389.42   15.15
  -4  -4   1  410.91   15.09
  -4   4   1  397.70   14.92
   5  -4  -1  788.58   26.44
   5  -4   1  798.58   26.99
  -5  -4   1  793.47   27.77
  -5  -4   1  798.44   28.92
  -5   4   1  792.22   27.45
  -5  -4  -1  801.16   28.99
  -5   4  -1  782.86   27.67
  -5   4  -1  768.07   28.47
  -5   4   1  802.09   28.84
   6  -4  -1  296.72   11.40
   6   4   1  293.07   12.45
  -6  -4  -1  284.09   13.43
  -6   4  -1  306.59   13.22
  -6  -4   1  301.29   13.51
  -6  -4   1  297.56   12.83
  -6   4  -1  302.46   12.43
   6  -4   1  321.35   12.06
  -6   4   1  276.52   13.11
  -7   4   1    0.71    2.99
  -7   4  -1    4.67    3.12
  -7  -4   1    1.42    3.01
   7  -4   1    7.54    2.85
  -7  -4  -1    3.67    3.25
  -7   4  -1    0.30    1.58
   7   4   1    2.69    2.37
  -7   4   1    7.78    2.40
   7  -4  -1    3.31    1.98
  -7  -4   1    2.75    3.23
   8  -4   1   27.97    4.09
  -8  -4  -1   28.30    5.10
  -8   4  -1   22.50    4.55
   8   4   1   22.08    3.88
  -8   4   1   31.28    4.99
  -8  -4   1   29.05    5.13
  -9   4  -1  130.00    9.30
   9   4  -1  129.48    7.98
  -9   4   1  134.59    9.37
   9  -4   1  127.55    7.86
  -9  -4  -1  123.47    9.26
   9   4   1  117.48    7.77
  -9  -4   1  124.14    9.24
  10   4   1   35.99    5.28
 -10   4  -1   35.96    6.42
  10   4  -1   23.77    4.76
 -10  -4  -1   19.26    5.61
 -10  -4   1   33.16    6.28
 -10   4   1   27.20    5.74
  11   4  -1   27.21    5.24
 -11   4  -1   44.16    7.30
  11   4   1   31.48    5.65
 -11   4   1   41.38    7.15
 -11  -4   1   34.02    6.65
 -11  -4  -1   36.65    7.11
 -12   4  -1   24.26    7.04
 -12  -4  -1   20.97    7.09
  12   4   1   29.93    6.07
 -12  -4   1   13.03    6.57
  12   4  -1   18.20    5.41
 -12   4   1   21.95    7.23
   0   4   2  242.07    8.33
   0  -4   2  236.46    8.93
   0   4   2  253.43    9.30
   0   4  -2  228.73    9.12
  -1  -4   2 1431.74   47.73
   1  -4   2 1471.31   47.66
  -1   4  -2 1475.87   48.34
  -1   4   2 1473.32   49.20
   1   4  -2 1517.74   47.81
  -1   4  -2 1486.77   48.27
   1   4   2 1450.53   47.43
  -1  -4   2 1471.23   48.40
  -2   4  -2    8.08    1.46
  -2   4  -2    6.72    1.61
  -2  -4   2    7.32    1.49
   2   4   2    8.67    1.55
   2   4  -2    7.75    1.26
  -2  -4   2   12.45    1.95
   2  -4   2   10.10    1.75
  -2   4   2    9.72    1.80
   3  -4  -2  599.39   20.82
   3   4   2  647.60   22.31
   3  -4   2  668.61   22.07
  -3   4  -2  636.26   22.53
  -3  -4   2  640.00   22.32
  -3  -4   2  658.94   22.86
  -3   4  -2  634.49   22.72
  -3   4   2  677.49   23.30
  -4  -4   2 1031.75   36.68
   4  -4  -2 1034.37   34.19
  -4   4   2 1086.84   37.13
  -4   4  -2 1039.17   36.02
  -4  -4  -2 1089.84   37.16
  -4  -4   2 1090.41   35.79
   4  -4   2 1096.84   35.32
   4   4   2 1017.72   35.63
  -4   4  -2 1033.41   36.42
  -5   4   2 1173.16   40.18
  -5  -4   2 1261.91   40.54
  -5  -4  -2 1197.82   42.06
   5  -4   2 1173.69   39.87
  -5  -4   2 1198.20   41.80
   5   4   2 1206.09   40.49
   5  -4  -2 1145.05   38.86
  -5   4  -2 1198.35   40.71
  -5   4   2 1206.76   42.09
  -5   4  -2 1181.56   41.48
   6  -4  -2   76.78    4.21
  -6   4  -2   80.99    6.23
  -6  -4  -2   43.11    5.04
  -6  -4   2   78.15    5.60
  -6  -4   2   69.35    5.83
  -6   4  -2   85.04    5.58
  -6   4   2   65.01    5.64
   6  -4   2   80.55    5.05
   6   4   2   59.57    4.80
  -7   4   2   38.50    3.84
   7  -4   2   39.43    4.28
  -7  -4   2   30.09    4.61
   7   4   2   23.96    3.64
  -7   4   2   23.42    4.36
  -7  -4  -2   22.57    4.39
  -7   4  -2   35.29    4.18
   7  -4  -2   25.17    3.11
  -7  -4   2   29.76    4.40
  -8   4   2  305.54   14.84
   8  -4   2  314.00   13.27
  -8   4  -2  294.74   14.52
  -8  -4  -2  296.90   14.89
   8   4   2  306.83   13.52
  -8  -4   2  288.76   14.66
  -8  -4   2  299.42   13.79
   9   4   2   79.01    6.74
   9  -4   2   83.69    6.66
  -9   4  -2   70.47    7.33
  -9  -4   2   79.34    7.78
  -9  -4  -2   80.43    7.94
  -9   4   2   91.86    8.15
  10   4   2  185.75   11.08
 -10  -4  -2  198.60   12.70
  10   4  -2  203.94   10.96
 -10  -4   2  210.87   12.90
 -10   4  -2  227.73   12.97
 -10   4   2  196.10   12.52
 -11   4   2   18.17    5.88
 -11   4  -2    7.20    5.52
  11   4  -2   16.70    4.76
 -11  -4  -2   17.75    5.97
  11   4   2   11.22    4.65
 -11  -4   2   12.06    5.49
 -12   4   2    9.83    6.23
 -12   4  -2   14.10    6.55
 -12  -4   2   16.79    6.68
  12   4   2   16.23    5.60
 -12  -4  -2   19.50    6.62
   0  -4   3    1.57    1.57
   0   4   3    3.55    1.42
   0   4  -3    1.16    1.18
   0   4   3    1.86    0.92
  -1   4   3 2643.06   90.41
   1   4   3 2711.28   87.40
  -1   4   3 2806.36   86.97
   1  -4   3 2764.40   87.85
  -1  -4   3 2660.78   87.80
  -1   4  -3 2727.11   88.57
   1   4  -3 2773.19   88.10
  -1  -4   3 2827.67   89.52
  -2   4   3    6.69    1.76
   2  -4   3    4.25    1.74
  -2   4  -3    4.90    1.33
   2   4  -3    7.07    1.43
   2   4   3    8.20    1.60
  -2   4  -3    7.14    1.88
  -2  -4   3    7.23    1.95
  -3   4  -3   83.36    4.55
  -3   4   3   93.48    5.35
  -3  -4   3   79.77    4.80
  -3  -4   3   84.96    4.80
   3   4   3   86.36    4.75
  -3   4   3   85.52    3.43
   3  -4   3   94.46    4.96
  -3   4  -3   88.33    5.30
  -4  -4   3    2.89    2.00
   4   4   3    3.94    1.85
  -4   4  -3    5.95    2.12
   4  -4  -3    4.47    1.10
  -4  -4   3    4.08    2.08
  -4   4   3    4.84    2.15
   4  -4   3    2.32    1.92
  -4   4  -3    3.93    1.97
  -5  -4   3 1493.83   51.52
  -5  -4   3 1508.40   53.21
  -5   4   3 1585.60   53.85
   5   4   3 1567.34   51.76
   5  -4   3 1596.94   51.42
  -5   4  -3 1548.01   52.96
   5  -4  -3 1487.41   49.86
  -5   4  -3 1595.83   52.31
  -6   4  -3  332.31   14.57
   6  -4  -3  341.58   12.48
   6  -4   3  350.86   13.98
  -6  -4   3  369.70   14.36
   6   4   3  326.44   13.99
  -6  -4   3  324.84   14.73
  -6  -4  -3  351.51   15.27
  -7  -4  -3  736.07   28.23
   7   4   3  718.42   26.69
  -7   4   3  738.34   25.99
  -7  -4   3  695.00   26.41
  -7  -4   3  738.01   27.98
  -7   4   3  713.59   28.15
  -8  -4   3   25.47    4.96
   8   4   3   21.87    4.06
  -8  -4  -3   22.80    4.96
   8  -4   3   25.55    4.10
  -8   4  -3   20.88    4.61
  -8   4   3   27.11    4.94
  -8  -4   3   21.65    4.47
  -8   4  -3   25.45    4.41
   9  -4   3  117.06    7.88
  -9  -4   3   96.54    8.10
  -9   4  -3  115.27    8.94
  -9   4   3  106.26    8.72
   9   4   3  102.52    7.58
  -9  -4   3  112.40    8.90
  -9  -4  -3  106.69    8.73
  10   4  -3   12.51    4.04
  10  -4   3   18.12    5.02
 -10   4   3   24.40    5.82
 -10   4  -3   18.38    5.42
  10   4   3   16.97    4.65
 -10  -4   3   21.55    5.90
 -10  -4  -3   15.21    5.26
 -11  -4   3    6.60    5.43
  11   4  -3    1.97    4.16
  11   4   3    4.72    4.54
 -11  -4  -3    8.22    5.23
 -11   4  -3    4.84    5.40
 -11   4   3    1.92    4.55
 -12   4   3   -4.16    5.03
  12   4   3   -1.62    4.73
 -12  -4  -3    1.44    5.70
 -12  -4   3   -0.24    5.38
 -12   4  -3   -0.97    5.61
   0   4  -4  435.60   16.08
   0   4   4  434.44   16.19
   0  -4   4  406.57   15.64
   0  -4   4  455.32   14.86
   0   4   4  439.18   14.87
  -1   4   4  875.23   31.74
  -1   4   4  940.30   29.68
   1   4   4  882.26   30.19
   1  -4   4  907.20   30.82
   1   4  -4  908.27   30.92
  -1  -4   4  926.14   30.82
  -1  -4   4  935.22   30.62
  -1   4  -4  928.65   31.46
   2  -4   4  193.73    8.46
   2   4   4  198.96    8.13
  -2   4  -4  196.20    8.99
  -2   4   4  206.86    9.04
  -3   4  -4  312.71   12.37
   3   4   4  339.70   12.71
  -3  -4   4  342.81   12.84
  -3   4  -4  332.82   13.47
   3  -4   4  329.66   12.84
  -3  -4   4  334.44   12.84
  -3   4   4  317.77   13.38
  -3   4   4  326.96   11.08
  -4   4   4 1749.23   59.61
  -4   4  -4 1705.53   58.50
  -4  -4   4 1727.56   57.26
  -4   4   4 1732.76   55.63
  -4   4  -4 1691.17   58.16
   4   4   4 1780.51   57.50
  -4  -4   4 1696.39   58.75
   4  -4   4 1818.11   57.46
  -5   4  -4   96.11    6.33
   5  -4   4   98.65    6.06
  -5   4   4  102.13    4.90
  -5  -4   4   92.54    6.22
  -5  -4   4  104.63    6.14
   5   4   4   98.12    6.04
  -5   4  -4  112.64    6.47
  -5   4   4   90.58    6.51
  -6   4   4  643.27   26.68
   6  -4   4  724.60   25.47
   6   4   4  699.80   25.55
  -6   4  -4  740.58   26.21
  -6  -4   4  694.21   25.32
  -6   4  -4  676.88   26.09
  -7   4  -4    0.72    2.75
   7  -4   4    1.68    2.94
   7   4   4    0.51    2.21
  -7  -4   4    3.11    3.08
  -7   4  -4   -2.79    2.73
  -7   4   4    4.35    3.28
  -7  -4   4    4.68    3.23
  -8  -4   4  456.13   19.20
  -8   4   4  491.90   21.17
   8   4   4  481.13   19.59
  -8   4  -4  437.74   19.38
  -8  -4   4  476.79   20.65
  -8   4  -4  496.63   20.60
   8  -4   4  500.44   19.53
  -9  -4   4    2.41    3.66
  -9   4   4    1.79    3.71
   9  -4   4   -1.66    3.37
  -9   4  -4   -0.65    3.93
   9   4   4    4.60    3.50
  -9  -4   4    2.75    3.95
 -10   4   4   33.66    6.49
  10  -4   4   40.40    6.05
  10   4   4   44.27    6.19
 -10   4  -4   48.14    7.10
 -10  -4   4   50.10    7.21
 -10  -4   4   45.47    6.51
  11   4   4    3.01    4.71
 -11   4  -4    0.79    5.21
 -11  -4   4    2.02    4.98
 -11   4   4    1.16    4.68
  12   4   4    4.90    5.62
 -12  -4   4    3.01    5.96
 -12   4  -4    1.96    6.30
   0   4   5    2.07    1.32
   0   4   5    0.84    1.48
   0  -4   5    1.23    1.77
   0  -4   5    0.91    1.04
  -1   4   5 1505.47   52.23
  -1   4   5 1574.75   49.53
   1   4   5 1531.39   50.02
  -1  -4   5 1530.78   50.63
   1  -4   5 1538.25   50.71
  -1  -4   5 1547.84   50.92
  -1   4  -5 1503.21   51.34
  -2   4   5    8.84    1.54
   2   4   5   16.39    2.28
  -2  -4   5   10.53    2.45
   2  -4   5   16.71    2.69
  -2   4   5   11.95    2.50
  -2   4  -5    7.97    2.34
  -3  -4   5 1858.28   61.27
  -3   4  -5 1866.42   62.40
   3   4   5 1884.34   61.22
  -3   4   5 1830.10   59.54
  -3  -4   5 1915.07   62.65
   3  -4   5 1855.19   61.43
  -3   4   5 1840.88   63.53
  -4   4   5  401.13   17.13
   4  -4   5  432.03   16.38
  -4  -4   5  423.43   16.57
  -4   4  -5  420.01   17.05
  -4  -4   5  414.81   16.03
   4   4   5  429.49   16.29
  -4   4   5  433.58   14.47
  -5   4  -5  276.13   12.61
  -5   4   5  254.73   12.60
   5  -4   5  270.34   11.96
  -5   4  -5  282.65   12.03
  -5  -4   5  277.38   11.75
  -5  -4   5  283.24   12.35
   6  -4   5   38.49    4.46
  -6   4   5   39.45    4.94
  -6  -4   5   35.85    4.54
   6   4   5   34.76    4.16
  -6   4  -5   44.43    4.84
  -6   4  -5   47.70    5.17
  -7  -4   5   32.86    4.88
  -7   4   5   26.54    4.72
   7  -4   5   31.02    4.51
  -7   4  -5   25.20    4.44
  -7  -4   5   25.09    4.21
   7   4   5   26.56    4.15
  -7   4  -5   24.49    4.33
  -8   4  -5   30.46    5.09
  -8   4   5   39.81    5.85
   8   4   5   31.24    4.69
  -8  -4   5   32.60    5.49
   8  -4   5   36.42    5.12
  -8  -4   5   34.71    4.85
   9  -4   5  148.05    9.46
  -9  -4   5  170.98   10.81
  -9  -4   5  134.66    9.20
   9   4   5  152.63    9.59
  -9   4  -5  129.32    9.68
  -9   4   5  156.47   10.59
 -10   4  -5   40.57    6.81
  10   4   5   31.15    5.78
 -10  -4   5   29.13    5.90
  10  -4   5   34.89    6.08
 -10  -4   5   30.55    6.44
 -10   4   5   25.90    6.27
 -11  -4   5   29.25    7.05
  11   4   5   24.39    6.19
 -11   4  -5   18.56    6.21
  11  -4   5   21.96    5.98
 -11   4   5   16.05    6.19
 -12   4  -5   10.92    6.81
   0  -4   6 1957.75   64.12
   0   4   6 1862.23   65.80
   0  -4   6 2013.48   64.58
   0   4   6 1965.21   63.18
  -1   4   6   26.22    3.29
  -1  -4   6   26.71    3.32
  -1   4   6   31.18    2.66
   1   4   6   29.54    2.86
   1  -4   6   22.83    3.15
  -1  -4   6   27.28    2.52
   1  -4   6   29.65    2.53
   3   4   6  403.95   15.44
  -3  -4   6  425.18   15.75
   3  -4   6  416.95   15.98
  -3   4  -6  393.90   16.49
  -3  -4   6  386.04   15.50
  -3   4   6  382.39   13.91
  -3   4   6  401.37   16.55
  -4   4   6   65.81    5.43
   4  -4   6   59.02    5.14
  -4  -4   6   65.26    4.80
  -4  -4   6   56.68    4.70
  -4   4  -6   45.26    5.10
   4   4   6   58.89    4.80
  -4   4   6   61.18    3.51
  -5  -4   6   34.07    4.07
  -5  -4   6   23.96    3.80
  -5   4  -6   26.38    4.42
  -5   4   6   23.36    3.82
  -6  -4   6    3.92    2.79
   6   4   6    2.26    2.70
  -6   4   6    2.55    3.04
  -6  -4   6    7.57    3.03
   6  -4   6    1.43    3.11
  -7   4   6   44.80    5.75
   7   4   6   46.43    5.36
  -7  -4   6   39.45    4.79
  -7  -4   6   50.85    5.91
   7  -4   6   45.22    5.48
  -8   4  -6   41.56    5.96
   8  -4   6   50.54    6.16
  -8  -4   6   37.46    5.44
  -8   4   6   61.24    6.91
   8   4   6   53.93    6.07
  -8  -4   6   53.23    6.55
   9  -4   6    0.39    4.12
  -9   4  -6    6.65    4.40
   9   4   6    1.17    3.46
  -9  -4   6    1.10    4.14
  -9   4   6    4.23    4.21
  -9  -4   6    4.95    4.06
 -10  -4   6    5.61    4.60
 -10   4   6    3.79    4.47
  10   4   6   -0.56    4.14
 -10   4  -6    1.28    5.01
  10  -4   6   -2.63    4.30
  11   4   6    8.82    5.56
 -11   4   6   -0.88    5.16
  11  -4   6   -0.12    5.28
 -11  -4   6    1.56    5.65
 -11   4  -6    2.30    5.40
   0   4   7    0.42    1.87
   0  -4   7    0.31    2.30
   0  -4   7    0.03    1.44
   0   4   7    0.94    1.86
  -1  -4   7  564.83   20.03
   1  -4   7  571.55   19.83
   1  -4   7  570.52   20.79
  -1   4   7  546.96   19.47
   1   4   7  543.43   21.22
  -1   4   7  535.15   21.29
  -1  -4   7  528.58   20.45
   1   4   7  571.40   20.00
   3   4   7  220.32    9.99
  -3   4   7  223.01    8.70
   3  -4   7  212.67   10.29
  -3  -4   7  226.99    9.94
  -3   4   7  220.07   10.80
  -3  -4   7  213.52   10.10
   4  -4   7  102.65    7.07
  -4  -4   7  135.93    7.25
  -4  -4   7  110.06    6.75
   4   4   7  107.44    6.82
  -5  -4   7  157.52    8.96
  -5  -4   7  160.51    8.58
  -5   4   7  163.11    9.59
   5   4   7  158.80    8.76
   5  -4   7  166.58    9.15
  -6   4   7   63.84    6.41
  -6  -4   7   40.65    4.98
   6   4   7   40.93    4.98
  -6  -4   7   45.38    4.96
   6  -4   7   49.01    5.56
   7   4   7   48.49    5.66
  -7  -4   7   41.78    5.07
  -7  -4   7   48.32    5.75
   7  -4   7   51.59    5.77
  -7   4   7   49.83    6.35
  -8  -4   7    4.88    3.82
  -8   4   7    5.95    4.14
   8  -4   7   11.59    4.46
   8   4   7    6.85    3.58
  -8  -4   7    5.61    4.19
   9  -4   7    4.56    4.32
  -9  -4   7   18.00    5.23
  -9   4   7    7.54    4.86
   9   4   7    5.15    4.04
 -10  -4   7   16.03    5.99
  10  -4   7   28.03    6.15
  10   4   7   25.89    6.05
 -10   4   7   13.87    5.78
 -11   4   7   10.57    6.40
 -11  -4   7   15.76    6.55
  11  -4   7    8.98    6.28
  11   4   7    9.20    5.80
   0  -4   8  436.26   17.37
   0  -4   8  432.57   16.43
   0   4   8  443.75   16.55
   0   4   8  436.39   17.79
  -1  -4   8   51.65    5.15
  -1   4   8   71.59    4.97
   1  -4   8   64.16    5.57
  -1  -4   8   70.37    4.59
   1   4   8   72.17    5.37
  -1   4   8   77.31    5.78
   1   4   8   71.99    5.21
   1  -4   8   66.91    4.49
   2   4   8 1317.47   45.08
  -2  -4   8 1348.66   45.60
  -3   4   8  218.54   10.88
  -3  -4   8  200.23    9.96
  -3  -4   8  200.46    9.67
  -3   4   8  203.69    8.68
  -4  -4   8  159.08    8.95
   4  -4   8  188.03    9.65
   4   4   8  186.55    9.25
  -4  -4   8  164.96    9.07
  -4   4   8  162.71    9.69
  -5   4   8  386.15   17.60
  -5  -4   8  362.74   16.53
  -5  -4   8  391.36   16.27
   5   4   8  397.21   16.57
   5  -4   8  413.62   17.02
   6  -4   8   14.47    4.44
   6   4   8   20.83    4.46
  -6  -4   8   17.15    4.19
  -6   4   8   16.35    4.51
  -6  -4   8   14.42    3.76
  -7   4   8   50.38    6.63
  -7  -4   8   33.34    5.54
  -7  -4   8   33.77    5.07
   7  -4   8   47.64    5.89
   7   4   8   44.24    5.73
  -8  -4   8   17.58    4.92
  -8   4   8   21.94    5.48
   8   4   8   32.47    5.68
   8  -4   8   19.39    5.27
  -8  -4   8   21.84    4.76
  -9   4   8   10.15    5.47
  -9  -4   8   10.74    5.08
   9   4   8   18.19    5.50
   9  -4   8    7.00    5.07
  10  -4   8   53.16    7.70
  10   4   8   62.21    8.04
 -10  -4   8   61.26    8.44
 -10   4   8   63.08    8.63
  11  -4   8   35.84    7.43
 -11  -4   8   27.81    7.71
   0   4   9   -1.55    2.10
   0  -4   9   -0.19    1.95
   0   4   9   -4.41    2.21
   0  -4   9   -0.49    2.80
   1  -4   9  218.21   10.95
   1   4   9  210.17   10.83
   1   4   9  230.06   10.51
  -1   4   9  218.79   10.04
   1  -4   9  244.63   10.07
  -1  -4   9  219.43   10.89
  -1   4   9  230.26   11.37
  -2   4   9    0.62    2.37
   2  -4   9   -0.48    1.94
  -2   4   9    1.17    2.47
   2   4   9   -1.85    2.50
   2  -4   9   -1.88    2.46
  -2  -4   9    2.51    1.85
  -2  -4   9    5.78    3.17
   3  -4   9   42.26    4.90
  -3  -4   9   68.56    5.28
  -3   4   9   50.72    5.46
  -3  -4   9   62.27    5.57
   3   4   9   47.34    4.97
  -4  -4   9  124.73    7.52
   4   4   9  110.43    7.41
   4  -4   9  103.83    7.71
  -4   4   9  116.91    8.07
  -4  -4   9   95.34    6.97
  -5  -4   9  188.87    9.91
  -5  -4   9  178.87   10.04
   5   4   9  190.91   10.15
  -5   4   9  190.02   11.14
   5  -4   9  182.33   10.65
   6  -4   9  213.89   11.50
  -6  -4   9  195.24   10.64
  -6  -4   9  201.80   11.43
   6   4   9  224.35   11.55
  -6   4   9  201.05   12.13
  -7   4   9  240.13   13.64
  -7  -4   9  226.86   11.86
   7  -4   9  222.37   12.65
  -7  -4   9  208.32   12.32
   7   4   9  236.77   12.54
  -8  -4   9   -1.88    3.56
  -8   4   9   -1.31    3.83
   8   4   9    0.63    3.79
   8  -4   9    2.27    4.57
  -9   4   9   53.06    8.12
  -9  -4   9   61.03    7.76
   9   4   9   46.86    7.13
   9  -4   9   53.90    7.57
 -10   4   9   15.37    7.04
  10   4   9    9.76    5.62
 -10  -4   9    9.26    6.35
  10  -4   9    0.51    5.70
   0  -4  10   39.38    5.07
   0   4  10   35.05    4.42
   0  -4  10   32.46    3.83
   0   4  10   58.24    5.43
   1   4  10   11.34    3.68
   1   4  10   23.78    4.01
  -1   4  10   37.03    4.88
   1  -4  10   26.62    4.65
  -1  -4  10   25.83    4.21
  -1   4  10   31.32    4.15
   1  -4  10   32.42    3.70
   2   4  10  134.51    8.49
  -2   4  10  136.25    8.66
  -2  -4  10  152.84    8.66
  -2   4  10  144.83    7.74
  -2  -4  10  127.01    7.53
   2  -4  10  130.46    8.53
   2   4  10  134.75    8.06
   2  -4  10  107.51    6.94
  -3  -4  10  202.64   10.99
   3   4  10  217.22   11.01
   3  -4  10  211.99   11.47
  -3  -4  10  218.99   10.79
  -3   4  10  241.92   12.29
  -4  -4  10  150.36    8.97
   4   4  10  168.29    9.51
  -4  -4  10  162.10    9.30
   4  -4  10  163.68    9.87
  -4   4  10  156.64   10.01
  -5  -4  10   54.05    5.92
   5  -4  10   53.10    6.55
   5   4  10   62.75    6.41
  -5   4  10   52.32    6.58
  -5  -4  10   73.91    6.42
   6  -4  10  623.31   25.35
  -6   4  10  634.06   26.58
  -6  -4  10  604.80   24.02
  -6  -4  10  599.87   25.10
   6   4  10  602.44   24.73
   7   4  10   35.67    6.05
  -7  -4  10   32.63    6.03
  -7  -4  10   32.75    5.47
  -7   4  10   36.82    6.68
   7  -4  10   38.74    6.27
   8   4  10   64.97    7.74
  -8   4  10   72.49    8.84
   8  -4  10   88.74    8.96
  -8  -4  10   71.31    7.90
  -9  -4  10   51.03    8.03
   9   4  10   33.02    6.78
   9  -4  10   40.98    7.66
  -9   4  10   56.17    8.56
  10  -4  10   26.90    7.48
 -10  -4  10   26.42    7.32
   0  -4  11   -6.86    2.95
   0   4  11   -0.20    2.90
   0   4  11    1.55    3.07
  -1   4  11  194.38   10.92
   1  -4  11  178.42   10.30
   1   4  11  191.42   10.65
  -1  -4  11  208.97   10.81
  -1   4  11  171.15    9.50
   1   4  11  189.81   10.13
   2  -4  11    7.96    4.02
   2   4  11   10.97    3.85
  -2  -4  11   13.56    4.12
  -2   4  11    7.58    3.71
   2   4  11    7.72    3.53
  -3  -4  11  522.92   20.15
   3  -4  11  443.39   19.93
   3   4  11  458.93   19.52
  -3  -4  11  479.61   19.54
  -3   4  11  464.96   20.79
   4   4  11  256.41   13.16
   4  -4  11  273.04   13.71
  -4  -4  11  256.30   13.11
  -4  -4  11  282.21   13.50
  -4   4  11  277.50   14.39
   5  -4  11  161.71   10.56
  -5  -4  11  154.38   10.14
  -5   4  11  188.85   11.54
  -5  -4  11  167.70    9.97
   5   4  11  150.69    9.98
  -6   4  11    5.23    4.37
   6   4  11    3.69    4.07
  -6  -4  11    0.74    3.88
   6  -4  11    4.43    4.81
  -6  -4  11    6.12    4.46
   7   4  11   54.34    7.02
   7  -4  11   57.06    7.75
  -7   4  11   78.26    8.67
  -7  -4  11   64.58    7.72
  -8   4  11   13.89    6.22
  -8  -4  11   23.50    6.01
   8  -4  11   23.42    6.83
   8   4  11   16.61    5.74
   9   4  11   24.61    6.84
  -9  -4  11   25.93    7.05
   9  -4  11   24.71    7.26
  -9   4  11   31.00    7.61
   0   4  12  462.18   20.21
   0   4  12  442.02   18.64
   0  -4  12  459.48   19.56
   1   4  12   85.96    7.36
   1   4  12   90.10    7.30
  -1   4  12   94.01    7.89
   1  -4  12   95.67    7.78
  -1  -4  12   92.16    7.57
   2  -4  12  274.77   14.26
   2   4  12  299.04   13.99
   2   4  12  294.93   14.65
  -2   4  12  304.81   15.14
  -2  -4  12  275.64   14.05
   3   4  12   98.85    8.08
  -3  -4  12   93.45    7.69
   3  -4  12  102.95    8.60
   3   4  12  100.34    7.84
  -3   4  12  102.18    8.39
   4  -4  12   80.61    8.03
  -4  -4  12   70.90    7.05
  -4   4  12   65.65    7.53
   4   4  12   75.10    7.48
   5   4  12    1.49    4.28
   5  -4  12    8.81    4.74
  -5  -4  12    7.10    4.32
  -5   4  12    1.48    3.88
  -6   4  12  214.07   13.43
   6   4  12  180.30   11.89
   6  -4  12  207.56   12.88
   7  -4  12   62.50    8.35
   7   4  12   61.98    8.02
  -7   4  12   58.68    8.41
   8   4  12    7.82    5.73
   8  -4  12    3.30    6.09
  -8   4  12    7.36    6.51
   0   4  13   -5.65    3.18
   0   4  13    1.54    3.99
   0  -4  13    4.47    4.00
   1   4  13  571.09   23.80
  -1  -4  13  592.71   24.69
   1  -4  13  617.51   25.03
  -1   4  13  627.64   25.94
   1   4  13  612.35   25.40
  -2  -4  13   55.85    6.65
   2  -4  13   54.26    6.89
   2   4  13   46.29    6.25
  -2   4  13   44.69    6.46
   2   4  13   37.20    5.85
   3   4  13   93.60    8.22
  -3  -4  13   91.07    8.17
  -3   4  13   91.92    8.59
   3  -4  13   92.00    8.28
   3   4  13   81.83    7.83
   4   4  13    5.79    4.65
  -4   4  13    2.02    4.59
  -4  -4  13    6.15    4.48
   4  -4  13   14.66    5.16
   5  -4  13    9.94    4.88
   5   4  13    2.87    4.58
  -5   4  13   15.60    5.53
  -5  -4  13    2.27    4.57
   6  -4  13    4.08    5.29
  -6   4  13   -1.63    4.56
   6   4  13    2.28    5.23
  -7   4  13    6.79    6.22
   7  -4  13    0.67    5.73
   7   4  13    5.63    5.70
   0   4  14   81.31    8.42
   0  -4  14   72.40    7.94
  -1  -4  14   51.35    6.96
   1  -4  14   34.73    6.27
  -1   4  14   52.50    6.95
   1   4  14   43.79    6.54
   1   4  14   47.93    6.73
   2   4  14  178.79   11.13
  -2  -4  14  176.59   11.46
   2  -4  14  180.16   11.68
   2   4  14  172.51   11.50
  -2   4  14  200.73   12.48
  -3   4  14   30.62    6.29
  -3  -4  14   34.74    6.02
   3   4  14   28.18    5.86
   3  -4  14   26.72    6.07
   3   4  14   24.41    5.65
   4   4  14   69.47    7.98
  -4  -4  14   93.20    8.76
   4  -4  14   80.70    8.75
   4   4  14   88.94    8.52
  -4   4  14   95.85    9.55
   5   4  14    1.71    4.70
  -5   4  14    6.07    5.40
   5  -4  14    2.24    5.15
   6   4  14   39.19    7.42
  -6   4  14   46.45    8.20
   6  -4  14   36.81    7.56
  -7   4  14    5.71    6.82
   0  -4  15    0.05    4.47
   0   4  15    4.01    4.19
   1   4  15   -2.42    4.45
  -1  -4  15    0.20    4.49
   1  -4  15    3.44    4.93
  -1   4  15    0.60    4.19
  -2  -4  15   17.32    5.61
   2   4  15   17.89    5.60
  -2   4  15   20.29    6.06
   2  -4  15    9.73    5.53
   2   4  15   15.31    5.31
  -3  -4  15   76.77    8.21
   3  -4  15   77.06    8.81
  -3   4  15   81.40    9.01
   3   4  15   89.44    8.92
   3   4  15   56.79    7.53
   4  -4  15   13.79    6.09
  -4   4  15   17.33    5.99
   4   4  15   15.33    6.30
   4   4  15   18.38    6.02
  -5   4  15   23.44    7.32
   5   4  15    8.62    5.82
   5   4  15   20.03    6.16
   5  -4  15   17.67    6.86
  -6   4  15    3.37    6.51
   0  -4  16   61.99    8.23
   0   4  16   67.84    8.53
   1  -4  16   -0.36    4.92
  -1  -4  16    1.78    5.06
   1   4  16    0.23    5.36
  -1   4  16   -1.88    5.05
  -2   4  16   42.98    7.56
   2   4  16   35.28    7.23
  -2  -4  16   33.45    7.16
   2  -4  16   47.75    7.88
  -3   4  16   10.12    6.21
   3  -4  16   12.01    6.25
   3   4  16   20.18    6.35
   3   4  16   11.83    6.00
   4   4  16    2.27    5.27
  -4   4  16   -2.21    5.20
   4   4  16    0.62    5.63
   5   4  16   14.95    6.95
   0   4  17    0.62    6.00
   0  -4  17   -3.50    5.40
   1  -4  17   16.61    6.74
  -1  -4  17   13.11    6.58
   1   4  17   23.06    7.31
  -1   4  17   24.46    7.26
   2   4  17   32.11    7.89
  -2   4  17   37.05    8.49
  -2  -4  17   30.25    7.27
   0   5   0    0.53    0.77
   0  -5   0    1.17    1.09
  -1  -5   0   -0.58    1.15
   1  -5   0    0.82    0.94
  -1   5   0    0.12    0.87
  -1   5   0    1.28    0.89
  -2   5   0  413.41   14.92
  -2  -5   0  390.61   14.53
  -2   5   0  405.59   14.64
   2  -5   0  420.02   13.77
  -3  -5   0   -1.52    1.56
  -3   5   0   -0.89    1.38
  -3   5   0    0.59    1.15
   3  -5   0    0.64    1.11
  -3  -5   0    1.16    1.57
  -4   5   0   70.07    4.57
  -4   5   0   75.00    4.78
   4  -5   0   83.05    4.06
  -4  -5   0   78.28    5.01
  -4  -5   0   68.77    5.02
  -5  -5   0    4.01    2.34
   5  -5   0    0.68    1.56
  -5   5   0    1.74    2.03
  -5   5   0    0.54    1.52
  -5  -5   0    0.76    2.27
  -6  -5   0  512.92   20.59
  -6   5   0  534.77   20.53
  -6  -5   0  481.42   19.56
  -6   5   0  527.02   19.46
   7  -5   0   -0.55    1.38
  -7   5   0   -2.10    2.81
  -7  -5   0   -0.71    2.91
  -7   5   0    1.08    1.96
  -7  -5   0   -3.58    2.99
   8   5   0   80.01    6.05
  -8  -5   0   70.15    6.84
  -8   5   0   63.76    6.74
  -9   5   0   -1.38    3.51
   9   5   0   -2.18    2.51
  -9  -5   0   -0.29    3.69
 -10   5   0   15.00    5.24
  10   5   0   15.42    4.32
 -10  -5   0   11.00    5.03
 -11   5   0   -0.52    5.23
  11   5   0   -0.36    3.64
 -11  -5   0   -2.72    4.76
  12   5   0   26.16    6.02
 -12  -5   0   20.61    7.06
 -12   5   0   20.37    7.18
  -1   5  -1  601.13   20.08
  -1  -5  -1  587.86   20.10
   1  -5  -1  606.05   19.40
  -1  -5   1  584.02   20.24
  -1   5   1  600.32   20.74
  -1   5  -1  582.01   20.63
   1   5  -1  600.14   20.20
   1  -5   1  613.89   20.01
  -2  -5   1   82.25    4.51
  -2   5  -1   83.75    4.56
  -2   5  -1   84.66    4.11
  -2  -5  -1   81.56    4.55
  -2   5   1   91.61    4.55
  -2  -5   1   93.70    4.48
   2  -5  -1   79.02    3.32
   2   5  -1   90.51    3.84
  -3  -5   1    0.69    1.41
  -3  -5   1    2.92    1.63
   3  -5  -1    1.06    0.98
  -3  -5  -1    0.52    1.78
   3  -5   1   -0.36    0.69
   3   5  -1    1.04    0.74
  -3   5  -1    1.72    1.40
  -3   5   1    1.01    1.08
  -3   5   1    3.04    1.64
  -3   5  -1    1.55    1.30
  -4  -5   1  362.14   13.58
  -4   5  -1  341.04   13.55
  -4  -5   1  351.26   13.90
   4  -5  -1  343.37   12.05
  -4   5   1  350.70   13.95
  -4   5  -1  325.78   13.41
  -4  -5  -1  346.86   13.64
  -4   5   1  361.96   13.59
  -5  -5   1  780.04   28.01
  -5   5  -1  825.35   28.79
   5  -5   1  712.46   26.87
   5  -5  -1  810.43   26.55
  -5  -5  -1  836.97   28.39
  -5  -5   1  773.90   28.91
  -5  -5  -1  819.41   29.30
  -5   5   1  831.52   28.01
  -5   5   1  768.75   28.91
  -5   5  -1  794.18   28.10
  -6  -5   1   49.79    5.02
  -6   5  -1   47.35    4.87
  -6   5  -1   40.69    4.10
  -6   5   1   41.03    4.70
   6  -5  -1   42.99    3.54
  -6  -5  -1   22.76    4.28
   6  -5   1   49.05    3.93
  -6   5   1   49.77    4.15
  -6  -5   1   47.50    4.91
  -7  -5   1   10.71    3.83
  -7  -5   1   12.97    3.87
   7   5   1   19.46    3.49
  -7  -5  -1   20.10    4.30
  -7   5  -1   15.49    3.77
  -7   5   1   10.59    2.69
  -7   5   1   11.84    3.51
   7  -5  -1   19.51    2.91
  -7   5  -1   15.43    3.24
   7  -5   1   12.94    3.06
  -8   5  -1   11.82    4.06
  -8  -5   1   22.20    4.71
  -8  -5   1    9.65    3.88
  -8  -5  -1   21.46    4.84
  -8   5   1   17.74    4.45
   8  -5   1   18.66    3.60
   8   5   1   16.61    3.59
   9   5  -1   26.26    4.52
  -9   5  -1   30.48    5.64
  -9  -5   1   27.22    5.43
   9   5   1   24.97    4.58
  -9  -5  -1   38.03    6.08
  -9   5   1   28.87    5.55
 -10   5   1   36.85    6.28
 -10  -5  -1   36.77    6.61
  10   5  -1   31.08    5.14
 -10   5  -1   37.52    6.67
  10   5   1   29.94    5.25
 -10  -5   1   44.23    6.72
 -11  -5   1    1.34    4.76
  11   5  -1   17.76    4.92
 -11   5   1    3.16    4.68
 -11  -5  -1   11.37    5.66
  11   5   1   13.42    4.69
 -11   5  -1   14.37    5.85
 -12   5  -1   14.23    6.56
 -12  -5  -1   10.01    6.47
  12   5  -1   12.88    5.30
 -12   5   1   14.73    6.72
  12   5   1    5.07    4.87
 -12  -5   1    6.57    5.95
   0  -5   2    2.17    1.41
   0   5   2    0.53    1.14
   0   5  -2    0.35    0.97
   0  -5  -2   -0.78    0.85
  -1  -5  -2 1371.60   44.55
  -1  -5   2 1369.66   44.82
  -1   5   2 1341.99   46.08
   1  -5   2 1408.47   44.71
  -1   5  -2 1369.21   45.06
  -1   5  -2 1352.61   45.30
   1   5  -2 1392.93   44.83
  -1  -5   2 1368.04   45.18
  -2   5  -2  143.53    6.71
  -2  -5   2  153.04    6.54
  -2   5  -2  144.12    5.81
  -2  -5  -2  141.56    6.39
   2   5  -2  151.02    5.92
   2  -5   2  129.11    6.18
  -2   5   2  141.63    6.62
  -3  -5   2   24.04    2.76
  -3   5  -2   22.02    2.74
  -3  -5  -2   22.70    2.83
  -3   5   2   23.62    2.76
   3  -5   2   24.71    2.56
   3   5  -2   21.01    1.79
  -3   5  -2   24.42    2.39
  -3  -5   2   27.18    2.79
  -4   5   2  333.15   13.90
  -4   5  -2  331.45   13.61
  -4  -5   2  362.54   13.91
  -4   5  -2  349.22   13.42
   4   5   2  334.36   13.20
   4  -5   2  347.25   12.89
   4  -5  -2  321.51   11.60
  -4  -5   2  368.68   13.63
  -5   5   2  133.73    6.74
  -5  -5  -2  115.26    7.42
  -5  -5   2  135.22    7.14
   5  -5  -2  120.62    5.44
  -5  -5   2  129.42    7.42
  -5   5  -2  133.54    7.22
  -5   5   2  134.93    7.57
  -5   5  -2  136.75    7.16
   5   5   2  135.58    7.01
   5  -5   2  136.64    6.70
  -6   5  -2    1.13    2.02
  -6  -5   2    4.12    2.96
  -6   5  -2    3.32    2.67
  -6   5   2    3.39    2.77
  -6  -5  -2    7.24    3.14
   6   5   2    3.81    2.09
  -6   5   2    4.99    2.11
   6  -5   2    8.81    2.69
  -6  -5   2    6.21    3.12
   6  -5  -2    2.37    1.79
  -7   5  -2  973.17   36.92
   7   5   2 1005.31   35.88
  -7  -5  -2 1028.91   37.66
  -7   5   2  983.67   37.37
  -7  -5   2 1037.70   37.61
   7  -5   2 1041.70   35.25
  -7  -5   2 1008.54   36.02
  -7   5  -2 1041.57   36.15
   8   5   2   32.38    4.49
  -8   5  -2   26.84    4.42
  -8   5   2   24.45    4.75
  -8  -5   2   29.43    5.12
  -8  -5  -2   33.90    5.34
   8  -5   2   27.00    4.15
  -8   5  -2   27.82    4.93
  -8  -5   2   37.56    5.10
  -9  -5   2    8.15    4.28
   9   5   2    7.54    3.45
  -9   5   2    4.37    4.12
  -9  -5  -2    5.83    4.27
   9  -5   2    6.57    3.62
  -9   5  -2   14.15    4.82
  -9  -5   2    9.63    4.49
 -10   5   2   34.85    6.25
 -10   5  -2   37.13    6.51
 -10  -5   2   36.69    6.46
  10   5   2   44.68    5.89
  10   5  -2   36.90    5.34
 -10  -5  -2   26.91    5.96
  11   5  -2    3.45    4.11
 -11  -5  -2    2.72    4.88
 -11   5  -2    6.99    5.81
 -11  -5   2    1.31    5.25
  11   5   2    3.94    4.16
 -11   5   2    4.43    4.91
 -12  -5  -2   -5.23    5.75
  12   5  -2    0.61    4.53
 -12   5  -2    1.57    5.51
 -12   5   2    3.54    5.59
  12   5   2   -0.16    4.83
 -12  -5   2    2.91    5.76
   0   5  -3   29.28    2.79
   0   5   3   35.04    2.21
   0  -5   3   30.93    2.78
   0   5   3   30.48    2.73
  -1   5   3   13.25    1.13
  -1   5   3    9.10    1.92
   1  -5   3   18.57    2.37
  -1   5  -3   11.10    2.06
  -1  -5   3   11.52    1.34
  -1  -5   3   13.48    2.16
   1   5   3   10.64    1.54
   1   5  -3   13.20    1.98
  -2   5  -3   33.55    2.51
   2   5  -3   33.56    2.68
  -2   5   3   36.87    3.25
  -2   5  -3   31.79    3.25
   2   5   3   27.64    2.58
  -2  -5   3   30.24    3.03
   2  -5   3   39.51    3.20
  -3   5  -3  226.12   10.09
  -3   5   3  237.52   10.27
  -3   5  -3  245.16    9.35
  -3  -5   3  220.98    9.51
   3   5   3  234.69    9.58
   3  -5   3  237.21    9.58
  -3  -5   3  232.74    9.65
   4  -5  -3    3.83    0.99
  -4  -5   3    3.78    2.17
  -4  -5   3    5.82    2.19
  -4   5  -3    7.84    2.14
  -4   5  -3    6.39    2.20
  -4   5   3    5.50    2.15
   4   5   3    7.65    2.13
   4  -5   3    6.56    2.24
   5  -5   3  279.97   11.41
   5   5   3  295.37   11.92
  -5   5  -3  280.24   12.19
   5  -5  -3  247.78    9.65
  -5   5  -3  278.48   11.94
  -5  -5   3  260.79   11.66
  -5  -5   3  287.29   12.27
  -5   5   3  274.19   12.51
  -6   5  -3  223.35   10.64
  -6   5  -3  226.37   10.73
  -6  -5   3  200.45   10.61
  -6   5   3  223.30    9.93
   6  -5   3  223.99   10.04
   6   5   3  213.24   10.17
  -7  -5  -3   56.19    6.13
  -7   5   3   43.69    5.46
   7   5   3   72.33    5.52
  -7  -5   3   50.64    5.81
  -7   5  -3   70.21    5.81
  -7  -5   3   51.75    5.29
   7  -5   3   53.34    5.25
   8   5   3   13.61    3.71
  -8   5  -3   12.90    3.50
  -8   5  -3   10.43    4.06
  -8  -5  -3   15.72    4.64
  -8   5   3   19.75    4.49
   8  -5   3    8.17    3.42
  -8  -5   3   16.61    4.43
  -8  -5   3   15.34    4.32
   9   5   3   10.92    3.79
   9  -5   3    6.53    3.72
  -9  -5   3   11.24    4.65
  -9   5   3    4.76    4.08
  -9  -5   3    6.72    4.22
  -9  -5  -3    5.94    4.31
  -9   5  -3    8.88    4.60
 -10   5   3    2.32    4.14
  10   5   3    1.51    3.35
 -10  -5   3   10.39    5.05
 -10   5  -3    1.59    4.17
 -10  -5  -3    0.17    4.49
 -11  -5   3   12.03    5.56
  11   5   3    8.53    4.80
 -11   5  -3    5.63    5.75
 -11   5   3    9.61    5.43
  11   5  -3    2.05    3.96
 -11  -5  -3    9.48    5.33
  12   5   3   -0.10    5.03
 -12   5   3    4.40    5.89
 -12   5  -3    8.13    6.41
 -12  -5   3    5.64    5.85
   0  -5   4   -0.70    1.68
   0  -5   4   -0.04    0.63
   0   5   4    1.65    1.06
   0   5   4    0.81    1.45
   0   5  -4   -0.04    1.40
   1  -5   4  428.16   15.58
  -1  -5   4  429.40   15.58
  -1   5  -4  408.57   15.96
   1   5  -4  418.74   15.59
  -1   5   4  425.08   14.16
  -1  -5   4  432.29   14.66
   1   5   4  414.69   14.83
  -1   5   4  417.10   16.09
  -2  -5   4    5.24    1.50
  -2   5  -4    4.62    2.01
   2   5   4    5.57    1.65
  -2  -5   4    7.52    2.18
  -2   5   4    5.18    0.90
  -2   5   4    7.45    2.05
   2   5  -4    8.64    1.94
   2  -5   4    3.21    1.95
  -3   5  -4  951.87   34.90
  -3   5  -4 1012.05   34.19
   3   5   4  991.61   34.04
  -3   5   4 1028.76   35.66
  -3  -5   4  997.17   34.21
  -3  -5   4 1014.54   34.60
   3  -5   4 1043.75   34.29
  -4  -5   4   68.02    4.88
  -4   5   4   61.68    5.10
   4  -5   4   64.84    4.82
  -4   5  -4   70.58    5.28
  -4   5  -4   65.89    4.53
  -4  -5   4   70.66    4.91
   4   5   4   70.27    4.61
  -5  -5   4  210.53    9.78
   5   5   4  210.08    9.76
  -5   5  -4  225.24   10.42
  -5   5  -4  203.13    9.72
  -5   5   4  204.50   10.48
   5  -5   4  218.72    9.85
  -5  -5   4  189.93    9.75
   6   5   4  181.96    9.27
  -6   5  -4  195.17    9.94
  -6   5   4  173.18    9.82
  -6  -5   4  179.43    9.22
  -6   5  -4  188.04    9.59
   6  -5   4  181.11    9.13
  -7  -5   4  145.43    8.85
  -7   5   4  132.19    8.97
   7   5   4  145.34    8.18
  -7  -5   4  141.42    8.36
  -7   5  -4  134.80    8.55
   7  -5   4  140.83    8.09
   8  -5   4   16.54    4.19
  -8   5  -4   14.90    4.33
  -8  -5   4   14.46    4.30
  -8   5   4   11.97    4.21
  -8   5  -4   11.39    3.62
   8   5   4   16.71    4.00
  -8  -5   4   12.39    4.32
  -9   5  -4    8.99    4.44
  -9  -5   4   -2.77    3.78
   9   5   4    3.47    3.59
  -9  -5   4    3.12    4.26
  -9   5   4    3.07    3.90
   9  -5   4   -3.18    3.94
 -10   5  -4    3.35    4.50
 -10  -5   4    6.42    4.93
  10   5   4    5.58    4.10
  10  -5   4   -0.26    4.07
 -10  -5   4    0.02    4.44
 -10   5   4    4.48    4.56
  11   5   4    4.22    4.69
 -11  -5   4    4.83    5.23
  11   5  -4    3.23    4.09
 -11   5  -4    2.04    5.17
 -11   5   4   -0.71    5.36
  12   5   4    4.68    5.70
 -12   5  -4    1.06    5.86
   0   5   5 1588.48   52.65
   0   5   5 1623.82   55.38
   0   5  -5 1686.88   54.48
   0  -5   5 1561.83   53.69
   0  -5   5 1684.76   53.62
   1  -5   5   13.58    1.53
   1  -5   5   15.84    2.71
  -1  -5   5   16.72    1.77
   1   5   5   14.95    2.01
  -1   5   5    9.88    2.38
  -1   5   5   12.60    1.66
   1   5  -5   15.87    2.61
  -1  -5   5   14.35    2.64
  -1   5  -5    9.68    2.33
  -2   5   5   18.45    1.78
   2   5   5   22.17    2.58
  -2  -5   5   17.74    2.77
  -2   5  -5   23.39    3.24
   2  -5   5   19.11    3.00
  -2   5   5   20.68    3.06
  -2  -5   5   21.71    2.33
  -3   5   5    6.84    2.39
  -3  -5   5   11.34    2.26
  -3   5  -5    5.07    2.33
  -3   5   5    6.07    1.17
   3   5   5    8.03    2.17
  -3  -5   5    9.22    2.61
   3  -5   5    8.00    2.59
  -4  -5   5  435.86   16.91
   4   5   5  457.97   16.99
  -4   5  -5  411.17   17.60
   4  -5   5  455.81   17.15
  -4  -5   5  430.75   16.97
  -4   5   5  452.67   18.12
  -5   5  -5   27.68    3.67
  -5   5  -5   23.42    3.98
  -5  -5   5   21.21    3.69
   5   5   5   17.94    3.22
  -5   5   5   20.26    3.48
  -5  -5   5   23.83    3.78
   5  -5   5   33.84    4.18
  -6   5  -5   35.88    4.61
  -6  -5   5   42.13    4.82
   6  -5   5   48.06    4.85
   6   5   5   35.52    4.22
  -6   5   5   38.83    4.98
  -6  -5   5   36.03    4.39
  -6   5  -5   54.18    5.14
  -7  -5   5   35.21    5.06
  -7   5  -5   15.27    3.95
   7   5   5   28.86    4.29
  -7   5  -5   20.61    4.15
   7  -5   5   31.24    4.57
  -7  -5   5   25.45    4.32
  -7   5   5   24.78    4.82
   8  -5   5   98.31    7.30
  -8   5  -5  103.25    7.98
   8   5   5   96.46    7.29
  -8   5   5   95.96    8.14
  -8  -5   5   89.42    7.58
  -8  -5   5   95.97    7.27
  -8   5  -5   92.24    7.77
  -9  -5   5   49.54    6.27
  -9   5  -5   46.34    6.36
   9   5   5   52.01    6.28
   9  -5   5   44.81    6.03
  -9  -5   5   55.70    6.92
  -9   5   5   45.72    6.65
  10   5   5    2.52    3.76
 -10   5   5   -0.57    3.97
 -10   5  -5    3.15    5.06
  10  -5   5   -2.03    3.95
 -10  -5   5   -2.20    4.39
 -10  -5   5   -6.00    3.75
  11   5   5    0.48    4.63
 -11  -5   5    7.86    5.74
 -11   5   5    1.77    5.10
 -11   5  -5    0.45    5.03
 -12   5  -5   14.70    7.26
   0  -5   6   -0.15    1.05
   0   5   6    2.77    1.64
   0   5   6   -1.72    1.44
   0  -5   6   -1.52    1.93
  -1  -5   6  326.67   13.17
   1  -5   6  329.95   11.78
   1   5   6  322.29   12.28
  -1   5   6  343.60   11.93
  -1  -5   6  328.13   12.04
  -1   5   6  320.72   13.62
  -1   5  -6  315.40   13.66
   1  -5   6  301.70   13.03
  -2  -5   6   52.74    4.27
   2  -5   6   50.98    4.56
   2   5   6   50.48    3.93
  -2   5   6   49.16    4.59
  -2   5  -6   51.21    4.93
  -2  -5   6   57.29    3.77
  -2   5   6   51.49    3.34
  -3   5   6    1.90    1.36
   3  -5   6    4.56    2.54
  -3  -5   6    2.39    1.72
  -3  -5   6    1.10    2.26
   3   5   6    3.23    2.08
  -3   5  -6    3.95    2.54
  -3   5   6    2.54    2.13
  -4  -5   6  143.56    7.67
  -4  -5   6  134.07    7.43
   4   5   6  148.57    7.67
   4  -5   6  136.55    7.87
  -4   5  -6  130.79    8.34
  -5  -5   6   57.57    5.09
   5  -5   6   39.45    4.69
   6   5   6   22.88    3.96
  -6  -5   6   24.70    3.92
  -6   5  -6   26.08    4.49
  -6   5   6   25.64    4.59
  -6  -5   6   26.05    4.07
   6  -5   6   29.41    4.47
  -7   5  -6   11.50    3.92
   7  -5   6   19.38    4.34
  -7   5  -6   19.43    4.61
  -7  -5   6   18.41    4.29
  -7  -5   6   19.13    4.15
   7   5   6    9.27    3.29
  -7   5   6   23.46    5.00
  -8   5  -6   27.69    5.18
   8   5   6   27.09    4.90
  -8  -5   6   31.78    5.04
  -8   5   6   27.70    5.61
  -8  -5   6   25.18    5.14
   8  -5   6   29.20    5.15
  -9  -5   6   28.73    5.66
  -9   5   6   24.34    5.78
  -9   5  -6   22.80    5.35
  -9  -5   6   26.46    5.38
   9   5   6   44.21    6.10
   9  -5   6   30.27    5.66
 -10   5   6   13.91    5.35
  10   5   6   24.13    5.80
 -10  -5   6   24.63    5.63
 -10  -5   6   22.55    6.10
  10  -5   6   16.54    5.44
 -10   5  -6   18.00    5.53
  11   5   6    3.36    5.15
  11  -5   6    6.79    5.45
 -11   5   6    2.43    5.53
 -11  -5   6    1.39    5.85
 -11   5  -6    1.76    5.77
   0  -5   7 2787.62   89.75
   0   5   7 2757.62   87.88
   0   5   7 2667.41   91.52
   0  -5   7 2684.85   88.96
   1   5   7  688.67   24.68
   1  -5   7  690.48   25.64
  -1  -5   7  707.59   24.76
   1  -5   7  726.84   24.59
   1   5   7  669.37   26.26
  -1  -5   7  741.72   25.80
  -1   5   7  745.14   24.35
  -1   5   7  694.56   26.54
   2  -5   7   19.18    3.56
  -2  -5   7   18.46    2.59
   2   5   7   19.82    3.04
  -2   5   7   22.84    2.58
  -2   5   7   20.15    3.53
  -2  -5   7   15.89    3.37
  -3  -5   7   15.20    2.66
  -3  -5   7   31.89    3.87
  -3   5   7   18.22    3.46
   3  -5   7   27.90    4.09
   3   5   7   29.09    3.66
  -4  -5   7    3.26    2.54
  -4   5   7    0.63    2.41
   4  -5   7    1.58    2.60
  -4  -5   7    3.38    2.84
   4   5   7    1.48    2.22
  -5  -5   7   31.70    4.37
  -5  -5   7   42.06    4.59
   5  -5   7   47.86    5.34
  -5   5   7   44.77    5.25
   5   5   7   34.37    4.44
  -6   5   7    3.69    3.35
   6  -5   7    3.87    3.60
  -6  -5   7    7.32    3.37
   6   5   7    6.30    3.22
  -6  -5   7    1.89    3.03
  -7  -5   7  105.06    8.05
   7  -5   7  104.04    7.87
  -7  -5   7  100.19    7.29
  -7   5   7  110.06    8.67
   7   5   7  106.13    7.51
  -8  -5   7   22.51    5.35
   8  -5   7   18.82    4.98
   8   5   7   27.19    5.05
  -8   5   7   19.70    5.41
  -8  -5   7   26.18    4.81
  -9  -5   7    1.59    4.27
   9  -5   7   -0.57    4.21
   9   5   7    0.92    3.82
  -9  -5   7    5.14    4.24
  -9   5   7    3.16    4.30
 -10  -5   7   60.66    8.03
 -10   5   7   64.54    8.43
  10   5   7   70.52    8.13
  10  -5   7   49.00    7.42
  11  -5   7    0.13    5.82
  11   5   7    2.49    5.55
 -11  -5   7    8.61    6.13
   0  -5   8    1.22    2.60
   0  -5   8    0.72    1.77
   0   5   8    1.86    2.39
   0   5   8    3.54    2.31
  -1  -5   8  173.79    8.94
   1   5   8  168.31    8.01
  -1  -5   8  172.45    7.64
   1  -5   8  169.91    7.41
  -1   5   8  162.21    7.64
   1   5   8  133.53    8.28
  -2   5   8  181.59    9.65
  -2  -5   8  182.59    8.30
   2  -5   8  148.28    8.94
  -2   5   8  175.95    7.91
   2   5   8  179.55    8.62
   3   5   8   65.33    5.43
  -3   5   8   91.22    6.58
  -3  -5   8   84.36    6.09
   4   5   8    1.65    2.65
  -4   5   8   -1.65    2.42
   4  -5   8    5.14    3.07
  -4  -5   8    0.94    2.90
  -4  -5   8   -0.26    2.53
   5  -5   8    1.20    3.43
  -5  -5   8    0.35    2.86
  -5  -5   8    1.91    3.19
  -5   5   8    3.33    3.42
   5   5   8    4.51    3.13
  -6   5   8    7.79    3.95
   6  -5   8    4.71    3.88
   6   5   8    6.04    3.45
  -6  -5   8    9.81    3.64
  -6  -5   8    3.27    3.22
  -7   5   8  255.36   14.69
  -7  -5   8  260.67   13.87
  -7  -5   8  284.75   13.51
   7   5   8  280.94   13.87
   7  -5   8  306.54   14.39
  -8  -5   8    1.15    3.83
  -8  -5   8    1.82    4.15
  -8   5   8    8.47    4.59
   8  -5   8    1.15    4.04
   8   5   8    2.36    3.92
   9  -5   8    5.11    5.00
  -9   5   8   -1.24    4.38
  -9  -5   8   -1.24    4.22
   9   5   8    2.12    3.90
  10  -5   8   14.13    6.08
 -10   5   8   21.45    6.70
 -10  -5   8   18.75    6.33
  10   5   8   23.34    6.26
  11  -5   8    5.10    6.76
 -11  -5   8    6.55    6.60
   0  -5   9  542.92   19.30
   0  -5   9  522.65   20.42
   0   5   9  509.69   19.32
   0   5   9  488.03   20.73
   1   5   9  112.82    7.45
   1  -5   9  120.61    7.85
  -1   5   9  130.37    8.04
   1  -5   9  129.91    6.45
  -1  -5   9  124.43    7.51
  -1   5   9  113.48    6.77
  -1  -5   9  113.53    6.40
   1   5   9  119.45    7.18
  -2  -5   9   19.79    3.03
   2  -5   9   14.61    3.94
  -2  -5   9   15.09    3.89
   2   5   9   13.57    3.37
  -2   5   9   19.03    3.90
   3   5   9  167.75    8.77
  -3   5   9  151.25    9.38
  -3  -5   9  162.29    9.02
   3  -5   9  149.83    8.96
  -4   5   9   51.03    5.87
  -4  -5   9   51.05    5.35
   4  -5   9   32.59    5.08
   4   5   9   34.56    4.67
  -4  -5   9   40.56    4.81
   5   5   9   22.94    4.24
  -5   5   9   31.38    5.23
   5  -5   9   27.93    5.16
  -5  -5   9   24.86    4.45
  -5  -5   9   31.14    4.78
   6  -5   9  194.15   11.25
  -6  -5   9  191.03   10.60
   6   5   9  181.28   10.62
  -6   5   9  199.46   11.98
  -6  -5   9  177.17   10.64
  -7  -5   9   34.51    5.27
   7  -5   9   48.20    6.63
  -7  -5   9   38.66    5.63
   7   5   9   40.11    5.94
  -7   5   9   37.92    6.45
   8  -5   9   23.83    5.97
  -8   5   9   15.30    5.49
  -8  -5   9   20.04    4.94
  -8  -5   9   15.57    5.09
   8   5   9   21.69    5.18
   9  -5   9   15.05    5.84
  -9  -5   9   15.03    6.00
  -9   5   9   25.10    6.55
   9   5   9   16.30    5.53
 -10   5   9   14.00    6.39
 -10  -5   9   16.54    6.46
  10  -5   9   15.27    6.92
  10   5   9   16.04    6.11
   0  -5  10    5.56    3.54
   0   5  10   -6.54    2.66
   0   5  10    4.05    2.93
   1   5  10   -1.38    2.87
   1  -5  10    0.62    3.34
  -1   5  10   -3.18    2.92
  -1   5  10   -2.62    2.29
  -1  -5  10   -0.30    3.19
   1   5  10   -0.82    2.30
   2  -5  10   -3.87    3.16
   2   5  10    4.47    3.10
  -2   5  10    2.20    2.91
  -2  -5  10    2.88    3.46
   2   5  10    4.78    2.90
  -3   5  10  231.79   12.32
  -3  -5  10  221.61   11.45
   3   5  10  224.70   11.21
   3  -5  10  225.58   11.82
  -4  -5  10   46.01    5.53
   4  -5  10   52.15    6.18
  -4   5  10   62.61    6.54
  -4  -5  10   37.43    4.83
   4   5  10   52.56    5.72
  -5  -5  10   11.84    4.00
   5   5  10    6.88    3.52
  -5  -5  10    6.55    3.69
  -5   5  10   16.65    4.71
   5  -5  10    7.21    4.16
   6   5  10   53.86    6.46
   6  -5  10   75.34    7.71
  -6  -5  10   56.57    6.37
  -6  -5  10   49.58    6.20
  -6   5  10   62.24    7.47
   7   5  10    4.41    4.01
  -7  -5  10    1.68    3.92
   7  -5  10    4.91    4.97
  -7  -5  10   -0.13    4.01
  -7   5  10   -0.20    4.00
  -8   5  10   45.00    7.47
  -8  -5  10   34.68    6.42
   8  -5  10   54.96    7.74
   8   5  10   54.55    7.00
  -9   5  10   13.01    6.45
   9   5  10   14.20    5.83
   9  -5  10   10.06    6.27
  -9  -5  10    8.30    5.81
 -10  -5  10    4.82    6.69
  10  -5  10   -0.08    6.26
   0   5  11  126.82    8.37
   0  -5  11  107.00    7.99
   0   5  11   94.63    7.01
   1  -5  11  112.72    8.27
  -1  -5  11  103.75    7.99
  -1   5  11  115.25    8.36
   1   5  11  127.07    8.41
   1   5  11  127.90    7.96
   2  -5  11  316.43   14.70
   2   5  11  292.42   13.70
   2   5  11  295.27   14.59
  -2   5  11  302.64   15.09
  -2  -5  11  305.25   14.39
   3   5  11   66.61    6.42
  -3   5  11   70.13    7.18
   3  -5  11   81.89    7.47
  -3  -5  11   72.90    6.92
   4   5  11    3.62    3.67
   4  -5  11    1.64    3.78
  -4  -5  11   -2.40    3.26
  -4   5  11    4.71    3.81
  -5   5  11   20.17    5.26
  -5  -5  11   15.76    4.47
   5   5  11    8.52    4.33
   5  -5  11   16.61    4.97
  -6  -5  11   26.25    5.55
   6   5  11   23.12    5.41
   6  -5  11   40.61    6.61
  -6   5  11   25.23    5.90
   7   5  11   39.69    6.46
   7  -5  11   32.77    6.84
  -7  -5  11   31.88    5.70
  -7   5  11   30.34    6.69
   8   5  11   12.52    5.51
  -8   5  11    7.38    5.80
   8  -5  11   10.21    6.28
  -9   5  11   24.21    7.31
   9  -5  11   18.87    7.28
   9   5  11   19.28    6.10
   0   5  12   -0.14    3.24
   0   5  12    3.04    3.42
   0  -5  12   -2.06    3.43
   1  -5  12  262.95   14.22
  -1  -5  12  291.57   14.45
   1   5  12  303.47   13.89
   1   5  12  298.46   15.02
  -1   5  12  315.55   15.46
   2   5  12   34.96    5.23
   2   5  12   35.97    5.52
  -2   5  12   33.89    5.79
  -2  -5  12   32.39    5.50
   2  -5  12   34.73    5.77
   3   5  12    4.75    3.95
   3   5  12    4.86    3.40
   3  -5  12    6.87    3.87
  -3  -5  12    7.97    4.24
  -3   5  12    9.71    4.28
   4  -5  12   73.91    7.64
  -4  -5  12   92.47    7.71
   4   5  12   90.42    8.00
  -4   5  12   94.92    8.64
  -5   5  12   -3.50    3.76
  -5  -5  12    1.75    3.78
   5   5  12   -4.47    3.61
   5  -5  12    0.67    3.95
   6  -5  12    0.01    4.42
  -6   5  12    2.27    4.36
  -6  -5  12    9.39    4.73
   6   5  12    3.00    4.45
   7  -5  12   17.21    6.39
  -7   5  12   14.89    6.16
   7   5  12    9.05    5.29
  -8   5  12    4.38    6.12
   8   5  12    7.90    5.87
   8  -5  12    3.89    6.33
   0   5  13   64.63    7.28
   0  -5  13   50.08    6.72
  -1   5  13    7.16    4.46
  -1  -5  13    4.79    4.28
   1  -5  13    6.02    4.30
   1   5  13    7.61    4.26
   1   5  13   12.27    4.45
  -2   5  13   25.59    5.55
  -2  -5  13   20.81    5.16
   2   5  13   14.68    4.75
   2   5  13   21.86    5.07
   2  -5  13   16.04    5.00
  -3  -5  13  117.50    9.03
   3   5  13  111.28    9.00
   3   5  13  108.01    8.77
   3  -5  13  115.60    8.82
  -3   5  13   93.83    9.03
   4   5  13   -2.45    3.46
  -4  -5  13   -0.41    3.91
   4   5  13    6.06    4.50
   4  -5  13    2.32    4.56
  -4   5  13    2.18    4.13
  -5   5  13   36.54    6.93
   5  -5  13   28.89    6.26
  -5  -5  13   28.76    5.80
   5   5  13   20.72    5.87
   6   5  13   12.44    5.60
   6  -5  13   13.34    6.17
  -6   5  13   10.96    5.82
   7  -5  13   -5.00    5.33
   7   5  13   -1.85    5.30
  -7   5  13    2.04    5.71
   0   5  14    0.32    3.80
   0  -5  14    0.36    3.79
  -1   5  14   40.86    6.80
   1  -5  14   43.94    6.60
  -1  -5  14   38.87    6.46
   1   5  14   51.30    6.91
   2   5  14    0.50    4.03
   2  -5  14   11.42    5.18
  -2   5  14    0.18    4.14
   2   5  14   -1.58    3.93
  -2  -5  14    3.27    4.32
   3   5  14    7.03    4.92
  -3  -5  14   10.27    4.88
   3   5  14   10.62    4.72
  -3   5  14    9.52    5.36
   3  -5  14    6.76    4.89
   4  -5  14   -6.36    4.17
   4   5  14   -2.72    4.23
  -4   5  14   -0.80    4.40
  -4  -5  14    3.34    4.44
   4   5  14    9.65    4.86
  -5   5  14   -0.68    5.14
   5   5  14    7.91    5.46
   5  -5  14   -2.30    4.82
   6  -5  14   16.39    6.60
   6   5  14   10.85    6.40
  -6   5  14    6.56    5.95
   0   5  15   25.29    6.23
   0  -5  15   39.04    6.90
   1  -5  15   84.57    8.79
  -1   5  15   92.11    9.62
  -1  -5  15   97.70    9.26
   1   5  15  104.34    9.65
   2  -5  15   77.61    8.87
   2   5  15   88.87    9.14
  -2   5  15  106.74    9.95
  -2  -5  15   82.37    8.73
   3   5  15   33.86    6.62
   3  -5  15   29.67    6.82
  -3  -5  15   41.46    6.97
   3   5  15   35.48    6.56
  -3   5  15   35.27    7.13
  -4  -5  15    6.07    5.29
   4  -5  15   12.20    5.90
  -4   5  15   13.33    6.05
   4   5  15    3.56    5.47
   4   5  15   10.31    5.27
  -5   5  15   -2.77    5.47
   5   5  15    5.01    5.93
   5   5  15   -0.54    4.67
   5  -5  15   -2.99    5.48
   0   5  16    3.71    5.32
   0  -5  16    2.37    5.45
  -1   5  16   13.05    6.30
   1  -5  16   23.31    6.76
  -1  -5  16   14.71    6.15
   1   5  16   26.75    6.92
  -2   5  16    6.87    5.88
   2  -5  16   -2.70    5.14
   2   5  16    3.80    5.22
  -2  -5  16    6.79    5.75
   3  -5  16   13.61    6.31
  -3  -5  16   12.43    6.03
  -3   5  16   12.81    6.14
   3   5  16    9.82    6.08
   4   5  16   60.64    8.61
   4   5  16   46.42    7.98
  -4   5  16   54.32    8.91
   0   5  17   28.54    7.83
   0  -5  17   24.37    7.27
  -1   5  17   12.14    6.98
  -1  -5  17   19.06    7.19
   1   5  17   17.72    7.09
   2   5  17   10.92    6.62
  -2   5  17   13.27    6.83
   0   6   0  526.92   18.64
   0  -6   0  541.04   17.99
   0   6   0  526.55   18.29
   1  -6   0   -0.10    0.90
  -1   6   0    1.25    1.05
  -1   6   0   -0.36    0.88
  -1  -6   0   -0.20    1.33
  -2   6   0 1439.68   47.39
   2  -6   0 1424.38   45.57
  -2   6   0 1422.44   47.09
  -2  -6   0 1381.47   46.42
  -3   6   0   -0.72    1.12
  -3  -6   0    0.43    1.64
  -3  -6   0   -0.78    1.60
   3  -6   0   -0.86    1.12
  -3   6   0    2.64    1.54
  -4  -6   0  961.59   33.05
  -4  -6   0  926.89   32.07
  -4   6   0  925.55   32.34
  -4   6   0  920.59   32.69
   4  -6   0  926.10   30.73
  -5  -6   0    0.89    2.40
  -5  -6   0   -2.80    2.27
  -5   6   0    1.94    2.37
   5  -6   0   -1.66    1.58
  -5   6   0    0.87    1.72
  -6   6   0 1155.08   40.61
  -6   6   0 1136.36   39.50
  -6  -6   0 1131.15   39.63
  -7   6   0    2.84    3.09
  -7  -6   0    1.67    3.41
  -7   6   0   -1.99    2.03
   7  -6   0    0.90    2.47
  -7  -6   0    2.23    3.38
  -8   6   0  420.89   17.66
  -8  -6   0  448.58   19.44
  -8   6   0  428.79   18.93
  -9   6   0    0.03    3.50
  -9  -6   0    1.86    3.75
   9   6   0    5.31    3.16
 -10  -6   0  263.13   15.32
  10   6   0  289.09   14.09
 -10   6   0  287.23   15.27
 -11   6   0    1.90    4.73
  11   6   0   -7.21    3.65
 -11  -6   0    1.43    4.89
 -12  -6   0   -0.72    6.01
  12   6   0    3.49    4.70
 -12   6   0    2.16    5.92
   0   6  -1   -0.19    0.75
   0   6  -1    0.58    0.98
   0   6   1    0.38    1.00
   0  -6  -1   -0.04    0.50
   0  -6   1    1.29    1.29
  -1   6  -1  369.27   13.40
   1   6  -1  347.93   12.81
  -1  -6   1  335.80   12.78
  -1   6  -1  361.45   12.37
   1  -6   1  366.18   12.58
  -1   6   1  349.15   13.04
   1  -6  -1  361.94   11.98
  -1  -6  -1  344.28   12.63
  -2   6  -1  635.60   22.29
  -2  -6  -1  613.83   21.68
  -2  -6   1  641.58   21.93
  -3   6  -1   86.22    4.58
  -3   6   1   87.50    4.94
   3  -6  -1   82.36    3.61
  -3  -6  -1   82.40    4.99
  -3  -6   1   89.74    5.07
  -3  -6   1   84.62    4.84
  -3   6  -1   80.01    4.88
  -3   6   1   80.87    4.94
   3   6  -1   80.04    3.74
  -4   6  -1  146.13    6.95
  -4  -6  -1  147.88    7.33
  -4  -6   1  131.93    7.09
  -4   6   1  138.53    7.16
  -4   6  -1  137.15    7.10
   4   6  -1  136.47    5.27
  -4   6   1  139.08    7.04
  -4  -6  -1  147.85    7.53
   4  -6  -1  136.88    5.62
  -4  -6   1  137.08    6.92
  -5  -6  -1  959.09   34.04
   5  -6  -1  931.97   31.04
  -5   6   1  948.60   33.88
  -5  -6   1  935.06   33.76
  -5   6  -1  933.33   32.97
  -5  -6   1  943.89   32.87
  -5   6  -1  943.92   33.48
  -6   6  -1   45.83    4.68
  -6  -6   1   38.25    4.80
  -6  -6  -1   32.48    4.48
  -6   6   1   40.49    4.67
  -6   6  -1   33.22    4.01
  -6   6   1   43.04    4.22
   6  -6  -1   38.67    3.26
  -6  -6  -1   29.51    4.47
  -6  -6   1   29.44    4.19
  -7   6   1  911.12   33.78
  -7  -6   1  968.77   34.44
  -7  -6  -1  973.83   35.89
  -7   6  -1  945.95   35.25
   7   6   1  971.17   34.12
  -7   6   1  972.26   35.48
  -7  -6   1  951.51   35.60
  -7   6  -1  966.84   34.30
  -8   6  -1    5.68    3.72
  -8   6   1    7.95    3.99
  -8  -6   1    6.53    3.62
  -8  -6   1    3.34    3.73
  -8  -6  -1    1.33    3.87
   8   6   1    7.71    3.20
  -8   6  -1    2.25    2.82
  -9   6   1   37.76    5.95
   9   6   1   40.80    5.29
  -9  -6   1   36.88    6.08
  -9   6  -1   31.55    5.83
  -9  -6  -1   50.26    6.70
 -10  -6   1    3.09    4.44
 -10  -6  -1    3.72    4.34
 -10   6  -1    2.24    4.43
  10   6   1   -0.29    3.40
 -10   6   1   -2.48    4.01
  10   6  -1    1.31    3.17
 -11   6  -1   79.37    9.18
  11   6   1   90.94    8.16
 -11   6   1   59.83    8.18
  11   6  -1   89.66    8.12
 -11  -6  -1   82.34    9.10
 -11  -6   1   84.70    9.39
 -12   6  -1   11.20    6.28
  12   6  -1   10.92    5.24
  12   6   1    7.31    5.30
 -12  -6  -1    1.53    5.94
 -12  -6   1   11.87    6.53
 -12   6   1   10.67    6.68
  -1   6  -2    0.93    1.12
  -1   6  -2    0.57    0.73
  -1  -6  -2    1.60    1.51
   1  -6  -2    0.72    0.97
   1  -6   2    1.52    1.47
   1   6  -2   -0.30    0.97
  -1   6   2    0.60    1.23
  -1  -6   2   -1.52    1.46
  -2   6  -2 1254.59   41.56
  -2   6  -2 1235.58   42.06
  -2  -6   2 1267.97   41.50
  -3  -6   2   -0.07    1.72
  -3  -6  -2    1.32    1.80
  -3   6  -2    2.67    1.65
   3   6  -2    1.47    1.04
  -3   6   2    0.97    1.59
  -3   6  -2    1.53    1.45
  -3  -6   2    1.16    1.61
   3  -6   2    4.87    1.82
  -4  -6   2  161.14    7.52
  -4   6   2  148.18    7.72
   4  -6   2  152.92    6.90
  -4  -6   2  164.59    7.69
  -4  -6  -2  150.72    7.68
   4   6  -2  142.79    5.76
  -4   6  -2  141.01    7.51
   4  -6  -2  144.34    5.56
  -4   6  -2  147.14    7.13
  -5  -6   2  351.12   14.48
   5  -6  -2  332.57   11.92
  -5  -6   2  337.37   13.96
  -5   6   2  324.60   13.74
   5  -6   2  357.37   13.36
   5   6   2  349.05   13.80
  -5   6   2  337.97   14.56
  -5   6  -2  340.54   14.00
  -5   6  -2  350.47   14.27
  -6  -6   2  402.13   16.77
  -6   6  -2  409.64   16.99
   6   6   2  419.88   16.66
  -6  -6  -2  424.69   17.80
  -6   6   2  415.85   16.56
   6  -6   2  433.90   16.09
  -6   6   2  401.33   17.48
  -6   6  -2  432.36   17.14
  -6  -6   2  427.05   17.55
  -7  -6   2    5.72    3.47
  -7   6  -2    7.26    3.38
   7  -6   2   -0.37    2.85
   7   6   2    4.85    2.53
  -7  -6   2    5.61    3.59
  -7   6  -2    4.33    2.69
  -7   6   2    8.39    2.65
  -7  -6  -2    4.93    3.21
  -7   6   2    3.81    3.20
  -8   6  -2   21.97    4.64
  -8  -6  -2   30.65    5.36
   8   6   2   27.75    4.48
  -8   6  -2   22.50    4.17
  -8   6   2   29.86    5.00
  -8  -6   2   24.20    4.89
   8  -6   2   20.43    4.04
  -8  -6   2   34.40    5.09
  -9  -6   2   35.21    5.87
  -9   6  -2   33.30    5.71
   9   6   2   31.64    5.00
  -9  -6   2   23.74    5.40
  -9   6   2   28.88    5.56
  -9  -6  -2   34.08    6.08
 -10  -6  -2   46.43    7.12
  10   6  -2   46.31    5.96
 -10  -6   2   46.35    7.15
 -10   6   2   51.31    7.03
 -10   6  -2   51.63    7.20
  10   6   2   45.09    6.06
 -11   6   2    4.43    4.96
 -11  -6  -2   -0.91    4.84
  11   6   2   -1.12    3.94
 -11  -6   2    4.53    4.97
  11   6  -2   -0.63    3.86
 -11   6  -2    3.63    5.63
 -12  -6   2   24.98    7.85
 -12   6   2   25.76    7.64
  12   6  -2   31.78    6.39
  12   6   2   44.58    7.29
 -12   6  -2   24.41    7.53
   0  -6   3    0.66    1.69
   0   6   3    2.52    0.98
   0   6   3    0.53    1.33
   0   6  -3    1.02    1.28
  -1  -6   3 1082.07   36.38
   1  -6   3 1098.98   36.29
   1   6  -3 1090.57   36.47
   1   6   3 1080.18   35.75
  -1   6   3 1113.89   34.94
  -1   6   3 1090.29   37.49
  -1   6  -3 1074.49   36.95
  -1  -6   3 1081.11   36.00
   2   6  -3    3.26    1.40
  -2   6   3    3.18    1.66
  -2  -6   3    2.95    1.88
  -2   6  -3    2.06    1.12
   2  -6   3    0.54    1.74
   2   6   3    0.57    1.23
  -2   6  -3    1.80    1.59
  -2  -6   3    2.03    1.36
  -3   6  -3 1153.91   38.94
  -3   6  -3 1128.03   39.55
   3   6   3 1165.02   38.72
  -3  -6   3 1168.56   39.36
   3  -6   3 1154.46   38.52
  -3   6   3 1131.21   40.13
  -3  -6   3 1137.29   38.85
   3   6  -3 1192.94   38.02
   4  -6   3  408.78   15.34
  -4   6   3  409.01   16.45
  -4  -6   3  399.45   15.61
  -4   6  -3  402.35   15.44
   4   6   3  419.61   15.64
  -4   6  -3  396.32   16.17
  -4  -6   3  413.51   15.84
   5  -6   3    1.09    2.21
  -5  -6   3    1.33    2.46
  -5   6  -3    0.21    2.26
  -5  -6   3    1.40    2.54
  -5   6  -3    1.20    2.01
  -5   6   3   -0.59    2.20
   5   6   3    0.30    1.68
  -6   6  -3   29.87    4.10
  -6   6   3   31.44    3.74
  -6   6   3   21.10    3.99
   6  -6   3   32.38    3.94
  -6   6  -3   26.98    3.95
   6   6   3   25.75    3.69
  -6  -6   3   24.79    3.93
  -6  -6   3   27.00    4.34
  -7  -6   3   18.52    4.06
   7  -6   3   31.14    4.16
  -7  -6   3   21.02    4.41
  -7   6   3   21.22    3.43
   7   6   3   24.79    3.70
  -7   6  -3   16.90    3.93
  -7   6  -3   24.00    4.17
  -7   6   3   25.66    4.60
   8   6   3   38.75    4.95
   8  -6   3   28.79    4.42
  -8   6  -3   32.49    4.98
  -8   6   3   35.93    5.50
  -8   6  -3   24.66    4.52
  -8  -6   3   41.23    5.38
  -8  -6   3   30.84    5.20
   9  -6   3   21.85    4.68
  -9   6  -3   19.62    5.10
  -9  -6   3   26.87    5.51
  -9   6   3   20.83    5.20
  -9  -6   3   24.72    5.17
   9   6   3   24.16    4.65
 -10  -6   3    9.45    4.77
 -10  -6   3    7.97    4.70
 -10   6  -3    5.49    4.66
  10   6   3   -0.03    3.66
 -10   6   3    6.99    4.85
  11   6  -3   82.85    8.15
 -11   6   3   79.01    9.31
 -11  -6   3  102.15    9.88
 -11   6  -3   94.48    9.52
  11   6   3  105.25    8.74
  12   6   3   12.53    5.91
 -12   6  -3    1.88    6.06
  12   6  -3   -1.65    5.14
 -12  -6   3    2.72    5.97
   0   6   4  207.00    7.60
   0  -6   4  198.00    8.67
   0   6  -4  204.37    8.97
   0   6   4  188.66    8.75
   1   6  -4   28.53    2.97
  -1  -6   4   18.67    2.78
  -1  -6   4   22.18    1.75
  -1   6  -4   24.70    3.07
  -1   6   4   21.02    2.82
   1   6   4   25.72    2.37
   1  -6   4   22.65    2.91
  -1   6   4   21.38    1.82
  -2  -6   4  726.48   25.54
  -2   6  -4  745.33   26.38
  -2  -6   4  728.50   25.09
  -2   6   4  705.71   26.42
   2   6   4  724.12   25.04
   2  -6   4  735.79   25.51
   2   6  -4  747.34   25.34
  -4   6  -4  125.43    7.48
  -4   6  -4  140.11    6.71
  -4  -6   4  113.11    6.83
  -4   6   4  133.88    7.57
   4  -6   4  138.42    7.07
  -4  -6   4  129.31    6.77
   4   6   4  128.10    6.83
  -5  -6   4  207.87   10.10
   5  -6   4  227.38   10.05
  -5   6  -4  214.20    9.89
  -5  -6   4  208.85   10.20
  -5   6  -4  220.86   10.79
  -6  -6   4   21.82    4.04
  -6   6   4   34.11    4.65
  -6   6  -4   50.98    4.86
   6  -6   4   52.40    4.91
   6   6   4   35.73    4.27
  -6  -6   4   35.13    4.42
  -6   6  -4   20.63    4.03
  -7   6   4   16.82    4.32
  -7   6   4   18.54    3.30
  -7   6  -4   18.06    4.00
  -7  -6   4   13.28    3.99
  -7   6  -4   10.86    3.45
   7   6   4   17.75    3.81
  -7  -6   4   17.73    4.03
  -8   6   4   45.22    6.09
  -8   6  -4   30.26    5.21
  -8  -6   4   42.25    5.84
   8  -6   4   41.46    5.26
  -8  -6   4   42.42    5.42
   8   6   4   42.80    5.30
  -9  -6   4   64.54    6.96
  -9   6  -4   67.97    7.35
   9  -6   4   65.70    6.53
   9   6   4   72.88    6.97
  -9  -6   4   70.26    7.51
  -9   6   4   54.71    7.02
 -10   6  -4   17.40    5.59
 -10   6   4   14.60    5.29
  10   6   4   15.93    4.88
 -10  -6   4   17.85    5.73
 -10  -6   4   18.93    5.38
 -11  -6   4    3.71    5.05
 -11   6   4    5.12    5.26
 -11   6  -4    1.99    5.53
  11   6   4    3.87    4.69
 -12   6  -4   17.81    7.33
   0   6   5    0.95    1.51
   0  -6   5    0.14    1.83
   0   6  -5    0.12    1.44
   0   6   5   -0.48    1.14
   1   6   5  348.75   13.16
  -1   6   5  359.78   12.53
   1  -6   5  381.46   12.41
  -1  -6   5  364.96   12.76
  -1   6  -5  353.28   14.61
  -1  -6   5  348.30   14.03
   1  -6   5  361.56   14.14
  -1   6   5  358.03   14.60
   1   6  -5  361.89   14.26
  -2  -6   5  627.40   21.58
  -2   6   5  607.72   20.20
  -2   6   5  621.94   23.27
  -2  -6   5  606.51   22.23
   2  -6   5  602.69   22.23
  -2   6  -5  621.87   23.11
   2   6   5  628.88   21.71
   3  -6   5   36.94    3.91
  -3  -6   5   33.40    3.77
  -3   6   5   32.27    3.94
   3   6   5   38.71    3.56
  -3   6  -5   28.67    3.92
   4   6   5  305.11   12.62
  -4   6   5  316.82   13.84
   4  -6   5  310.05   12.96
  -4  -6   5  285.64   12.72
  -4   6  -5  291.21   13.54
  -4  -6   5  312.15   12.71
  -4   6  -5  314.22   12.30
   5  -6   5   79.15    5.84
  -5  -6   5   46.33    4.93
   5   6   5   74.18    5.21
  -5   6  -5   71.62    5.45
  -6  -6   5   94.21    6.62
  -6  -6   5   86.70    6.62
   6   6   5   87.58    6.36
   6  -6   5   98.39    6.63
  -6   6  -5   98.19    6.70
  -6   6   5   88.18    7.04
  -7  -6   5  476.09   19.25
  -7   6  -5  478.11   20.09
   7   6   5  478.59   19.37
  -7   6   5  433.82   20.32
   7  -6   5  479.02   19.22
  -7  -6   5  498.73   20.19
  -8   6   5   -0.75    3.40
   8  -6   5    5.68    3.72
   8   6   5    1.93    3.23
  -8  -6   5    1.21    3.39
  -8   6  -5   -0.22    3.54
  -8   6  -5   -0.08    3.27
  -8  -6   5    0.95    3.85
  -9  -6   5   51.90    6.30
   9  -6   5   46.78    6.26
  -9   6  -5   36.02    6.00
  -9  -6   5   61.44    7.21
  -9   6   5   40.90    6.50
   9   6   5   48.35    6.22
 -10  -6   5   37.11    6.15
  10   6   5   40.45    6.42
  10  -6   5   35.67    6.14
 -10   6   5   36.09    6.68
 -10  -6   5   38.89    6.89
 -10   6  -5   38.79    6.65
 -11   6  -5   27.22    6.83
 -11  -6   5   27.37    7.22
 -11  -6   5   28.97    6.48
 -11   6   5   23.84    7.13
  11   6   5   35.07    6.67
   0   6  -6  136.43    7.70
   0   6   6  137.18    6.22
   0   6   6  146.77    7.57
   0  -6   6  132.44    7.35
   0  -6   6  146.06    5.65
  -1  -6   6    2.57    1.34
  -1  -6   6    1.38    2.28
  -1   6   6    4.06    2.20
   1  -6   6    1.94    1.08
  -1   6   6   -0.33    1.43
  -1   6  -6    4.86    2.46
   1  -6   6    6.21    2.51
   1   6   6    3.18    1.77
  -2   6   6  773.39   28.65
  -2   6   6  757.40   25.44
  -2  -6   6  779.78   27.54
   2  -6   6  737.20   27.38
   2   6   6  786.70   26.83
  -2   6  -6  771.90   28.43
  -2  -6   6  792.80   26.84
  -3   6  -6  270.48   12.83
  -3   6   6  277.01   12.78
   3   6   6  286.09   11.75
  -3  -6   6  282.01   12.13
   3  -6   6  280.95   12.20
  -4   6  -6  497.33   19.01
  -4  -6   6  399.48   17.38
  -5   6  -6   43.52    5.11
   5  -6   6   40.34    4.80
  -5  -6   6   35.74    4.22
  -5   6   6   39.87    4.81
  -5  -6   6   30.60    4.20
   6   6   6  143.30    8.41
  -6   6   6  145.28    9.30
  -6   6  -6  149.00    9.26
  -6  -6   6  147.57    8.66
  -6  -6   6  131.32    8.22
   6  -6   6  141.09    8.51
   7   6   6  187.71   10.15
  -7   6   6  159.69   10.67
  -7   6  -6  175.95   10.65
  -7   6  -6  174.53    9.93
  -7  -6   6  183.36    9.97
   7  -6   6  180.50   10.06
  -7  -6   6  170.26   10.08
  -8  -6   6  371.33   16.75
   8  -6   6  325.35   15.55
  -8   6   6  359.87   17.36
  -8   6  -6  319.92   15.73
   8   6   6  339.43   15.81
  -8   6  -6  342.21   16.47
  -8  -6   6  312.64   15.17
  -9  -6   6   10.45    4.52
  -9   6   6   14.58    5.01
  -9  -6   6    4.92    4.15
   9  -6   6   11.83    4.86
   9   6   6   10.34    4.37
  -9   6  -6   10.81    4.84
 -10  -6   6   83.74    8.96
  10  -6   6   78.29    8.22
 -10  -6   6   73.05    7.95
  10   6   6   89.00    8.52
 -10   6  -6   79.03    8.61
 -10   6   6   73.34    8.95
  11   6   6    1.13    5.38
 -11   6   6   -1.25    5.33
 -11  -6   6    3.85    5.96
   0  -6   7    0.13    1.29
   0  -6   7    1.12    2.51
   0   6   7    0.34    1.78
   0   6   7    2.88    2.09
  -1  -6   7    2.91    1.56
  -1   6   7    4.90    2.42
   1  -6   7    5.86    1.57
   1   6   7   10.98    2.85
  -1  -6   7    4.49    2.70
  -1   6  -7    6.95    3.03
   1  -6   7    4.16    2.54
   1   6   7    1.76    1.95
  -1   6   7    5.57    2.08
   2   6   7   39.01    3.70
  -2  -6   7   26.59    3.99
  -2   6   7   26.49    3.98
  -2   6  -7   29.07    4.32
  -2  -6   7   36.95    3.29
   2  -6   7   37.62    4.32
  -2   6   7   33.26    2.93
  -3  -6   7  633.07   23.78
  -3   6  -7  680.15   25.58
  -4  -6   7  104.77    6.73
  -4  -6   7   98.05    6.25
   4   6   7  101.44    6.51
   4  -6   7   98.53    6.71
  -4   6  -7   99.95    7.41
   5   6   7  443.99   17.33
   5  -6   7  422.87   17.41
  -5   6  -7  398.77   18.12
  -5  -6   7  417.96   17.12
  -5  -6   7  416.37   17.13
  -5   6   7  397.22   18.25
   6  -6   7   13.13    3.97
  -6  -6   7    2.83    3.20
  -6   6  -7    6.99    3.64
  -6  -6   7    4.08    3.25
   6   6   7    5.64    3.24
  -6   6   7    5.87    3.36
   7  -6   7  705.04   25.55
  -7   6   7  633.45   26.72
  -7   6  -7  623.12   25.98
   7   6   7  594.44   24.72
  -7  -6   7  619.89   25.46
  -7  -6   7  627.18   24.70
  -8   6   7    1.40    3.83
  -8  -6   7    2.69    3.77
   8   6   7    0.36    3.61
  -8  -6   7    0.74    3.90
   8  -6   7    8.47    4.50
  -9  -6   7  120.50    9.66
   9   6   7  113.17    8.72
   9  -6   7  106.71    8.83
  -9  -6   7  101.39    8.68
  -9   6   7  114.90    9.88
 -10  -6   7    0.62    4.87
 -10  -6   7    3.46    4.72
  10   6   7    4.21    4.77
  10  -6   7   -0.13    4.82
 -10   6   7   -1.78    4.58
  11  -6   7    4.13    6.53
 -11  -6   7   11.40    6.80
   0   6   8 2413.66   77.56
   0  -6   8 2355.73   78.80
  -1   6   8  520.20   18.13
   1   6   8  508.66   18.66
  -1  -6   8  468.35   19.34
   1   6   8  508.94   20.23
   1  -6   8  490.93   19.51
  -1   6   8  475.88   20.19
  -1  -6   8  522.86   18.29
  -2  -6   8 1204.75   41.99
   2   6   8 1240.22   41.35
  -2  -6   8 1189.11   41.52
   3   6   8   -0.71    2.31
  -3   6   8    1.00    2.61
  -3  -6   8    3.23    2.31
   3  -6   8    3.87    2.99
  -3  -6   8    0.90    2.91
   4  -6   8  184.53    9.98
  -4  -6   8  163.63    8.93
  -4  -6   8  183.15    9.69
   4   6   8  181.80    9.47
  -4   6   8  189.28   10.38
  -5  -6   8   45.92    5.31
  -5  -6   8   64.06    6.10
   5  -6   8   84.07    6.85
  -5   6   8   74.40    6.97
   5   6   8   73.23    6.09
   6   6   8   96.83    7.01
   6  -6   8   93.02    7.59
  -6  -6   8   92.26    6.93
  -6   6   8   98.51    8.22
  -6  -6   8   90.98    7.09
  -7   6   8   18.02    5.08
   7   6   8    9.18    4.07
   7  -6   8    9.07    4.53
  -7  -6   8   10.76    4.34
  -7  -6   8    5.48    3.95
  -8   6   8   30.49    6.37
  -8  -6   8   36.16    5.56
   8  -6   8   53.54    7.03
  -8  -6   8   37.70    5.95
   8   6   8   46.37    6.23
  -9  -6   8   20.99    5.83
   9   6   8   16.71    5.14
  -9  -6   8   15.78    5.04
  -9   6   8   22.07    6.27
   9  -6   8   17.86    5.82
 -10   6   8   -0.40    4.85
 -10  -6   8   -1.71    4.87
  10   6   8   -2.34    4.76
  10  -6   8   -0.67    5.22
  11  -6   8    8.89    6.98
 -11  -6   8   12.86    7.30
   0   6   9   -3.58    2.30
   0   6   9    2.35    2.54
   0  -6   9   -1.30    2.65
  -1   6   9 1308.69   46.64
  -1   6   9 1337.90   43.36
   1   6   9 1328.58   43.96
   1  -6   9 1257.46   44.94
   1   6   9 1221.09   46.07
   2  -6   9   17.30    4.09
   2   6   9    8.53    3.31
  -2   6   9   22.53    4.21
  -2  -6   9   17.60    4.03
   3   6   9  682.82   26.55
  -3  -6   9  751.09   27.36
  -3   6   9  763.44   28.92
   3  -6   9  709.68   27.49
  -4   6   9   46.28    5.75
   4  -6   9   48.98    5.75
  -4  -6   9   44.14    5.38
  -4  -6   9   46.15    4.89
   4   6   9   43.73    5.03
   5   6   9   62.30    6.26
  -5  -6   9   71.36    6.17
   5  -6   9   82.14    7.25
  -5   6   9   71.69    7.40
  -5  -6   9   76.94    6.90
  -6  -6   9  169.96   10.28
   6  -6   9  181.97   11.01
  -6  -6   9  180.55   10.43
  -6   6   9  211.31   12.22
   6   6   9  174.65   10.51
  -7  -6   9    0.72    3.72
   7   6   9    3.98    3.87
  -7  -6   9    1.26    3.79
  -7   6   9   -1.14    3.76
   7  -6   9    2.87    4.40
  -8   6   9   83.54    8.98
   8  -6   9   69.14    7.95
  -8  -6   9   60.16    7.60
  -8  -6   9   72.08    7.52
   8   6   9   78.29    7.96
  -9  -6   9    0.29    4.88
  -9   6   9    1.13    4.97
   9   6   9    7.55    5.00
   9  -6   9    7.37    5.36
 -10   6   9    5.02    5.87
 -10  -6   9    0.72    5.46
  10  -6   9    3.91    6.26
  10   6   9    3.13    5.57
   0   6  10 1307.53   46.96
   0  -6  10 1286.42   45.52
  -1  -6  10  200.03   11.02
   1  -6  10  214.17   11.26
   1   6  10  211.00   11.28
   1   6  10  197.51   10.06
  -1   6  10  226.90   11.86
   2  -6  10  365.79   16.79
  -2   6  10  377.41   17.57
  -2  -6  10  407.19   16.97
   2   6  10  388.26   16.13
   2   6  10  385.42   17.35
   3   6  10   16.70    3.98
  -3  -6  10   16.86    4.33
  -3   6  10   23.84    4.79
   3  -6  10   17.97    4.43
   4  -6  10  281.85   13.67
  -4  -6  10  256.65   12.90
   4   6  10  241.47   12.52
  -4   6  10  280.93   14.33
  -5  -6  10    2.54    3.60
   5   6  10    7.02    3.53
  -5   6  10    8.69    4.13
   5  -6  10    2.85    3.96
   6  -6  10   -0.96    3.58
   6   6  10    5.12    3.77
  -6  -6  10    1.57    3.72
  -6   6  10    1.07    3.86
   7  -6  10   38.53    6.56
  -7   6  10   28.99    6.51
   7   6  10   33.66    5.88
  -7  -6  10   34.85    5.68
   8   6  10    4.14    4.33
  -8  -6  10    3.45    4.64
   8  -6  10    5.32    5.41
  -8   6  10    3.03    4.81
  -9   6  10   15.94    6.52
   9   6  10    1.44    4.98
   9  -6  10    5.77    5.87
  10  -6  10    6.10    7.15
   0   6  11   -5.97    2.92
   0  -6  11   -1.47    3.40
   0   6  11   -0.24    2.84
   1   6  11  517.91   20.59
  -1   6  11  548.25   22.85
   1  -6  11  519.11   21.77
  -1  -6  11  512.49   21.67
   1   6  11  545.90   22.53
  -2  -6  11    1.45    3.35
   2   6  11    2.75    3.23
  -2   6  11   -2.28    2.81
   2  -6  11    0.00    3.54
   2   6  11    2.04    2.84
  -3  -6  11    7.40    3.85
  -3   6  11    8.48    3.89
   3   6  11    7.97    3.76
   3  -6  11    1.87    3.75
  -4  -6  11   99.39    7.79
   4  -6  11  103.04    8.58
  -4   6  11   93.17    8.51
   4   6  11   87.03    7.37
   5   6  11  129.93    9.29
  -5  -6  11  137.92    9.31
   5  -6  11  149.46   10.12
  -5   6  11  136.76   10.29
  -6  -6  11    1.35    4.09
   6   6  11   -2.54    3.67
  -6   6  11   -0.58    3.87
   6  -6  11    2.86    4.40
  -7   6  11   24.11    6.21
  -7  -6  11   19.40    5.22
   7  -6  11    7.55    5.46
   7   6  11   18.96    5.67
  -8   6  11    6.09    5.48
   8  -6  11    8.05    6.16
   8   6  11    3.99    5.06
   9  -6  11   19.50    7.31
   0   6  12   -0.40    2.98
   0  -6  12    2.92    3.81
  -1   6  12   27.11    5.41
   1  -6  12   21.12    5.04
  -1  -6  12   25.38    5.04
   1   6  12   25.60    5.34
   1   6  12   21.56    4.58
  -2  -6  12   37.00    5.74
   2  -6  12   44.56    6.39
  -2   6  12   54.78    6.71
   2   6  12   37.79    5.55
   2   6  12   43.41    5.92
   3  -6  12   49.28    6.58
   3   6  12   40.39    5.86
   3   6  12   57.27    6.70
  -3  -6  12   43.46    6.21
  -3   6  12   55.48    7.00
  -4  -6  12  226.53   12.99
   4  -6  12  257.07   13.92
   4   6  12  251.90   13.14
  -4   6  12  263.15   14.63
  -5   6  12    5.08    4.32
   5  -6  12    0.40    4.37
   5   6  12    3.52    4.28
  -5  -6  12    3.88    3.77
   6  -6  12  156.76   11.15
  -6   6  12  116.02   10.91
  -6  -6  12  157.15   10.57
   6   6  12  143.25   10.36
   7   6  12    4.33    5.03
   7  -6  12   -2.54    5.37
  -7   6  12    3.07    5.19
  -8   6  12  108.01   11.34
   8  -6  12  109.02   10.85
   8   6  12   87.32    9.69
   0  -6  13    1.47    3.94
   0   6  13   -0.91    3.40
   1  -6  13    8.00    4.57
   1   6  13    5.61    3.98
  -1  -6  13    9.98    4.60
  -1   6  13    5.88    4.17
  -2   6  13    6.77    4.05
   2  -6  13   -4.24    3.67
   2   6  13   -0.91    3.64
   2   6  13    1.08    3.67
  -2  -6  13    3.56    4.11
  -3   6  13   51.28    7.22
   3   6  13   55.73    6.99
   3   6  13   53.46    6.73
   3  -6  13   55.15    7.10
  -3  -6  13   55.95    6.95
   4   6  13   17.88    5.10
  -4   6  13   12.17    5.16
   4   6  13   13.98    5.10
   4  -6  13   12.06    4.83
  -4  -6  13   10.20    4.81
   5   6  13   86.08    8.77
  -5  -6  13  111.80    8.96
  -5   6  13  115.21   10.50
   5  -6  13  111.51   10.10
  -6   6  13    1.73    4.98
   6  -6  13   -2.83    4.91
  -6  -6  13   -2.70    4.43
   6   6  13    3.18    4.98
   7   6  13   13.24    6.35
   7  -6  13   35.57    7.79
  -7   6  13   27.82    7.62
   0   6  14  204.28   12.99
   0  -6  14  197.89   12.37
   1   6  14   36.94    6.38
  -1  -6  14   20.85    5.65
  -1   6  14   36.29    6.53
   1  -6  14   28.50    6.04
   2  -6  14    8.34    4.86
  -2  -6  14    7.32    4.72
   2   6  14    4.07    4.37
  -2   6  14    4.42    4.51
   3   6  14   81.60    8.46
   3  -6  14   91.09    8.93
   3   6  14   68.55    7.97
  -3   6  14   95.45    9.54
  -3  -6  14   98.21    8.87
   4   6  14   50.22    7.30
  -4  -6  14   58.67    7.60
   4   6  14   46.14    7.06
   4  -6  14   42.05    7.21
  -4   6  14   71.41    8.80
  -5  -6  14   -0.75    4.79
   5   6  14    0.93    4.86
   5  -6  14    5.36    5.10
  -5   6  14    3.32    5.56
   6   6  14   70.73    9.06
  -6   6  14   98.62   10.83
   6  -6  14   87.11   10.15
   0  -6  15   -1.76    4.56
   0   6  15   -1.42    4.64
   1  -6  15  174.03   12.37
  -1  -6  15  217.96   13.18
   1   6  15  195.67   13.37
  -1   6  15  189.82   13.12
   2  -6  15    5.76    5.16
  -2  -6  15    1.54    4.61
   2   6  15    1.59    4.43
  -2   6  15    1.60    4.89
  -3  -6  15  112.44    9.85
   3   6  15   89.90    9.43
  -3   6  15  115.42   11.02
   3  -6  15   72.22    9.08
   3   6  15   81.20    8.62
  -4   6  15   90.02   10.11
   4  -6  15   66.80    9.13
   4   6  15   84.88    9.56
  -4  -6  15  110.54   10.09
   5   6  15   50.31    8.11
  -5   6  15   50.80    9.07
   5   6  15   28.74    7.09
   0   6  16  259.52   15.88
   0  -6  16  245.18   15.24
   1   6  16    0.44    5.04
  -1  -6  16   -7.38    4.99
  -1   6  16   -1.61    4.89
   1  -6  16    0.34    5.47
  -2   6  16  173.16   13.49
   2  -6  16  144.49   12.12
   2   6  16  191.56   13.28
  -2  -6  16  178.39   12.61
  -3  -6  16    3.11    5.66
   3   6  16    3.57    5.79
  -3   6  16    6.03    6.47
   4   6  16   77.04    9.50
   0   6  17   -1.79    5.80
   0  -7   0    3.13    1.42
   0   7   0    2.83    1.13
   0   7   0    3.35    1.29
  -1   7   0    0.59    0.94
   1  -7   0    1.04    0.91
  -1   7   0   -0.41    1.08
  -1  -7   0    0.19    1.41
  -2   7   0 2779.34   92.30
  -2   7   0 2867.79   93.56
  -2  -7   0 2841.51   91.48
   2  -7   0 2883.45   90.55
  -3   7   0    0.11    1.44
  -3   7   0   -1.22    1.12
  -3  -7   0    4.81    1.94
   3  -7   0    0.62    1.31
   4  -7   0  529.00   18.34
  -4  -7   0  550.65   19.90
  -4   7   0  522.76   19.93
   4   7   0  553.93   18.22
  -4   7   0  521.41   20.05
  -4  -7   0  536.11   20.23
   5  -7   0   -1.25    1.72
  -5   7   0   -2.93    1.87
  -5   7   0   -1.25    1.55
  -5  -7   0    0.33    2.54
  -5  -7   0    2.60    2.44
   6  -7   0  186.35    8.07
  -6  -7   0  176.47    9.49
  -6   7   0  181.27    9.56
  -6   7   0  166.95    8.95
  -6  -7   0  189.43    9.99
  -7   7   0   -1.47    3.06
  -7   7   0    2.86    2.42
  -7  -7   0   -1.32    3.03
  -7  -7   0    3.89    3.54
  -8  -7   0  159.46   10.14
  -8   7   0  156.22    9.93
  -8   7   0  150.67    8.86
  -9   7   0    4.96    4.16
   9   7   0   -0.21    3.08
  -9  -7   0    2.45    4.08
  10   7   0    5.29    3.85
 -10  -7   0    6.29    4.73
 -10   7   0   -1.61    3.75
 -11  -7   0   -7.08    4.91
 -11   7   0   -3.56    4.54
  11   7   0   -0.78    3.74
  12   7   0   24.89    6.36
 -12   7   0   26.33    7.85
  -1   7  -1  403.28   15.24
  -1   7  -1  402.96   14.14
  -1  -7   1  392.32   14.59
  -1  -7  -1  414.95   14.51
  -1   7   1  402.57   14.87
   1  -7  -1  410.13   13.79
   1  -7   1  419.74   14.33
   1   7  -1  399.67   14.71
  -2   7   1   74.84    4.20
   2   7  -1   70.61    3.85
  -2   7  -1   71.06    3.71
  -2  -7  -1   76.14    4.43
  -2   7  -1   62.14    4.35
   2  -7  -1   67.55    3.15
  -2  -7   1   60.46    4.02
  -3   7   1  444.48   17.09
  -3   7   1  460.59   17.03
  -3  -7   1  459.16   16.86
  -3  -7  -1  450.22   16.75
  -3   7  -1  420.89   16.94
   3   7  -1  459.06   15.70
  -3   7  -1  458.87   16.56
   3  -7  -1  457.58   15.09
  -3  -7   1  453.00   16.75
   4  -7   1   96.21    4.76
  -4   7   1   82.71    5.40
  -4   7  -1   76.80    5.11
  -4  -7   1   82.87    5.61
  -4   7  -1   81.87    5.41
  -4   7   1   91.74    5.54
  -4  -7   1   93.33    5.50
   4  -7  -1   88.83    4.13
   4   7  -1   84.73    3.98
  -4  -7  -1   94.32    5.83
  -5  -7   1  905.06   32.43
  -5  -7   1  998.26   33.56
  -5   7   1  928.73   33.32
  -5  -7  -1  928.55   33.51
   5  -7   1  961.63   31.25
  -5   7  -1  916.32   32.69
  -5   7  -1  885.25   32.68
   5  -7  -1  902.00   30.40
  -5   7   1  926.17   32.57
  -5  -7  -1  872.02   32.35
  -6  -7  -1   86.70    6.78
  -6  -7  -1   90.80    6.90
  -6   7  -1  111.88    7.05
  -6   7  -1   96.38    6.39
  -6   7   1   95.28    6.25
   6  -7   1   84.16    5.34
  -7   7  -1    7.69    2.98
  -7   7   1   11.41    3.73
  -7  -7   1    9.90    3.98
   7  -7   1    2.98    2.16
  -7  -7  -1   15.39    4.27
  -7   7   1   13.52    3.18
  -7  -7   1   10.76    3.86
  -7   7  -1   11.08    3.68
  -8  -7  -1  126.13    8.84
  -8  -7   1   99.82    8.00
  -8  -7   1  112.47    8.55
  -8   7  -1  109.84    8.33
  -8   7  -1  129.47    8.15
  -8   7   1  127.61    8.64
   8   7   1  105.58    7.48
  -8   7   1  119.98    7.69
   9   7   1   27.23    4.81
  -9  -7   1   47.02    6.48
  -9   7  -1   35.82    5.81
  -9   7   1   43.11    6.26
  -9  -7   1   36.78    6.24
  -9  -7  -1   45.52    6.50
  10   7  -1   16.89    4.80
 -10  -7   1   11.18    5.21
 -10   7   1   25.16    6.08
 -10  -7  -1   15.19    5.51
  10   7   1   20.18    4.82
 -10   7  -1   14.06    5.10
 -11  -7  -1    1.89    5.53
  11   7   1    4.16    4.25
 -11  -7   1    1.66    4.95
 -11   7  -1    0.64    5.29
 -11   7   1    0.67    4.96
  11   7  -1   -0.11    3.73
  12   7  -1   17.58    6.05
 -12   7   1   14.31    6.66
  12   7   1    9.04    5.59
 -12   7  -1   19.02    7.31
 -12  -7   1   -1.76    6.17
   0   7   2   -0.45    1.25
   0  -7   2    1.80    1.67
   0  -7  -2    0.08    1.15
   0   7  -2    0.44    1.18
   0   7  -2    0.27    0.65
   1   7  -2  100.00    5.18
  -1  -7   2   98.07    5.28
  -1   7   2  102.24    5.44
  -1  -7  -2  100.21    5.10
   1  -7  -2  106.29    4.24
  -1   7  -2  106.49    4.07
  -1   7  -2  105.39    5.63
   1  -7   2  106.93    5.16
  -2   7  -2    0.11    1.27
  -2   7  -2    0.73    1.10
  -2  -7  -2    2.36    1.83
   2  -7   2   -0.40    1.60
   2   7  -2    1.40    1.11
  -2  -7   2    0.51    1.55
  -2  -7   2    0.72    1.29
  -2   7   2    1.18    1.41
  -3  -7  -2   -0.31    1.96
  -3   7  -2    3.01    1.66
  -3  -7   2   -1.98    1.63
  -3  -7   2    1.18    1.63
   3  -7   2    0.63    1.76
  -3   7   2    1.51    1.66
   3   7  -2    3.27    1.22
  -3   7  -2    0.51    1.43
   4  -7  -2   12.18    1.33
  -4  -7   2   10.78    2.50
  -4  -7  -2   14.91    3.25
  -4   7   2    9.76    2.53
  -4   7  -2    9.45    2.29
   4  -7   2   13.56    2.55
   4   7  -2   10.77    1.61
  -4   7  -2   16.93    2.83
  -4  -7   2   12.04    2.85
  -5  -7   2  119.55    7.03
  -5   7  -2  122.32    6.88
  -5  -7   2  102.19    6.60
  -5   7  -2  103.92    6.75
   5  -7   2  117.63    6.33
  -5   7   2  120.83    6.80
  -5   7   2  129.88    7.55
  -6  -7   2   30.71    4.46
  -6   7   2   27.06    4.19
  -6   7   2   38.84    4.25
  -6   7  -2   38.33    4.49
  -6  -7   2   20.42    3.97
   6  -7   2   41.68    4.15
   6   7   2   27.89    3.85
  -6   7  -2   40.90    4.51
  -7  -7   2   34.97    4.94
  -7   7  -2   31.68    4.59
  -7  -7   2   44.58    5.10
   7   7   2   42.88    4.87
  -7   7  -2   39.58    4.70
  -7   7   2   43.90    5.19
   7  -7   2   52.94    4.81
  -7   7   2   57.62    5.32
  -8  -7   2   37.00    5.45
  -8  -7  -2   33.92    5.74
  -8   7   2   39.60    5.51
  -8   7  -2   38.05    5.36
  -8  -7   2   39.63    5.51
   8   7   2   33.28    4.78
  -8   7  -2   33.79    4.76
  -9   7   2   37.98    6.04
  -9   7  -2   28.90    5.65
  -9  -7  -2   32.63    6.02
   9   7   2   31.15    5.22
  -9  -7   2   39.85    6.08
  -9  -7   2   31.74    5.63
 -10  -7  -2   34.94    6.70
 -10  -7   2   21.19    5.72
 -10   7  -2   22.17    5.91
 -10   7   2   17.32    5.61
  10   7   2   22.81    5.17
  11   7   2   -0.43    4.29
 -11   7   2    3.68    5.03
  11   7  -2   -2.94    3.74
 -11   7  -2    3.59    5.27
 -11  -7   2    6.25    5.67
  12   7   2   -1.13    5.33
  12   7  -2    4.45    5.18
 -12   7  -2    5.06    6.23
 -12   7   2   -4.00    5.41
   0   7   3  882.88   28.50
   0   7   3  868.67   30.35
   0  -7   3  867.78   29.51
   0   7  -3  847.41   29.91
  -1  -7   3  149.35    6.82
   1   7   3  142.21    6.11
  -1   7  -3  151.99    7.23
   1  -7   3  141.96    6.73
   1   7  -3  134.65    6.66
  -1   7   3  132.69    6.85
  -1   7   3  145.08    5.34
  -2  -7   3  621.63   21.38
  -2   7   3  615.37   22.63
   2   7  -3  652.86   21.68
   2  -7   3  632.55   21.73
  -2   7  -3  570.44   22.34
   2   7   3  613.13   21.44
  -2   7  -3  614.39   20.92
  -2  -7   3  610.78   21.93
  -3   7  -3  947.23   33.35
   4   7   3  103.18    5.95
   4   7  -3   98.23    4.88
  -4   7   3  101.94    6.42
  -4  -7   3  106.29    6.10
  -4   7  -3  101.63    6.43
  -4   7  -3  102.92    5.64
   4  -7   3   93.64    5.66
  -4  -7   3  102.47    6.19
  -5   7  -3  206.37   10.40
  -5   7  -3  224.57    9.99
  -5  -7   3  209.74   10.22
   5   7   3  180.26    9.59
  -5   7   3  243.79   11.00
  -6  -7   3    3.40    2.86
  -6   7  -3    0.06    2.20
  -6   7  -3    4.08    3.10
   6  -7   3    7.59    3.15
  -6   7   3    0.92    2.58
  -6   7   3    1.47    1.99
   6   7   3    2.78    2.69
  -6  -7   3    2.02    2.93
  -7  -7   3    0.85    3.23
   7  -7   3    5.17    3.21
  -7   7  -3    4.02    3.30
  -7   7   3    1.82    2.40
  -7   7  -3    1.59    2.67
  -7   7   3    1.12    3.12
   7   7   3    2.25    2.66
  -7  -7   3   -1.48    3.05
   8   7   3    6.02    3.26
  -8  -7   3    7.02    3.69
  -8   7  -3    3.22    3.65
  -8   7  -3    3.75    3.36
   8  -7   3   -1.53    3.09
  -8  -7   3    4.42    3.51
  -8   7   3    0.59    3.42
  -9   7  -3   92.26    8.25
  -9  -7   3   80.25    8.18
   9   7   3   95.01    7.21
  -9  -7   3   91.82    7.98
  -9   7   3   72.31    7.71
  10   7   3   -1.63    3.40
 -10  -7   3    1.61    4.40
 -10  -7   3    1.85    4.46
 -10   7  -3    0.82    4.66
 -10   7   3   -0.27    4.11
  11   7  -3    0.50    3.88
  11   7   3    0.73    4.34
 -11   7   3    7.29    5.34
 -11  -7   3   -0.91    4.97
 -11   7  -3    5.54    5.81
  12   7  -3    3.15    5.22
 -12   7  -3    1.30    6.27
   0  -7   4   -0.98    1.53
   0   7   4    2.65    1.18
   0   7   4   -0.79    1.43
   0   7  -4    0.73    1.39
  -1   7   4  177.86    8.64
   1   7  -4  184.66    8.48
  -1   7   4  189.46    6.79
  -1  -7   4  196.08    8.48
   1   7   4  185.17    7.61
  -1   7  -4  182.93    8.80
   1  -7   4  183.34    8.42
  -1  -7   4  187.96    6.86
   2   7  -4  389.72   14.50
   2  -7   4  364.51   14.48
  -2   7  -4  378.03   15.28
  -2  -7   4  377.61   13.76
  -2   7   4  400.04   15.44
   2   7   4  389.26   14.15
  -2  -7   4  352.76   14.57
   3  -7   4  159.17    7.87
  -3   7  -4  174.61    8.70
  -3   7   4  163.58    8.45
  -3  -7   4  159.30    8.07
  -3   7  -4  158.68    6.98
   3   7   4  162.73    7.68
   3   7  -4  172.94    7.52
   4  -7   4 1086.52   36.63
  -4  -7   4 1061.01   36.94
  -4   7  -4 1037.07   37.77
   4   7   4 1113.64   36.88
  -4   7   4 1042.69   38.32
  -4   7  -4 1088.75   36.79
  -4  -7   4 1057.05   37.26
  -5   7  -4   86.52    5.78
   5   7   4   91.79    5.88
  -5   7  -4   80.21    6.32
   5  -7   4  105.09    6.48
  -5  -7   4   86.35    6.21
  -5  -7   4   98.39    6.29
  -6  -7   4   -1.05    2.44
  -6   7   4    1.75    2.87
   6  -7   4    2.25    3.12
  -6   7  -4    1.72    2.42
  -6  -7   4   -2.14    2.74
  -6   7  -4   -3.78    2.41
   6   7   4   -1.86    1.93
  -7   7   4  119.19    8.27
   7  -7   4   93.19    6.80
  -7   7   4  100.91    6.81
  -7  -7   4  107.64    7.50
   7   7   4   99.43    6.93
  -7  -7   4  108.80    7.72
  -7   7  -4  112.44    7.87
  -8   7  -4    8.92    3.99
  -8   7   4    7.50    3.95
  -8   7  -4   13.25    4.25
   8   7   4    9.02    3.65
  -8  -7   4    7.11    3.95
   8  -7   4    6.30    3.60
  -8  -7   4    8.90    3.82
   9  -7   4   28.07    5.12
  -9  -7   4   39.77    6.11
  -9  -7   4   37.89    5.91
   9   7   4   35.81    5.64
  -9   7  -4   38.10    6.09
  -9   7   4   36.72    6.21
  10   7   4   11.19    4.90
 -10   7  -4   15.89    5.74
 -10  -7   4   23.14    5.74
 -10   7   4   12.83    5.63
 -10  -7   4   16.00    5.67
 -11   7  -4   -3.28    5.56
 -11  -7   4   -1.09    5.12
 -11  -7   4    1.60    5.24
 -11   7   4    1.44    5.41
  11   7   4    5.70    4.86
  12   7  -4   -1.00    5.35
   0  -7   5  212.19    9.49
   0   7   5  212.07    9.79
   0   7  -5  208.08    9.83
   0   7   5  219.83    8.31
   1   7   5  310.62   11.84
  -1   7   5  315.57   11.10
  -1   7   5  320.83   13.37
  -1   7  -5  321.95   13.41
  -1  -7   5  314.93   11.13
   1   7  -5  321.87   13.03
  -1  -7   5  304.85   12.70
   1  -7   5  310.43   12.80
   2   7   5 1201.20   40.32
  -2  -7   5 1216.32   40.56
  -2   7  -5 1210.49   42.00
   2  -7   5 1231.72   41.07
   2   7  -5 1241.58   41.06
  -2   7   5 1166.09   42.45
  -2  -7   5 1185.29   41.09
  -3   7   5   84.65    5.96
  -3  -7   5   73.94    5.33
  -3   7  -5   89.89    6.23
  -3  -7   5   88.70    5.03
   3  -7   5   83.07    5.78
   3   7   5   80.07    5.22
  -4  -7   5   55.40    5.11
   4   7   5   58.76    4.75
   4  -7   5   62.38    5.19
  -4   7  -5   54.06    4.42
  -4   7  -5   55.70    5.52
  -4  -7   5   59.32    4.69
  -5   7   5  135.38    8.45
  -5  -7   5  123.27    7.62
  -5  -7   5  143.99    8.07
   5  -7   5  148.56    8.12
   5   7   5  149.83    7.96
  -5   7  -5  145.80    7.64
  -5   7  -5  134.93    8.40
  -6  -7   5   36.13    4.74
   6   7   5   35.49    4.33
  -6  -7   5   28.00    4.18
  -6   7  -5   31.36    4.80
   6  -7   5   32.23    4.57
  -6   7   5   34.50    4.93
  -6   7  -5   38.54    4.47
  -7  -7   5   47.87    5.57
  -7  -7   5   45.60    5.47
   7  -7   5   48.16    5.62
  -7   7  -5   46.82    5.79
   7   7   5   48.96    5.44
  -7   7   5   50.50    6.14
  -8   7  -5  239.83   12.43
  -8   7   5  207.23   12.85
  -8  -7   5  244.95   12.37
  -8   7  -5  234.15   12.77
   8   7   5  226.64   12.04
  -8  -7   5  218.14   12.49
   8  -7   5  238.62   12.10
  -9  -7   5    5.52    4.12
  -9   7  -5    2.41    4.68
  -9  -7   5    7.40    4.62
   9   7   5    3.63    3.82
  -9   7   5    5.06    4.43
   9  -7   5    3.74    4.46
 -10   7  -5   44.49    7.15
  10   7   5   61.83    7.35
 -10  -7   5   53.03    7.55
 -10  -7   5   40.91    6.59
 -10   7   5   42.40    7.13
 -11   7   5    8.93    5.77
 -11  -7   5    7.32    5.82
  11   7   5    3.76    5.19
 -11  -7   5    1.09    5.12
   0   7  -6    0.48    1.91
   0   7   6   -0.50    1.49
   0  -7   6    4.21    2.50
   0   7   6    0.49    1.78
  -1   7   6   32.94    3.82
   1  -7   6   43.42    4.41
   1   7   6   51.87    3.76
  -1   7   6   50.56    3.36
  -1  -7   6   45.64    3.04
  -1   7  -6   49.58    4.88
  -1  -7   6   51.36    4.66
   1   7  -6   48.52    4.59
  -2  -7   6 1165.21   38.85
   2   7   6 1175.43   38.80
  -2   7   6 1131.35   37.19
   2  -7   6 1146.84   39.60
  -2   7   6 1140.80   41.06
  -2   7  -6 1142.80   40.59
  -2  -7   6 1144.58   39.61
   3  -7   6    5.50    3.12
   3   7   6    5.39    2.34
  -3   7   6    2.83    2.18
  -3   7  -6   -1.12    2.04
  -3  -7   6    5.86    2.20
  -3  -7   6    2.74    2.79
   4   7   6   12.39    3.02
  -4   7  -6   17.07    3.52
  -4  -7   6    5.39    2.09
  -4  -7   6   11.74    3.37
  -4   7   6   18.06    3.65
   4  -7   6   12.74    3.48
  -5  -7   6   34.63    4.50
   5  -7   6   37.61    4.77
  -5   7  -6   35.29    4.76
   5   7   6   33.06    4.16
  -5   7   6   34.79    4.82
  -5  -7   6   41.29    4.47
  -6   7  -6   18.67    4.24
   6   7   6   17.19    3.83
  -6   7  -6   18.67    3.84
  -6   7   6   24.49    4.58
  -6  -7   6   22.19    3.90
   6  -7   6   26.54    4.63
  -6  -7   6   24.31    4.30
  -7   7   6   13.08    4.37
  -7  -7   6   13.92    4.07
   7   7   6   11.78    3.61
   7  -7   6   13.27    4.38
  -7   7  -6   16.21    4.48
  -7  -7   6   16.13    4.41
  -8   7  -6    9.65    4.52
   8  -7   6   13.10    4.81
   8   7   6   12.64    3.99
  -8   7   6    8.21    4.39
  -8  -7   6    5.56    3.94
  -8  -7   6   10.06    4.31
  -9   7   6   30.34    6.30
  -9  -7   6   38.42    6.45
   9  -7   6   37.77    6.15
  -9  -7   6   37.64    6.05
   9   7   6   36.29    6.03
  10  -7   6   26.07    6.57
  10   7   6   26.89    6.03
 -10  -7   6   23.61    6.19
 -10  -7   6   22.85    5.88
 -10   7   6   18.42    6.14
 -11  -7   6    6.97    6.36
 -11  -7   6    8.39    5.53
  11   7   6   10.15    5.51
 -11   7   6    8.88    6.18
   0  -7   7  498.58   19.71
   0   7   7  524.93   18.35
   0   7   7  501.76   20.38
   0   7  -7  527.41   20.46
  -1   7   7   26.39    3.90
  -1  -7   7   26.40    4.06
   1  -7   7   27.63    4.05
   1   7   7   27.28    3.91
  -1  -7   7   29.15    2.54
  -1   7   7   20.37    2.69
  -1   7  -7   24.68    4.12
   1   7   7   32.23    3.37
   2  -7   7    3.41    3.05
  -2   7   7   -0.32    1.79
  -2   7  -7    3.97    2.62
   2   7   7    0.16    1.98
  -2  -7   7   -1.03    1.66
  -2  -7   7   -2.61    2.57
   3   7   7  146.79    7.69
  -3   7  -7  144.77    8.92
   3  -7   7  131.26    8.18
  -3  -7   7  147.28    8.26
  -3  -7   7  141.44    7.19
   4   7   7    3.60    2.66
  -4  -7   7   -0.97    1.35
  -4   7  -7    5.01    3.07
  -4  -7   7    5.93    3.24
   4  -7   7    1.49    3.05
  -4   7   7    3.84    2.83
  -5   7   7    7.53    3.45
  -5  -7   7   10.78    3.32
   5  -7   7   10.97    3.74
  -5   7  -7   10.24    3.75
   5   7   7   13.96    3.59
  -5  -7   7   11.75    3.63
   6  -7   7  135.85    8.58
   6   7   7  119.11    7.96
  -6   7  -7  120.05    8.88
  -6  -7   7  115.24    7.88
  -6  -7   7  112.97    7.86
  -6   7   7  123.58    8.94
   7   7   7    3.38    3.54
  -7  -7   7    1.25    3.58
  -7   7   7    3.36    3.89
  -7  -7   7    9.52    4.14
   7  -7   7    4.95    4.00
  -7   7  -7    5.74    4.03
  -8   7   7    6.02    4.19
  -8   7  -7   12.39    4.98
   8  -7   7    6.48    4.49
  -8  -7   7    3.13    3.94
  -8  -7   7   10.50    4.59
   8   7   7    7.18    4.09
  -9  -7   7    0.92    4.24
  -9  -7   7    1.60    4.56
   9   7   7   -2.09    4.01
   9  -7   7    0.81    4.88
  -9   7   7    0.46    4.28
 -10  -7   7   12.69    5.48
  10  -7   7    5.56    5.41
 -10  -7   7    4.60    5.82
  10   7   7    4.99    4.70
 -10   7   7   13.19    6.08
 -11  -7   7   -0.52    6.24
   0   7   8    1.05    2.24
   0   7   8   -0.33    2.23
   0  -7   8    1.06    2.63
  -1   7   8  423.17   15.34
   1   7   8  400.10   15.71
   1   7   8  413.64   17.47
  -1   7   8  403.10   17.57
  -1  -7   8  420.00   17.11
   1  -7   8  411.78   17.03
   2   7   8    8.80    2.83
   2  -7   8   -1.40    2.92
  -2  -7   8    4.70    3.03
  -2   7   8    0.69    2.44
  -3  -7   8   24.06    4.25
  -3   7   8   20.87    3.89
   3   7   8   15.62    3.27
   3  -7   8   27.69    4.60
  -3   7  -8   25.01    4.62
   4  -7   8  110.99    7.80
  -4   7   8  112.63    8.12
   4   7   8  108.81    7.15
  -4  -7   8  128.47    7.69
  -4   7  -8  116.65    8.50
   5   7   8    8.77    3.14
  -5   7  -8   10.17    3.99
   5  -7   8   10.21    3.90
  -5  -7   8    6.47    3.23
  -5   7   8    4.39    3.39
  -5  -7   8    2.95    3.37
  -6  -7   8   55.80    5.76
  -6  -7   8   41.78    5.68
   6   7   8   38.72    5.34
  -6   7   8   36.45    5.92
   6  -7   8   48.04    6.04
  -7   7   8   92.57    8.76
   7   7   8   92.83    7.73
   7  -7   8  114.89    8.52
  -7  -7   8   88.73    7.38
  -7  -7   8   82.48    7.61
  -8  -7   8    5.20    4.54
   8   7   8    5.97    4.23
  -8   7   8    2.83    4.15
   8  -7   8   10.76    5.33
  -8  -7   8    3.39    4.09
   9  -7   8   37.16    6.84
  -9  -7   8   19.56    5.70
   9   7   8   16.03    5.27
  -9  -7   8   19.23    5.20
  -9   7   8   14.21    5.66
 -10  -7   8    2.57    5.87
  10   7   8   -2.61    4.76
  10  -7   8   -2.01    5.29
 -10   7   8   -5.73    4.84
 -11  -7   8   -3.69    6.24
   0   7   9  105.87    6.32
   0   7   9   95.76    7.22
   0  -7   9  116.16    7.68
  -1  -7   9    3.46    3.45
  -1   7   9    4.85    2.79
   1  -7   9    4.19    3.32
   1   7   9    2.78    2.68
   1   7   9    6.01    2.89
  -2  -7   9   31.58    4.70
   2  -7   9   25.07    4.40
   2   7   9   17.22    3.47
  -2   7   9   24.40    4.41
  -3   7   9    7.88    3.73
  -3  -7   9    8.37    3.73
   3   7   9    4.53    2.94
   3  -7   9   13.32    4.10
  -4   7   9   63.38    6.60
  -4  -7   9   55.94    5.78
   4   7   9   49.66    5.26
   4  -7   9   52.43    6.14
   5   7   9  174.77   10.02
   5  -7   9  173.57   10.53
  -5   7   9  190.11   11.43
  -5  -7   9  176.91   10.29
   6  -7   9  131.81    9.27
  -6   7   9  137.42   10.01
   6   7   9  126.72    8.80
  -6  -7   9  131.47    9.17
  -7   7   9    2.40    4.30
  -7  -7   9    2.05    3.81
   7   7   9    6.83    4.07
   7  -7   9    5.60    4.46
  -8   7   9    2.44    4.70
   8  -7   9    1.37    4.69
   8   7   9    0.17    3.78
  -8  -7   9    3.80    4.60
   9  -7   9    6.62    5.47
   9   7   9    1.38    4.84
  -9  -7   9    5.13    4.57
  -9   7   9    1.16    5.02
  10  -7   9    4.29    6.21
   0   7  10   -1.25    2.74
   0  -7  10   -2.69    3.13
   0   7  10    0.86    2.84
  -1  -7  10  238.75   12.28
   1   7  10  236.93   12.63
  -1   7  10  263.27   13.27
   1  -7  10  252.47   12.62
   1   7  10  255.44   11.51
   2   7  10  150.35    8.63
   2   7  10  142.85    9.26
  -2  -7  10  157.58    9.40
  -2   7  10  156.84    9.84
   2  -7  10  143.44    9.33
  -3  -7  10  175.92   10.03
  -3   7  10  158.13   10.40
   3  -7  10  158.56    9.76
   3   7  10  179.95    9.51
  -4   7  10  343.25   16.45
   4  -7  10  316.86   15.20
  -4  -7  10  327.15   15.15
   4   7  10  294.20   14.37
  -5   7  10  235.61   13.58
   5  -7  10  221.23   12.35
  -5  -7  10  244.24   12.48
   5   7  10  215.41   11.87
  -6  -7  10   34.93    5.65
   6  -7  10   30.90    6.05
   6   7  10   27.49    5.42
  -6   7  10   38.55    6.52
  -7  -7  10   77.89    7.68
  -7   7  10   85.84    9.12
   7  -7  10   87.11    8.61
   7   7  10   79.68    7.92
  -8  -7  10    4.03    4.80
  -8   7  10   16.87    6.50
   8   7  10   16.73    5.57
   8  -7  10    8.62    5.42
   9   7  10    6.19    5.56
  -9   7  10    5.42    5.96
   9  -7  10    8.24    6.37
   0  -7  11   43.96    5.86
   0   7  11   33.38    5.38
  -1   7  11  106.88    8.40
   1   7  11   97.42    6.93
   1  -7  11  112.78    8.00
  -1  -7  11  108.41    7.85
   1   7  11   94.70    7.82
  -2  -7  11   64.06    6.64
   2   7  11   34.63    5.02
  -2   7  11   69.02    7.15
   2  -7  11   54.92    6.50
   2   7  11   69.23    6.92
   3   7  11   84.18    7.01
   3  -7  11  104.29    8.55
  -3   7  11  100.52    8.35
  -3  -7  11   91.43    7.84
   4  -7  11   -0.62    3.77
  -4   7  11    0.00    3.33
   4   7  11    0.12    3.39
  -4  -7  11   -4.84    3.00
   5  -7  11    5.02    4.35
  -5   7  11   -0.70    3.79
  -5  -7  11    0.27    3.79
   5   7  11    0.72    3.80
   6   7  11   13.31    4.87
  -6  -7  11   29.15    5.81
  -6   7  11    9.29    5.04
   6  -7  11   19.43    5.73
   7   7  11    0.82    3.75
  -7  -7  11    8.68    4.74
  -7   7  11   13.58    5.63
   7  -7  11   11.28    5.50
   8  -7  11   39.37    7.62
  -8  -7  11   42.01    7.12
  -8   7  11   55.71    8.68
   8   7  11   34.12    6.85
   9  -7  11   -0.95    6.11
   0   7  12    3.26    3.61
   0  -7  12    4.41    4.06
   1  -7  12    0.89    3.38
  -1  -7  12    0.02    3.65
  -1   7  12    2.32    3.53
   1   7  12    3.34    3.70
  -2   7  12   -1.24    3.48
   2  -7  12   -3.61    3.63
  -2  -7  12    0.39    3.72
   2   7  12    0.79    3.38
   2   7  12    1.70    3.54
  -3   7  12    0.95    3.72
   3   7  12    0.35    3.98
  -3  -7  12    2.03    3.54
   3   7  12   -0.62    3.41
   3  -7  12    3.83    4.13
   4   7  12    0.80    4.14
  -4  -7  12    2.04    3.66
   4  -7  12   -0.51    4.30
  -4   7  12    2.39    3.93
  -5  -7  12   29.89    5.74
   5   7  12   16.35    5.09
  -5   7  12   25.01    6.10
   5  -7  12   22.80    5.97
  -6   7  12   40.44    7.31
   6   7  12   42.04    6.63
  -6  -7  12   33.27    6.22
   6  -7  12   22.26    6.38
  -7  -7  12    9.62    5.51
  -7   7  12   18.94    6.56
   7  -7  12   15.72    6.35
   7   7  12    6.58    5.17
   8   7  12    1.39    5.22
   8  -7  12   -0.52    5.94
   0  -7  13   86.70    8.27
   0   7  13   79.77    8.32
   1  -7  13   32.94    6.08
  -1   7  13   29.65    5.92
  -1  -7  13   37.88    6.17
   1   7  13   38.01    6.10
  -2   7  13   17.76    5.25
   2   7  13   16.84    4.87
  -2  -7  13   16.01    5.00
   2   7  13   15.86    4.93
   2  -7  13   10.93    4.66
   3  -7  13  115.68    9.46
   3   7  13  111.04    8.66
  -3   7  13  127.58    9.98
   3   7  13  111.77    9.26
  -3  -7  13  120.54    9.25
   4   7  13    4.43    4.29
  -4  -7  13    1.29    4.28
   4   7  13    6.06    4.64
   4  -7  13    4.28    4.64
  -4   7  13    2.21    4.58
   5   7  13   -0.03    4.44
  -5  -7  13    0.32    4.20
  -5   7  13    1.74    4.84
   5  -7  13    8.24    5.29
  -6   7  13   25.23    7.15
   6   7  13   23.90    6.27
  -6  -7  13   20.64    6.23
   6  -7  13   19.97    6.09
   7  -7  13   29.30    7.59
  -7   7  13   33.77    8.00
   7   7  13   36.41    7.40
   0   7  14   -1.89    3.95
   0  -7  14    0.34    4.17
   1  -7  14  441.59   20.81
  -1  -7  14  488.72   21.31
   1   7  14  425.93   21.15
  -1   7  14  446.43   21.78
  -2   7  14   37.81    6.99
   2  -7  14   36.36    6.61
   2   7  14   27.99    6.14
  -2  -7  14   29.84    6.12
  -3   7  14    0.25    4.33
   3  -7  14    0.62    4.78
   3   7  14    1.23    4.81
   3   7  14   -0.29    4.16
  -3  -7  14    3.23    4.45
   4   7  14  110.44    9.97
   4   7  14   67.93    8.02
   4  -7  14   87.76    9.05
  -4   7  14  102.54   10.15
  -4  -7  14   78.99    8.72
   5   7  14   13.05    5.58
  -5   7  14    9.67    6.10
   5  -7  14    5.46    5.66
   5   7  14    3.90    5.82
  -5  -7  14   12.09    5.67
  -6   7  14   -1.38    5.46
   6   7  14    2.41    5.63
   0   7  15   12.35    5.59
   0  -7  15   12.23    5.67
  -1   7  15    1.65    4.71
   1   7  15    2.77    4.74
   1  -7  15   -0.81    4.91
  -1  -7  15   -0.57    4.48
   2   7  15   32.00    6.74
  -2  -7  15   48.17    7.41
   2  -7  15   44.05    7.40
  -2   7  15   51.51    8.18
  -3  -7  15   28.24    6.56
   3  -7  15   22.74    6.31
  -3   7  15   21.39    6.77
   3   7  15   30.38    6.71
   4   7  15    3.39    5.46
   4  -7  15    7.47    5.93
  -4   7  15    3.50    5.86
   4   7  15    1.02    4.82
  -4  -7  15    3.39    5.43
   5   7  15    8.15    5.93
  -5  -7  15   14.19    6.30
   5   7  15    7.73    6.34
   0   7  16    0.68    5.25
   0  -7  16   -0.44    5.42
   1   7  16    4.92    6.16
  -1  -7  16   -5.63    5.47
   1  -7  16   10.76    6.20
  -1   7  16    5.46    6.37
   2  -7  16   -3.78    5.34
  -2  -7  16   -0.99    5.16
  -2   7  16   -5.16    5.34
   2   7  16    2.20    5.73
  -3  -7  16    2.94    5.69
   3   7  16    4.10    5.60
   0  -8   0 9937.01  314.61
   0   8   0 9997.80  316.45
   0   8   0 9940.78  323.23
   1  -8   0    0.22    0.89
  -1   8   0   -0.03    1.06
   1   8   0   -0.41    0.86
  -1  -8   0   -0.36    1.52
  -1   8   0    0.03    1.13
  -2   8   0 2000.67   66.41
   2  -8   0 2031.88   64.16
  -2   8   0 1989.97   66.11
  -2  -8   0 1921.16   65.09
   2   8   0 2051.05   65.19
  -3   8   0   -0.74    1.31
  -3  -8   0    1.71    2.02
   3   8   0    1.01    1.02
  -3   8   0   -1.89    1.41
   3  -8   0   -0.19    1.33
  -4  -8   0  471.10   18.15
  -4   8   0  437.46   18.29
   4  -8   0  487.19   16.61
   4   8   0  500.90   16.70
  -4   8   0  484.94   18.22
   5  -8   0   -0.13    1.87
  -5  -8   0    0.68    2.66
  -5  -8   0    1.15    2.77
  -5   8   0   -0.01    1.81
  -5   8   0   -1.22    2.26
  -6  -8   0   14.66    3.62
  -6   8   0   15.97    3.69
  -6   8   0   12.94    3.05
  -6  -8   0   14.29    3.60
  -7   8   0   -1.64    2.08
  -7  -8   0   -2.94    2.84
  -7  -8   0   -4.44    2.83
  -7   8   0   -2.01    2.79
  -8  -8   0    8.66    4.40
  -8   8   0   -0.53    3.51
  -8   8   0    9.66    3.40
  -8  -8   0    8.35    4.09
  -9   8   0    1.77    3.98
   9   8   0   -1.45    2.91
  -9  -8   0   -1.10    3.73
 -10  -8   0    6.70    5.21
 -10   8   0    9.97    4.89
  10   8   0    5.07    3.76
  11   8   0   -2.51    3.88
 -11  -8   0   -4.52    4.76
 -11   8   0    1.35    5.19
  12   8   0   84.03    9.09
 -12   8   0   70.42    9.98
   0   8  -1    0.04    1.22
   0   8  -1    0.07    0.96
   0  -8   1    1.48    1.45
   0  -8  -1    0.08    0.76
   0   8   1    0.09    1.17
  -1  -8   1  857.03   29.91
  -1   8  -1  895.95   30.82
   1  -8  -1  899.68   29.09
   1   8  -1  868.71   30.20
  -1  -8  -1  893.19   29.77
  -1   8  -1  890.11   29.86
   1  -8   1  918.16   29.67
  -1   8   1  875.94   30.60
  -2  -8  -1  611.27   21.34
  -2   8  -1  597.65   22.07
  -2  -8   1  602.65   21.35
  -3   8  -1  426.65   17.23
  -3  -8   1  448.11   16.88
  -3   8   1  444.73   17.04
   3   8  -1  451.10   15.97
  -3   8  -1  469.24   16.65
   3  -8   1  442.76   15.89
  -3   8   1  455.31   17.43
   3  -8  -1  451.33   15.11
  -3  -8  -1  461.29   16.93
  -4  -8  -1   32.13    3.96
   4  -8   1   30.04    2.99
  -4   8  -1   27.40    3.55
  -4  -8   1   28.67    3.59
  -4   8  -1   38.72    3.54
  -4   8   1   28.44    3.55
  -4   8   1   25.73    3.40
   4  -8  -1   29.19    2.39
  -4  -8   1   32.71    3.72
   4   8  -1   30.98    2.45
   5  -8   1  607.45   20.98
  -5  -8  -1  535.92   22.08
  -5  -8   1  616.74   22.89
  -5   8  -1  582.25   22.59
  -5   8   1  624.46   22.69
  -5   8   1  611.83   22.88
  -5   8  -1  585.41   22.25
  -6  -8   1   -0.16    2.95
  -6   8  -1   -0.41    1.96
  -6   8   1    0.34    2.04
  -6  -8  -1   -1.34    2.76
  -6   8   1   -0.12    2.74
   6  -8   1   -1.49    2.46
  -6   8  -1   -0.57    2.70
  -6  -8   1    0.18    2.91
  -7  -8  -1   10.52    4.30
  -7  -8   1   20.46    4.53
  -7  -8   1    6.19    3.61
  -7   8  -1    9.40    3.48
  -7  -8  -1   10.91    4.04
  -7   8   1    8.24    2.93
  -7   8   1   12.36    3.87
  -7   8  -1   12.26    3.43
   8   8   1   56.48    5.64
  -8  -8   1   58.61    6.64
  -8   8   1   46.45    5.93
  -8   8  -1   47.91    5.80
  -8  -8   1   50.24    6.12
  -8   8  -1   45.75    5.54
  -8   8   1   35.81    4.87
  -8  -8  -1   67.65    7.04
  -9   8   1   47.19    6.56
  -9  -8   1   57.71    6.89
  -9  -8  -1   49.47    7.10
  -9  -8   1   61.56    7.43
  -9   8  -1   47.40    6.57
   9   8   1   59.31    6.43
 -10   8   1   28.52    6.08
  10   8   1   24.17    5.08
  10   8  -1   29.01    5.41
 -10  -8  -1   20.59    6.22
 -10   8  -1   34.04    6.40
 -10  -8   1   23.59    6.20
 -11   8  -1   16.00    6.00
 -11  -8   1   13.53    6.27
  11   8   1   14.43    5.37
 -11  -8  -1   11.23    6.13
  11   8  -1   14.39    5.35
 -11   8   1   15.79    6.37
  12   8  -1   15.48    6.01
 -12   8  -1   17.73    7.55
 -12   8   1   15.58    6.94
   0   8  -2 1134.58   38.43
  -1  -8  -2   16.02    2.29
  -1   8  -2   15.29    1.40
   1  -8  -2   11.94    1.58
  -1   8   2   11.80    2.23
   1   8  -2   14.67    2.25
  -1   8  -2   16.06    2.51
  -1  -8   2   13.37    2.27
   1  -8   2   15.71    2.34
   2  -8  -2   42.23    2.37
  -2   8  -2   43.24    2.88
  -2  -8   2   45.50    3.67
   2   8  -2   44.42    3.35
   2  -8   2   46.92    3.67
  -2   8   2   45.62    3.70
  -2  -8  -2   46.96    3.82
  -2   8  -2   44.08    4.01
   3   8  -2  532.71   18.84
   3  -8   2  539.38   19.12
  -3   8   2  573.94   20.45
  -3   8  -2  510.42   20.21
  -3   8  -2  538.77   19.16
  -3  -8  -2  531.65   19.68
  -3  -8   2  545.77   19.85
  -4  -8   2 1162.00   39.41
  -4   8   2 1136.50   39.31
  -4   8   2 1131.40   39.82
  -4  -8   2 1120.01   38.78
  -4   8  -2 1140.77   38.85
   4   8  -2 1145.90   37.17
   4  -8   2 1134.80   37.80
  -4   8  -2 1075.92   39.23
  -4  -8  -2 1110.30   38.80
  -5   8   2  417.45   16.62
  -5   8  -2  385.28   16.26
  -5   8  -2  412.19   15.79
  -5   8   2  361.97   15.87
  -5  -8   2  389.97   16.11
  -5  -8  -2  385.27   16.17
  -6   8  -2  301.24   13.10
   6   8   2  296.40   12.87
  -6   8   2  288.66   12.99
  -6   8   2  285.87   13.42
  -6   8  -2  282.57   13.16
  -6  -8   2  289.56   12.99
  -6  -8   2  268.14   13.08
  -7   8  -2   29.04    4.46
  -7   8   2   26.46    4.54
  -7   8  -2   17.31    3.90
  -7  -8   2   22.35    4.64
   7  -8   2   10.64    3.11
  -7  -8   2   22.30    4.45
   7   8   2   22.01    3.78
  -7   8   2   19.09    3.69
  -8   8  -2  205.27   11.26
  -8  -8   2  199.72   11.61
  -8  -8   2  215.74   11.61
   8   8   2  191.70   10.61
  -8   8  -2  215.62   11.65
  -8   8   2  199.80   10.59
  -8   8   2  206.84   11.66
   9   8   2  110.21    8.06
  -9   8   2   92.52    8.57
  -9  -8   2  106.99    9.25
  -9  -8   2  108.91    8.47
  -9   8  -2   86.20    8.17
 -10  -8   2   48.92    7.26
 -10   8  -2   49.10    7.10
 -10   8   2   44.31    7.19
  10   8   2   53.30    6.57
 -10  -8   2   42.95    7.25
 -11  -8   2    4.25    5.55
  11   8  -2    3.30    4.37
  11   8   2    3.73    4.31
 -11   8  -2    6.08    5.81
 -11   8   2   -5.84    4.71
  12   8  -2    3.92    5.20
 -12   8  -2    3.54    6.40
   0   8   3    2.58    1.81
   0  -8   3    0.13    1.85
   0   8  -3    0.45    1.47
  -1   8  -3  142.41    7.46
  -1   8   3  152.22    7.43
   1  -8   3  151.60    7.12
  -1  -8   3  158.74    7.39
   1   8  -3  149.27    7.24
  -1  -8  -3  154.46    6.98
  -1   8   3  152.75    5.78
  -2   8   3   71.90    4.86
   2   8  -3   69.03    4.40
  -2   8  -3   75.02    5.06
   2  -8   3   70.75    4.75
  -2  -8   3   71.66    4.01
  -2  -8   3   69.39    4.67
  -2   8  -3   70.69    3.51
  -3  -8   3    9.36    2.71
  -3  -8   3    4.10    1.79
   3   8   3   11.18    2.26
  -3   8  -3    9.04    2.46
   3   8  -3   12.53    2.06
  -3   8   3   15.46    2.80
  -3   8  -3   10.43    1.94
   3  -8   3   10.94    2.66
  -4  -8   3   13.10    2.88
  -4  -8   3   14.82    3.04
   4   8   3   11.91    2.64
  -4   8   3   13.00    2.99
  -4   8  -3   12.04    2.49
  -4   8  -3    9.31    2.78
   4   8  -3   11.13    1.99
   4  -8   3   15.36    3.02
  -6   8  -3   25.17    4.03
  -6  -8   3   16.42    3.99
  -6   8   3   10.21    2.81
   6  -8   3   24.38    3.94
  -6   8  -3   20.61    3.91
  -6   8   3   18.90    3.93
   6   8   3   18.58    3.51
  -6  -8   3    9.03    3.48
   7  -8   3  159.74    9.04
  -7   8  -3  186.39   10.33
  -7   8   3  178.01   10.53
  -7   8   3  189.34    9.75
  -7  -8   3  186.05    9.93
   7   8   3  172.49    9.69
  -7  -8   3  176.21   10.11
  -8   8  -3   31.60    5.16
   8   8   3   27.61    4.58
  -8  -8   3   31.15    5.31
  -8   8   3   35.71    5.70
  -8  -8   3   34.63    5.30
  -8   8  -3   28.60    5.17
   9   8   3  384.09   17.66
  -9   8  -3  387.54   18.43
  -9  -8   3  381.73   17.98
  -9   8   3  394.31   18.97
  -9  -8   3  432.15   19.15
 -10   8  -3    2.31    4.48
 -10  -8   3    1.42    4.65
 -10  -8   3    5.52    4.92
 -10   8   3   -0.07    4.62
  10   8   3    0.73    3.91
 -11  -8   3   34.45    7.76
 -11   8   3   35.38    7.39
  11   8   3   31.50    6.43
 -11   8  -3   47.78    7.80
  12   8  -3   -0.03    5.11
   0   8   4 1247.52   39.62
   0  -8   4 1207.54   40.90
   0   8  -4 1204.07   41.45
   0   8   4 1194.16   42.07
   1   8  -4  538.71   20.42
  -1  -8   4  559.48   20.31
   1  -8   4  552.22   20.22
  -1   8   4  571.81   18.49
  -1   8   4  562.08   21.05
   1   8   4  568.39   19.44
  -1   8  -4  537.71   20.84
   2  -8   4   -0.57    1.99
  -2  -8   4    1.39    1.42
  -2  -8   4    0.93    2.14
   2   8   4    1.50    1.54
   2   8  -4    2.96    1.68
  -2   8   4    0.33    1.88
  -2   8  -4    3.88    2.08
  -3   8   4  331.45   14.43
  -3   8  -4  338.09   12.60
  -3  -8   4  364.15   14.16
  -3   8  -4  323.09   14.46
   3  -8   4  336.94   13.71
   3   8   4  355.67   13.60
   3   8  -4  352.36   13.35
  -3  -8   4  337.45   13.19
  -4  -8   4  532.13   19.82
  -4   8  -4  493.08   20.66
  -4   8  -4  524.99   19.23
  -4   8   4  545.47   21.08
   4  -8   4  526.84   19.74
   4   8   4  521.45   19.75
   4   8  -4  547.83   18.85
  -5  -8   4  197.03    9.55
  -5   8  -4  206.17    9.18
   5  -8   4  191.61    9.24
   5   8   4  179.81    9.27
  -5  -8   4  162.92    9.26
  -5   8  -4  175.97    9.82
   6  -8   4  258.38   12.43
   6   8   4  291.87   12.96
  -6  -8   4  270.75   12.85
  -6   8   4  298.57   13.95
  -6   8  -4  289.72   12.71
  -6  -8   4  258.45   12.78
  -6   8  -4  305.08   13.90
  -7  -8   4   14.92    4.15
  -7   8   4   17.15    4.49
  -7   8  -4    7.00    3.43
  -7  -8   4   17.99    4.19
   7   8   4   18.13    3.89
   7  -8   4   20.40    4.34
  -7   8   4   13.79    3.25
  -7   8  -4   21.89    4.45
   8   8   4  304.52   14.16
  -8   8   4  275.43   14.93
   8  -8   4  295.37   13.69
  -8   8  -4  289.14   14.60
  -8  -8   4  286.05   14.65
  -8  -8   4  298.71   14.22
  -8   8  -4  286.61   14.16
  -9  -8   4   57.98    7.23
  -9   8  -4   46.90    6.39
   9   8   4   52.71    6.45
  -9   8   4   46.75    6.81
  -9  -8   4   53.98    6.80
 -10   8  -4   52.66    7.48
 -10   8   4   54.19    7.84
 -10  -8   4   59.79    7.66
 -10  -8   4   43.30    7.08
  10   8   4   63.45    7.35
 -11  -8   4    2.53    5.69
  11   8   4   -6.22    4.33
 -11   8   4    4.27    5.46
 -11  -8   4    0.92    5.16
   0   8   5   -0.36    1.29
   0   8  -5   -1.91    1.57
   0   8   5    2.79    1.96
   0  -8   5    0.21    2.18
  -1   8  -5  453.62   17.81
  -1   8   5  443.95   15.15
   1   8   5  447.17   16.01
  -1   8   5  431.48   17.65
  -1  -8   5  435.86   17.10
   1  -8   5  449.83   17.04
   1   8  -5  445.12   17.32
  -2   8   5  399.82   16.79
  -2  -8   5  432.87   14.88
  -2   8  -5  418.60   17.00
   2   8  -5  423.33   16.06
   2  -8   5  404.08   16.06
   2   8   5  386.41   15.30
  -2  -8   5  408.72   16.24
  -3   8   5  949.40   33.78
   3  -8   5  924.12   32.25
   3   8  -5  940.73   31.89
  -3  -8   5  914.10   31.87
  -3   8  -5  919.57   33.45
   3   8   5  924.90   31.88
  -3  -8   5  863.80   32.26
   5  -8   5   25.56    4.08
  -5   8  -5   34.18    4.66
   5   8   5   31.65    3.97
  -5   8  -5   56.06    4.55
  -5  -8   5   35.39    4.49
  -5  -8   5   52.37    4.93
  -6   8  -5   31.93    4.86
  -6   8  -5   33.24    4.34
   6  -8   5   30.14    4.48
   6   8   5   22.95    4.12
  -6   8   5   25.05    4.66
  -6  -8   5   28.64    4.54
   7   8   5   13.00    3.99
  -7  -8   5   14.52    4.09
  -7  -8   5   13.77    4.09
  -7   8   5    9.92    4.16
   7  -8   5   11.81    4.02
  -7   8  -5   16.67    4.30
  -8   8  -5   57.38    7.05
   8   8   5   64.03    6.71
   8  -8   5   76.15    7.05
  -8  -8   5   75.97    7.41
  -8   8   5   75.61    7.75
  -8  -8   5   80.09    7.38
  -9  -8   5  127.85    9.39
  -9   8  -5  132.24   10.19
  -9   8   5  133.95   10.35
   9   8   5  133.07    9.11
  -9  -8   5  138.90   10.14
  10   8   5   41.29    6.51
 -10  -8   5   29.68    6.39
 -10   8   5   44.09    7.46
 -10  -8   5   47.00    6.93
 -11  -8   5    6.94    5.65
 -11   8   5    9.23    6.08
 -11  -8   5    1.81    5.95
  11   8   5    1.70    5.02
   0   8   6 1553.26   50.81
   0   8   6 1535.10   54.00
   0  -8   6 1558.43   52.53
   0   8  -6 1582.11   53.21
   1  -8   6   21.97    3.73
   1   8   6   24.58    3.61
  -1  -8   6   18.28    3.44
  -1   8   6   26.70    2.44
  -1   8  -6   21.21    3.64
  -1   8   6   22.63    3.54
   1   8  -6   23.23    3.59
   1   8   6   23.93    2.83
  -2  -8   6 1197.11   44.36
   2   8  -6 1356.18   44.70
  -2  -8   6 1318.78   43.63
   2   8   6 1316.27   43.61
   2  -8   6 1305.91   44.53
  -2   8   6 1311.39   46.24
   3  -8   6  451.07   17.90
  -3  -8   6  434.16   17.82
  -3   8   6  454.07   18.79
   3   8   6  464.77   17.34
  -3   8  -6  446.11   18.81
  -3  -8   6  460.18   16.89
  -4   8   6  264.91   12.52
   4   8   6  256.17   11.26
  -4  -8   6  221.28   11.27
   4  -8   6  244.19   11.53
  -4   8  -6  249.95   12.50
  -5  -8   6   17.48    3.94
  -5   8  -6   19.78    4.13
   5   8   6   18.89    3.69
  -5   8   6   16.61    3.89
   5  -8   6   17.35    3.94
  -5  -8   6   16.30    3.45
  -6   8   6   20.86    4.68
  -6  -8   6   17.16    4.18
  -6  -8   6   18.72    3.87
   6  -8   6   17.85    4.22
   6   8   6   22.39    3.99
  -6   8  -6   20.11    4.37
  -7   8  -6   12.94    4.29
  -7  -8   6   13.99    4.30
  -7  -8   6    3.98    3.68
   7  -8   6   15.71    4.50
  -7   8   6   13.04    4.54
   7   8   6   13.05    3.85
  -8   8  -6    3.79    4.12
   8  -8   6   -0.33    3.95
  -8  -8   6    4.22    3.90
   8   8   6    1.89    3.43
  -8  -8   6    4.81    4.23
  -8   8   6   -0.92    3.84
  -9   8  -6   17.47    5.74
  -9   8   6   15.11    5.46
   9   8   6   15.83    4.98
  -9  -8   6   15.46    5.20
   9  -8   6   20.98    5.99
  -9  -8   6   17.96    5.56
  10   8   6    6.09    4.90
 -10  -8   6   -0.72    4.66
 -10  -8   6    6.87    5.42
 -10   8   6    2.55    5.49
 -11  -8   6    6.63    5.96
 -11  -8   6    7.29    6.39
   0   8  -7    0.68    2.43
   0   8   7    0.44    1.92
   0  -8   7   -1.35    2.57
   0   8   7   11.24    2.84
  -1   8   7  940.26   29.23
  -1   8  -7  830.37   31.83
  -1   8   7  869.20   32.25
   1   8   7  811.26   31.85
   1   8   7  889.22   29.86
   1   8  -7  884.83   31.61
   1  -8   7  860.86   31.12
  -1  -8   7  841.03   31.03
  -2  -8   7  137.57    8.06
  -2   8  -7  123.24    8.35
   2   8   7  142.93    7.28
   2  -8   7  145.15    8.06
  -2   8   7  136.76    8.19
  -3   8   7  577.42   23.52
  -3  -8   7  580.36   22.47
  -3   8  -7  588.59   23.54
   3  -8   7  611.03   22.62
   3   8   7  565.81   21.67
   4  -8   7   21.01    4.23
  -4   8   7   13.16    3.67
  -4  -8   7    8.54    3.50
  -4   8  -7   12.42    3.74
  -4  -8   7   15.75    3.20
   4   8   7   10.30    3.06
  -5   8  -7   19.57    4.54
   5  -8   7   17.27    4.19
  -5   8   7   11.51    3.82
   5   8   7   15.92    3.76
  -5  -8   7   18.93    3.81
  -5  -8   7   17.53    4.16
   6   8   7    2.43    3.14
   6  -8   7    6.75    3.80
  -6   8   7    3.37    3.48
  -6  -8   7    6.14    3.41
  -6   8  -7    3.88    3.52
  -6  -8   7    3.99    3.39
  -7  -8   7  125.62    8.59
  -7  -8   7  121.19    8.47
   7   8   7  109.65    8.23
  -7   8  -7  118.38    9.29
   7  -8   7  115.13    8.48
  -7   8   7  110.19    9.09
  -8   8  -7    7.17    4.92
   8  -8   7    5.36    4.52
  -8  -8   7    2.75    3.98
  -8   8   7   -2.06    3.59
   8   8   7    6.82    4.17
  -8  -8   7   -1.76    3.96
  -9   8   7   -0.26    3.90
  -9  -8   7   -5.45    3.93
  -9   8  -7   -3.39    4.38
   9   8   7   -4.46    3.65
  -9  -8   7   -0.22    4.68
   9  -8   7    7.54    4.99
  10   8   7    1.85    5.07
 -10  -8   7   -2.31    4.76
 -10   8   7   -2.17    4.60
 -10  -8   7    0.27    5.18
 -11  -8   7    9.45    6.93
   0  -8   8    2.99    3.02
   0   8   8    3.25    2.18
   0   8   8   -0.74    1.94
   1   8   8    9.92    2.82
   1   8   8   14.23    3.46
  -1   8   8   15.88    3.61
  -1  -8   8   15.00    3.59
   1  -8   8   11.30    3.67
  -1   8  -8   17.05    4.06
  -2   8  -8  400.99   17.72
   2  -8   8  389.49   16.77
  -2   8   8  417.31   17.77
   2   8   8  402.97   15.81
  -2  -8   8  379.63   16.55
  -3  -8   8   26.49    4.53
  -3   8  -8   31.93    5.20
  -3   8   8   27.89    4.48
   3  -8   8   19.64    4.28
   3   8   8   21.32    3.62
  -4   8  -8  155.61   10.01
   4  -8   8  151.04    9.28
  -4  -8   8  159.46    9.18
   4   8   8  151.92    8.71
  -4   8   8  148.02    9.57
  -5   8  -8  160.72   10.62
  -5  -8   8  163.89    9.74
   5  -8   8  179.18   10.14
  -5   8   8  193.33   11.09
   5   8   8  153.32    9.28
  -6   8  -8  113.54    9.59
  -6  -8   8  105.86    7.95
   6   8   8  109.49    7.68
   6  -8   8  111.95    8.32
  -6   8   8  105.37    8.65
  -7   8  -8   -0.76    4.12
   7   8   8   -2.31    3.52
  -7  -8   8    5.84    3.98
  -7   8   8   -2.45    3.72
   7  -8   8    1.23    4.11
   8  -8   8   59.51    7.22
   8   8   8   57.09    7.06
  -8   8   8   61.74    7.91
  -8  -8   8   49.54    6.98
  -9  -8   8    4.61    4.56
  -9   8   8   -2.43    4.67
   9   8   8    1.32    4.09
   9  -8   8    1.17    5.07
  10  -8   8   69.63    8.77
 -10  -8   8   57.30    7.88
  10   8   8   59.16    8.22
 -10   8   8   55.56    8.88
   0   8   9   -1.11    2.39
   0  -8   9   -1.76    2.90
   0   8   9    0.18    2.53
  -1  -8   9   54.72    5.76
  -1   8   9   48.77    5.61
   1   8   9   43.49    4.50
   1   8   9   38.98    4.98
   1  -8   9   41.32    5.34
  -2   8   9   39.18    5.29
   2   8   9   42.47    5.33
  -2  -8   9   40.98    5.11
   2  -8   9   33.76    5.15
   3  -8   9  122.74    8.41
  -3   8   9  128.49    8.77
   3   8   9  103.79    7.31
  -3  -8   9  131.45    8.23
  -4  -8   9  190.42   10.80
   4   8   9  199.01   10.54
  -4   8   9  199.12   11.70
   4  -8   9  209.72   11.35
   5   8   9  387.35   16.78
  -5   8   9  373.69   18.15
  -5  -8   9  367.68   16.84
   5  -8   9  389.81   17.30
   6  -8   9    0.22    4.07
   6   8   9    2.44    3.75
  -6   8   9    5.26    3.89
  -6  -8   9    1.38    3.67
  -7   8   9  349.26   18.33
  -7  -8   9  333.51   16.56
   7   8   9  369.43   17.01
   7  -8   9  363.31   17.18
  -8  -8   9   29.86    5.89
   8   8   9   42.66    6.68
   8  -8   9   32.49    6.69
  -8   8   9   52.11    7.73
   9  -8   9   63.30    8.36
   9   8   9   75.69    8.42
  -9  -8   9   72.55    8.14
  -9   8   9   80.70    9.66
  10  -8   9    0.52    6.08
   0  -8  10   67.77    6.41
   0   8  10   59.88    6.33
  -1  -8  10  137.31    9.13
   1   8  10  137.66    8.09
   1  -8  10  133.25    9.08
  -1   8  10  154.13    9.73
   1   8  10  157.26    9.47
   2   8  10   -0.56    2.70
   2   8  10   -0.83    2.64
  -2   8  10    3.04    3.23
  -2  -8  10   -0.04    3.30
   2  -8  10    1.79    3.23
   3  -8  10   67.12    6.78
   3   8  10   66.15    6.04
  -3  -8  10   74.08    7.00
  -3   8  10   73.98    7.37
   4  -8  10   29.35    5.52
   4   8  10   18.94    4.49
  -4   8  10   30.49    5.54
  -4  -8  10   15.39    4.58
  -5  -8  10    6.79    4.15
   5   8  10    8.82    4.09
  -5   8  10    9.70    4.37
   5  -8  10    7.37    4.74
  -6   8  10  362.85   18.93
   6  -8  10  382.57   18.03
  -6  -8  10  393.83   17.82
   6   8  10  380.88   17.39
  -7  -8  10   -3.99    3.91
   7   8  10    0.30    4.04
   7  -8  10    1.80    4.84
  -7   8  10   -1.17    4.32
   8   8  10   74.46    8.37
  -8  -8  10   88.24    8.63
   8  -8  10   66.06    8.74
  -8   8  10   89.86    9.91
  -9   8  10    6.49    6.43
   9  -8  10    0.74    5.74
   9   8  10    1.37    5.24
  -9  -8  10    5.62    5.58
   0  -8  11   -3.87    3.16
   0   8  11    0.82    3.11
   1   8  11  243.10   13.50
  -1  -8  11  259.02   13.44
   1  -8  11  269.30   13.59
  -1   8  11  276.01   14.29
   2  -8  11  140.90    9.47
  -2  -8  11  145.15    9.47
   2   8  11  131.63    8.34
  -2   8  11  144.94    9.92
   2   8  11  119.86    9.09
   3   8  11   82.67    6.90
  -3   8  11   81.74    8.17
   3  -8  11   81.71    7.95
   3   8  11   90.13    8.08
  -3  -8  11   92.63    7.92
   4   8  11   83.15    7.34
  -4   8  11   83.22    8.34
  -4  -8  11   70.54    7.34
   4  -8  11   74.91    7.76
  -5  -8  11   61.60    7.09
   5  -8  11   68.12    7.74
  -5   8  11   58.09    7.65
   5   8  11   49.52    6.41
  -6  -8  11    5.91    4.57
  -6   8  11   13.66    5.46
   6   8  11    4.57    4.57
   6  -8  11   10.89    5.08
   7   8  11    1.05    4.66
  -7   8  11   -1.43    4.73
   7  -8  11    3.54    5.27
  -7  -8  11   -0.08    4.22
  -8   8  11   -0.85    5.70
   8  -8  11   -4.32    5.12
  -8  -8  11   -2.32    4.99
   8   8  11    1.17    4.95
   0  -8  12  234.64   12.69
   0   8  12  203.82   12.64
   1   8  12   -0.57    3.35
  -1  -8  12    5.24    3.95
  -1   8  12    1.80    3.48
   1  -8  12    5.24    3.77
   2   8  12  307.31   15.79
  -2  -8  12  284.94   14.93
   2  -8  12  302.36   15.21
  -2   8  12  313.61   16.24
   2   8  12  281.99   14.00
  -3   8  12  102.33    9.26
   3   8  12   93.72    8.68
   3   8  12   96.25    8.17
   3  -8  12  115.77    8.73
  -3  -8  12  100.49    8.73
  -4  -8  12   85.29    8.12
  -4   8  12   95.89    9.18
   4  -8  12   87.93    8.67
   4   8  12   74.32    7.50
  -5  -8  12    2.87    4.54
   5  -8  12    3.84    4.82
  -5   8  12    2.34    4.68
   5   8  12    2.18    4.28
   6   8  12   12.99    5.42
   6  -8  12   15.47    6.04
  -6   8  12   19.46    6.07
  -6  -8  12   25.01    6.20
   7   8  12    5.85    5.09
   7  -8  12   -1.20    5.31
  -7  -8  12    3.84    5.09
  -7   8  12    2.87    5.52
   8  -8  12    2.86    6.45
   0  -8  13   -3.53    3.84
   0   8  13   -2.29    3.78
  -1  -8  13  734.12   28.90
   1  -8  13  692.35   28.48
   1   8  13  721.39   29.64
  -1   8  13  666.98   29.61
   2  -8  13   34.88    6.20
  -2  -8  13   42.66    6.57
  -2   8  13   39.01    6.66
   2   8  13   38.58    6.42
  -3   8  13   47.09    7.19
   3   8  13   56.25    7.02
   3   8  13   45.83    6.74
  -3  -8  13   51.97    6.92
   3  -8  13   39.90    6.93
   4  -8  13    8.39    5.26
  -4   8  13    8.95    5.29
   4   8  13    9.52    5.00
   4   8  13    9.57    4.89
  -4  -8  13   15.34    5.35
  -5  -8  13   36.77    6.73
   5  -8  13   55.87    7.86
  -5   8  13   42.27    7.90
   5   8  13   36.34    6.53
  -6  -8  13   -4.56    4.64
   6   8  13    3.87    5.10
  -6   8  13    4.91    5.72
   6  -8  13   -0.83    5.52
   7   8  13   14.84    6.49
  -7  -8  13   22.04    6.66
   0  -8  14   12.57    5.02
   0   8  14   14.99    5.86
   1   8  14   20.23    5.91
   1  -8  14   21.80    5.82
  -1   8  14   20.58    6.00
  -1  -8  14   19.59    5.72
  -2  -8  14  244.23   14.57
  -2   8  14  294.07   16.23
   2  -8  14  256.49   14.78
   2   8  14  250.32   15.09
   3  -8  14    6.69    5.14
   3   8  14    2.56    4.44
  -3  -8  14   -0.04    4.27
  -3   8  14    0.06    4.48
  -4   8  14   25.99    6.88
   4   8  14   26.24    6.15
  -4  -8  14   23.75    6.29
   4   8  14   34.72    6.78
   4  -8  14   23.90    6.71
  -5  -8  14   13.18    5.71
   5  -8  14    4.19    5.24
   5   8  14    1.32    5.05
   5   8  14    2.54    4.98
  -5   8  14   14.18    6.61
  -6  -8  14   21.17    6.94
   6   8  14   17.30    6.51
   0  -8  15   -3.76    4.52
   0   8  15   -1.00    4.63
  -1   8  15    3.77    5.05
   1  -8  15   -0.96    4.63
  -1  -8  15   -2.58    4.47
   1   8  15   -2.32    4.73
  -2  -8  15    1.32    5.01
   2   8  15    2.14    4.70
   2  -8  15   -0.69    5.09
  -2   8  15    1.57    5.03
  -3  -8  15  100.09    9.95
  -3   8  15  128.49   11.64
   3  -8  15   81.68    9.53
   3   8  15  121.75   11.06
  -4   8  15   13.42    6.74
   4   8  15   18.11    6.73
  -4  -8  15   10.46    5.92
  -5  -8  15   80.05    9.84
   0   8  16    5.62    5.78
   0  -8  16    9.43    5.99
   1   8  16    0.18    5.89
  -1  -8  16    0.43    5.63
  -1   8  16    1.46    6.11
   2   8  16    5.94    6.03
  -2  -8  16    8.73    6.13
  -3  -8  16   21.87    7.11
   0  -9   0    0.78    1.45
   0   9   0    1.72    1.30
   0   9   0    0.49    1.23
  -1   9   0    0.12    1.24
   1   9   0   -0.01    1.03
  -1   9   0    0.24    1.28
  -1  -9   0    2.68    1.81
   1  -9   0   -0.23    0.80
   2   9   0  783.31   25.90
   2  -9   0  745.85   24.79
  -2   9   0  706.70   26.58
  -2   9   0  750.08   25.93
  -2  -9   0  717.50   25.79
  -3   9   0    1.81    1.76
  -3   9   0    0.54    1.66
  -3  -9   0   -2.51    1.79
   3  -9   0    1.45    1.49
   3   9   0   -0.20    1.14
   4  -9   0   15.47    2.24
  -4   9   0   15.81    3.03
   4   9   0    9.55    1.83
  -4   9   0   10.91    2.69
  -4  -9   0   13.79    3.09
  -5  -9   0   -0.61    2.74
  -5   9   0   -0.66    1.67
  -5   9   0   -1.46    2.43
  -6  -9   0  116.70    7.71
  -6   9   0   81.21    6.82
  -6  -9   0  132.95    8.25
  -6   9   0  112.35    7.18
  -7   9   0   -0.44    3.16
  -7  -9   0   -3.24    3.34
  -7  -9   0    1.69    3.15
  -7   9   0    0.35    2.52
  -8   9   0   10.94    4.41
  -8  -9   0    8.49    4.34
  -8  -9   0    3.76    3.97
  -8   9   0   10.41    3.66
  -9  -9   0   -5.21    3.55
  -9   9   0   -2.41    3.97
 -10  -9   0   38.11    6.93
 -10   9   0   30.34    6.29
  10   9   0   37.21    6.07
 -11   9   0    1.36    5.56
  11   9   0   -5.04    3.83
 -11  -9   0   -4.10    5.53
 -12   9   0   28.11    8.26
   0   9  -1 1086.52   36.72
   0   9  -1 1058.90   35.87
  -1  -9   1    6.11    2.02
  -1   9  -1    5.04    1.87
  -1   9   1    8.76    1.91
  -1   9  -1    5.44    1.36
   1  -9   1    2.95    1.74
   1  -9  -1    4.90    1.51
  -1  -9  -1    2.94    1.90
   1   9  -1    3.58    1.53
  -2  -9   1   51.56    4.13
  -2  -9  -1   51.38    4.08
   2   9  -1   60.77    3.87
   2  -9  -1   53.51    3.09
  -2   9  -1   43.92    4.20
  -2   9   1   56.09    3.95
  -2   9  -1   56.36    3.48
  -2   9   1   53.43    4.30
  -3   9   1   51.59    4.35
   3   9  -1   54.11    3.66
  -3   9   1   53.98    4.24
  -3  -9  -1   52.91    4.22
   3  -9  -1   55.07    3.05
   3  -9   1   55.87    3.74
  -3  -9   1   50.22    4.17
  -3   9  -1   42.59    4.33
  -3   9  -1   56.49    3.91
   4   9  -1   86.09    4.46
  -4   9   1   91.69    5.86
   4  -9  -1   84.95    4.19
  -4   9  -1   97.81    5.64
  -4  -9   1   89.57    5.82
  -4  -9  -1   75.28    5.57
   4  -9   1   85.29    4.99
  -4   9  -1   82.50    5.75
  -4   9   1   90.10    5.96
  -5   9   1   36.17    4.41
   5  -9   1   64.55    4.51
  -5  -9  -1   42.54    5.05
  -5   9  -1   63.63    5.07
  -5  -9   1   77.40    5.93
  -5   9   1   63.31    5.43
  -6   9  -1   47.33    4.99
  -6   9   1   37.84    4.79
  -6  -9   1   28.93    4.51
  -6   9  -1   42.37    4.64
  -6   9   1   42.93    4.75
  -6  -9  -1   39.03    4.99
  -7  -9   1   30.86    4.90
  -7   9  -1   15.60    3.83
  -7   9  -1   14.59    3.99
  -7   9   1   18.22    4.18
  -7  -9  -1   22.54    4.88
  -7   9   1   18.79    3.81
  -7  -9   1   19.34    4.62
  -8   9  -1   27.13    5.21
  -8  -9   1   25.98    5.29
  -8  -9   1   29.55    5.35
   8   9   1   34.02    4.93
  -8   9   1   32.26    4.83
  -8   9  -1   33.57    5.06
  -8   9   1   25.04    4.92
  -9   9  -1   -1.62    3.79
  -9  -9   1    0.84    4.08
  -9  -9   1    4.49    4.14
  -9   9   1    4.36    4.25
   9   9   1    1.00    2.94
  10   9  -1   15.78    4.82
  10   9   1    7.51    4.34
 -10   9  -1   12.14    5.86
 -10  -9   1   12.89    5.36
 -10   9   1    8.83    4.99
 -11   9  -1    2.63    5.78
 -11   9   1   13.23    5.91
 -11  -9   1    6.78    5.63
  11   9  -1    6.54    5.02
  11   9   1   14.28    5.23
 -12   9  -1    6.40    7.10
   0  -9   2   -2.18    1.65
   0  -9  -2    0.02    1.15
   0   9  -2    1.39    1.43
   0   9   2   -0.60    1.35
   0   9  -2    0.01    0.87
  -1   9  -2  891.11   28.91
  -1  -9   2  871.70   29.74
   1  -9  -2  879.03   28.43
   1  -9   2  836.12   29.33
  -1  -9  -2  870.62   29.25
  -1   9   2  886.31   30.50
  -1   9  -2  844.35   30.40
   1   9  -2  835.86   29.87
   2  -9  -2   77.84    3.57
  -2   9   2   69.29    4.80
   2   9  -2   80.56    4.72
  -2  -9  -2   69.80    4.79
   2  -9   2   75.35    4.65
  -2   9  -2   80.80    4.02
  -2  -9   2   88.82    5.30
  -2   9  -2   75.79    5.18
  -3   9   2  194.90    9.10
  -3   9  -2  188.63    9.35
  -3   9  -2  200.43    8.10
  -3  -9   2  192.65    9.05
  -3  -9  -2  192.15    9.00
   3  -9   2  183.85    8.28
   3   9  -2  185.65    8.13
  -4   9  -2   56.91    4.30
  -4  -9  -2   52.99    4.86
  -4   9   2   56.40    4.78
  -4  -9   2   59.34    4.77
  -4   9   2   44.29    4.53
  -4   9  -2   44.64    4.66
  -4  -9   2   57.00    5.09
   4   9  -2   54.97    3.61
  -5   9  -2   42.05    4.33
  -5   9   2   39.67    4.42
  -5   9   2   40.24    4.54
  -5  -9   2   44.68    4.52
  -5   9  -2   32.76    4.21
  -5  -9  -2   29.98    4.53
  -6   9  -2   13.51    3.56
  -6   9   2   15.00    3.71
  -6   9   2   15.45    3.34
  -6   9  -2   12.24    3.43
   6  -9   2    0.29    1.85
  -6  -9   2    6.78    3.31
  -6  -9   2    6.97    3.57
  -7  -9   2  298.03   13.98
  -7   9   2  303.24   13.98
  -7   9  -2  311.92   14.43
  -7  -9   2  309.45   14.45
   7   9   2  279.70   13.39
  -7   9   2  278.58   14.17
  -8  -9   2   47.60    6.15
  -8   9   2   42.92    5.26
  -8  -9   2   37.75    5.62
  -8   9   2   33.99    5.57
   8   9   2   54.72    5.84
  -8   9  -2   42.37    5.74
  -8   9  -2   38.75    5.58
   9   9   2   12.58    4.22
  -9   9  -2   15.24    5.19
  -9   9   2    3.11    3.96
  -9  -9   2    4.39    4.49
  -9  -9   2    9.34    4.51
 -10  -9   2   23.91    6.07
 -10  -9   2   32.84    6.79
 -10   9   2   21.68    6.02
 -10   9  -2   18.97    6.03
  10   9   2   18.17    4.96
 -11   9  -2    1.38    5.57
  11   9   2   -1.27    4.30
 -11  -9   2   -4.75    5.43
 -11   9   2    2.38    5.49
  11   9  -2   -1.63    4.08
   0   9  -3   27.69    3.25
   0  -9   3   27.71    3.04
   0   9   3   25.79    3.11
   0  -9  -3   34.85    2.90
   1  -9   3   15.45    2.59
  -1   9   3   10.68    2.38
  -1   9  -3    8.81    2.40
  -1  -9  -3   12.67    2.33
  -1  -9   3   15.16    2.64
   1   9  -3   10.24    2.27
  -2   9   3   10.20    2.52
  -2   9  -3    5.87    2.22
   2   9  -3   11.31    2.23
   2  -9   3    6.65    2.35
  -2   9  -3    8.91    1.50
  -2  -9   3    7.39    2.57
  -2  -9  -3    8.20    2.50
  -3   9  -3  819.88   30.84
  -3  -9  -3  869.71   30.22
  -3  -9   3  865.86   29.84
  -3   9   3  820.97   30.91
  -3   9  -3  862.08   29.27
   3   9  -3  886.28   29.49
  -3  -9   3  859.31   30.19
   3  -9   3  864.67   29.62
  -4  -9   3    4.50    2.54
   4  -9   3    6.80    2.67
  -4   9  -3    5.90    2.49
  -4   9   3   10.72    3.15
   4   9   3    4.25    2.27
  -4  -9   3    8.15    2.64
   4   9  -3    7.98    1.97
  -4   9  -3    5.64    2.34
  -5   9  -3  511.90   20.38
   5  -9   3  516.18   18.89
  -5   9  -3  511.03   19.10
  -5  -9   3  507.56   19.72
   5   9   3  496.12   19.28
  -5   9   3  481.94   20.16
  -5  -9   3  470.98   19.44
  -6   9   3  115.90    8.04
   6  -9   3  125.59    7.29
  -6  -9   3  126.08    7.79
  -6   9  -3  113.13    7.60
   6   9   3  120.50    7.36
  -6   9   3  112.04    7.35
  -6  -9   3  118.08    7.84
  -6   9  -3  120.39    8.03
   7   9   3   48.30    5.33
  -7   9  -3   46.68    5.64
  -7   9   3   39.61    4.89
   7  -9   3   26.44    4.54
  -7  -9   3   48.61    5.76
  -7  -9   3   51.33    5.78
  -7   9  -3   28.10    4.55
  -7   9   3   48.40    5.86
  -8   9   3    2.17    3.15
   8   9   3   -1.24    2.58
  -8   9  -3   -1.97    3.19
  -8   9   3    1.16    3.79
  -8  -9   3   -0.76    3.48
  -8   9  -3    0.33    3.13
  -8  -9   3   -1.13    3.43
   9   9   3   16.74    4.61
  -9   9  -3   21.17    5.44
  -9  -9   3   21.20    5.32
  -9  -9   3   25.28    5.70
  -9   9   3   18.85    5.31
 -10  -9   3    1.74    4.51
 -10   9   3    1.43    4.75
 -10  -9   3    4.93    4.79
  10   9   3    0.20    4.00
 -11  -9   3   16.87    6.82
  11   9   3    6.87    5.48
 -11  -9   3   14.04    6.13
 -11   9   3   11.71    6.75
   0   9   4    0.19    1.17
   0   9   4    0.49    1.79
   0   9  -4   -0.54    1.59
   0  -9   4   -1.70    2.10
   1   9   4   10.39    1.96
  -1  -9   4    7.40    2.67
  -1   9  -4   10.78    2.74
   1   9  -4   12.11    2.61
  -1   9   4   10.31    1.46
  -1   9   4   13.91    2.89
   1  -9   4   12.02    2.79
   2   9  -4   31.78    3.43
  -2   9   4   26.92    3.63
   2   9   4   28.33    2.99
  -2  -9   4   31.22    2.58
   2  -9   4   24.45    3.50
  -2   9  -4   26.83    3.76
  -2  -9   4   28.71    3.58
  -3   9  -4  175.63    9.57
  -3   9  -4  186.66    7.64
   3   9   4  187.77    8.67
   3   9  -4  188.23    8.58
  -3  -9   4  193.31    9.27
  -3   9   4  175.30    9.34
  -3  -9   4  197.75    8.37
   3  -9   4  181.71    8.83
   4  -9   4   75.41    5.46
  -4   9  -4   77.69    5.87
  -4   9   4   38.98    4.90
  -5  -9   4  144.00    7.98
   5  -9   4  128.76    7.78
  -5   9   4  136.23    8.46
  -5   9  -4  140.54    7.59
   5   9   4  146.13    8.01
  -5   9  -4  140.98    8.59
  -5  -9   4  137.07    8.22
  -6   9  -4    3.86    3.14
  -6   9  -4    4.19    2.96
   6  -9   4   -0.82    2.97
   6   9   4    4.10    2.72
  -6  -9   4    5.49    3.29
  -6   9   4    1.12    3.02
  -6  -9   4    8.70    3.65
  -7  -9   4   52.00    5.76
   7  -9   4   36.45    4.86
  -7   9  -4   60.47    6.45
  -7  -9   4   54.31    5.96
  -7   9   4   46.86    5.19
   7   9   4   53.91    5.77
  -7   9   4   44.48    5.90
   8   9   4   -1.31    2.90
  -8  -9   4    2.51    3.63
  -8  -9   4    1.22    3.69
  -8   9   4    2.08    3.20
  -8   9  -4    3.12    3.54
  -8   9   4    4.70    4.01
  -9  -9   4    6.00    4.28
  -9   9   4    1.40    4.19
  -9   9  -4    0.95    4.03
   9   9   4    6.06    4.09
  -9  -9   4    2.62    4.23
 -10  -9   4   37.66    7.06
 -10   9   4   38.61    7.01
 -10  -9   4   41.31    7.00
  10   9   4   50.30    6.91
 -11  -9   4    6.37    5.91
 -11   9   4   10.09    6.27
 -11  -9   4    0.93    5.59
  11   9   4    3.75    5.03
   0   9   5   95.01    4.79
   0   9  -5   87.08    6.23
   0  -9   5   98.34    6.18
   0   9   5  101.84    6.24
   1   9  -5   51.78    4.71
  -1   9   5   52.65    3.05
   1   9   5   52.49    3.70
  -1   9  -5   45.17    4.69
  -1   9   5   41.77    4.34
   1  -9   5   47.08    4.51
  -1  -9   5   35.53    4.06
  -2   9   5  127.29    7.65
   2  -9   5  126.28    7.36
  -2  -9   5  129.92    5.91
  -2   9  -5  132.78    8.01
   2   9   5  144.02    6.90
   2   9  -5  137.00    7.43
  -2  -9   5  132.95    7.60
  -3   9   5   18.79    3.59
  -3  -9   5   30.19    3.08
   3   9   5   24.09    3.20
   3   9  -5   24.47    3.33
  -3  -9   5   23.12    3.81
  -3   9  -5   19.66    3.60
   3  -9   5   21.69    3.89
  -4  -9   5   87.92    5.58
  -4   9   5   74.32    6.19
  -4   9  -5   80.55    6.42
  -4  -9   5   82.92    6.25
   4  -9   5   82.67    6.10
   4   9   5   76.37    5.60
  -5   9  -5   80.13    6.59
  -5  -9   5   79.37    5.90
   5   9   5   74.53    5.73
  -5   9   5   48.34    5.57
   5  -9   5   81.40    6.06
  -5  -9   5   71.36    5.87
  -6  -9   5    1.26    2.85
  -6   9  -5    0.51    2.88
  -6   9   5   -3.48    2.66
   6   9   5   -1.80    2.57
   6  -9   5    0.22    2.82
  -6  -9   5    1.54    3.01
  -7  -9   5   20.23    4.74
  -7   9  -5   21.86    4.98
  -7  -9   5   18.53    4.40
  -7   9   5   18.10    3.89
  -7   9   5   25.92    5.30
   7   9   5   23.40    4.55
   7  -9   5   19.94    4.55
  -8  -9   5   30.35    5.61
   8  -9   5   45.33    5.76
  -8   9  -5   40.57    6.32
  -8   9   5   23.94    5.61
  -8  -9   5   46.11    6.15
   8   9   5   42.59    5.88
   9   9   5   35.52    5.66
  -9   9   5   48.32    7.43
  -9  -9   5   36.21    6.46
  -9   9  -5   28.71    6.21
  -9  -9   5   39.95    6.18
 -10  -9   5   -2.89    4.90
 -10   9   5    2.81    4.75
 -10  -9   5   -1.64    4.32
  10   9   5   -3.45    4.18
 -11  -9   5    4.66    6.05
 -11  -9   5    7.37    5.92
 -11   9   5   -0.26    5.45
   0   9  -6    0.27    2.13
   0   9   6   -0.39    2.12
   0  -9   6    1.30    2.48
   0   9   6    2.33    1.67
  -1   9  -6  152.83    8.69
  -1   9   6  133.04    8.26
   1  -9   6  159.22    8.52
   1   9   6  157.87    7.18
   1   9  -6  154.78    8.45
  -2   9  -6  260.71   12.92
   2   9   6  284.63   11.54
  -2  -9   6  266.45   12.46
   2   9  -6  306.81   12.73
   3   9   6    6.25    2.49
  -3  -9   6    6.03    3.16
  -3   9  -6    6.76    2.78
  -3   9   6    7.09    2.94
   3  -9   6    3.13    3.07
  -4  -9   6  163.65    9.21
   4  -9   6  184.08    9.57
  -4   9   6  170.80    9.93
   4   9   6  175.34    9.00
  -4   9  -6  181.26   10.24
  -4  -9   6  180.23    8.70
  -5  -9   6   59.33    5.80
  -5   9  -6   54.80    6.09
  -5   9   6   54.62    5.91
  -5  -9   6   32.70    4.21
   5   9   6   55.94    5.30
   5  -9   6   62.02    5.75
   6   9   6   41.27    5.15
  -6   9  -6   42.11    5.89
  -6  -9   6   41.59    5.38
   6  -9   6   36.43    5.05
  -6   9   6   53.24    6.23
   7   9   6    0.15    3.22
  -7   9  -6    0.68    3.49
  -7  -9   6    3.03    3.30
  -7   9   6    2.46    3.72
  -7  -9   6    1.29    3.66
   7  -9   6    4.23    3.78
  -8  -9   6    4.91    4.00
  -8   9  -6    3.33    4.17
   8  -9   6    0.96    4.46
   8   9   6    5.05    3.55
  -8   9   6    3.76    4.28
  -8  -9   6    6.37    4.37
  -9  -9   6   33.72    6.27
   9   9   6   35.08    6.10
  -9   9   6   26.69    6.37
  -9   9  -6   42.57    7.08
  -9  -9   6   38.44    6.53
 -10  -9   6   11.67    5.77
 -10  -9   6   12.46    5.60
  10   9   6   16.21    5.90
 -10   9   6    3.10    5.27
 -11  -9   6    3.81    6.18
 -11  -9   6    7.26    6.65
   0   9  -7  419.11   19.09
   0   9   7  468.39   19.48
   0   9   7  526.29   17.40
   0  -9   7  492.39   19.05
   1   9  -7  115.41    7.55
  -1   9   7  117.62    7.58
  -1  -9   7  118.04    7.46
   1   9   7  107.71    6.13
   1   9   7  108.38    7.24
   1  -9   7  120.01    7.56
   2  -9   7   41.72    4.97
  -2   9  -7   38.93    5.02
   2   9   7   59.37    4.68
  -2  -9   7   55.39    5.33
  -3   9  -7  160.68    9.80
  -3   9   7  165.63    9.68
  -3  -9   7  156.82    9.20
   3   9   7  143.19    8.18
   3  -9   7  194.08    9.65
   4  -9   7    8.16    3.59
  -4  -9   7    2.04    2.91
  -4   9   7    4.63    3.02
  -4   9  -7    1.53    2.88
   4   9   7    2.69    2.71
   5  -9   7   85.38    6.77
  -5  -9   7   70.52    6.60
   5   9   7   76.47    6.21
  -5   9   7   73.11    7.03
  -5   9  -7   56.70    6.52
  -6   9  -7   16.19    4.92
   6  -9   7    8.10    3.95
   6   9   7   14.45    3.82
  -6  -9   7    9.36    4.00
  -6   9   7   15.84    4.59
   7  -9   7   60.87    6.69
   7   9   7   52.53    6.26
  -7  -9   7   51.76    6.44
  -7   9  -7   61.77    7.50
  -7   9   7   70.19    7.60
  -8  -9   7   15.67    4.91
   8  -9   7   15.19    4.94
   8   9   7   11.75    4.81
  -8   9   7   12.73    5.15
  -8   9  -7    5.45    4.68
  -9  -9   7   20.04    5.69
   9   9   7   14.72    5.23
  -9   9  -7   18.94    6.40
   9  -9   7   22.17    5.82
  -9   9   7   12.96    5.68
 -10  -9   7   14.45    5.99
 -10   9   7   12.73    6.25
  10   9   7   22.91    6.50
   0   9   8    0.36    2.60
   0  -9   8    3.53    2.97
   0   9  -8    1.64    2.82
   1   9   8  333.87   13.14
  -1   9   8  315.56   14.98
   1  -9   8  329.00   14.56
   1   9   8  312.92   14.65
  -1   9  -8  306.77   14.98
  -1  -9   8  336.15   14.60
   2   9   8  112.68    7.00
  -2  -9   8  125.71    7.93
   2  -9   8  131.74    8.22
  -2   9   8  131.04    8.36
  -2   9  -8  125.99    8.74
  -3  -9   8   12.24    3.63
   3  -9   8   15.84    4.27
   3   9   8   11.33    3.09
  -3   9   8   12.79    3.82
  -3   9  -8   10.23    3.93
   4  -9   8    0.08    3.47
  -4   9   8    3.25    3.21
  -4  -9   8    4.37    3.36
   4   9   8    2.37    2.79
  -4   9  -8    7.53    3.88
  -5   9   8   27.94    5.36
   5  -9   8   41.42    5.71
  -5   9  -8   36.88    6.04
  -5  -9   8   24.79    4.88
   5   9   8   31.26    4.71
   6  -9   8    5.56    4.12
  -6   9  -8    7.77    4.48
  -6   9   8    6.71    4.16
   6   9   8    4.85    3.80
  -6  -9   8    9.52    3.97
  -7   9  -8  172.29   11.83
   7  -9   8  167.73   10.75
  -7   9   8  169.42   11.67
   7   9   8  177.77   10.80
  -7  -9   8  177.65   10.86
  -8   9  -8   18.22    6.14
  -8  -9   8   18.14    5.26
  -8   9   8   21.14    6.06
   8   9   8   18.57    5.34
   8  -9   8   10.47    5.21
  -9  -9   8   13.59    5.41
   9   9   8    3.03    4.72
   9  -9   8    5.56    5.23
  -9   9   8    9.88    5.59
 -10  -9   8    2.91    5.23
   0  -9   9    7.95    3.39
   0   9   9    6.21    3.23
  -1   9   9   22.03    4.47
   1   9   9   19.10    3.46
   1   9   9   15.60    3.95
  -1  -9   9   28.06    4.62
   1  -9   9   22.40    4.62
   2   9   9   43.38    5.41
  -2   9   9   33.58    5.11
  -2   9  -9   45.39    6.11
   2  -9   9   37.13    5.11
  -2  -9   9   34.28    5.16
   3  -9   9   57.63    6.25
  -3   9   9   54.51    6.31
   3   9   9   39.17    4.89
  -3  -9   9   58.72    6.25
  -3   9  -9   59.45    6.97
  -4   9  -9   10.34    4.35
   4  -9   9    8.28    4.28
   4   9   9    8.05    3.53
  -4  -9   9   13.89    4.22
  -4   9   9   11.24    4.07
  -5   9  -9  141.55   10.29
   5   9   9  124.19    8.48
   5  -9   9  132.59    9.34
  -5  -9   9  132.46    9.12
  -5   9   9  133.20    9.88
   6  -9   9   68.41    7.46
  -6   9   9   59.18    7.52
  -6   9  -9   82.42    8.91
   6   9   9   72.93    7.09
  -6  -9   9   85.87    7.81
  -7  -9   9    3.80    4.12
  -7   9   9    5.79    4.48
   7   9   9    6.72    4.22
   7  -9   9    5.68    4.84
  -8   9   9    3.93    4.87
   8  -9   9    1.34    4.75
  -8  -9   9    6.28    4.64
   8   9   9    0.94    4.31
  -9  -9   9    0.70    4.85
   9  -9   9    4.43    5.48
  -9   9   9    1.88    5.37
   9   9   9    5.34    5.36
  10  -9   9    9.59    7.01
   0  -9  10   -1.78    3.19
   0   9  10    6.31    3.27
   1   9  10   43.63    5.82
  -1   9  10   55.46    6.39
  -1  -9  10   44.86    5.87
   1  -9  10   54.45    6.27
   2   9  10   18.09    3.98
   2  -9  10    7.48    4.13
   2   9  10    9.51    3.68
  -2   9  10   17.04    4.46
  -2  -9  10    4.79    3.75
  -3   9  10    4.19    3.69
   3  -9  10    5.94    3.76
  -3  -9  10   -0.54    3.16
   3   9  10    3.00    3.18
  -4  -9  10  100.09    7.94
  -4   9  10   81.90    8.12
   4   9  10   79.72    7.20
   4  -9  10   96.77    8.33
  -5  -9  10    4.87    4.09
  -5   9  10    1.25    3.83
   5   9  10    2.03    3.63
   5  -9  10   -1.72    4.10
  -6   9  10   41.81    7.07
   6   9  10   48.08    6.50
   6  -9  10   65.25    7.66
  -6  -9  10   50.36    6.80
  -7   9  10    2.49    4.80
   7   9  10    3.20    4.38
  -7  -9  10    0.05    4.13
   7  -9  10    1.97    4.67
  -8   9  10    8.73    5.56
   8  -9  10    8.20    5.56
  -8  -9  10   11.94    5.60
   8   9  10    4.84    5.20
   9  -9  10    4.68    6.08
  -9  -9  10    6.42    5.52
   0   9  11   62.66    7.00
   0  -9  11   68.51    7.17
  -1  -9  11   68.43    7.10
   1  -9  11   59.20    6.60
  -1   9  11   66.85    7.28
   1   9  11   68.05    7.16
   2   9  11  186.70   10.15
  -2   9  11  192.99   11.85
   2  -9  11  170.37   10.70
   2   9  11  194.64   11.57
  -2  -9  11  167.09   10.50
   3   9  11   19.78    5.04
  -3   9  11   14.17    4.87
   3   9  11   17.38    4.38
  -3  -9  11   20.72    5.10
   3  -9  11   17.57    5.01
   4  -9  11    6.83    4.81
   4   9  11   -1.29    3.58
  -4  -9  11    4.41    3.96
  -4   9  11    5.06    4.12
   5   9  11    1.44    3.97
  -5  -9  11    0.53    4.13
  -5   9  11    4.47    4.45
   5  -9  11   -1.06    4.15
  -6   9  11   60.36    8.19
   6   9  11   51.07    7.01
  -6  -9  11   58.86    7.43
   6  -9  11   73.55    8.48
   7   9  11   -1.07    4.40
  -7   9  11    5.34    5.24
  -7  -9  11   -0.17    4.26
   7  -9  11    4.69    5.27
  -8  -9  11   18.29    6.12
   8   9  11   33.09    6.98
   8  -9  11   28.04    7.28
  -8   9  11   22.69    7.40
   0  -9  12   -2.72    3.52
   0   9  12   -0.38    3.40
  -1   9  12   84.23    8.26
   1   9  12   68.51    7.54
  -1  -9  12   79.15    7.88
   1  -9  12   70.18    7.38
   2  -9  12  109.98    9.14
  -2  -9  12   86.43    8.35
  -2   9  12  101.49    9.17
   2   9  12  101.71    8.88
  -3   9  12   12.36    4.85
   3   9  12   11.76    4.76
  -3  -9  12   22.03    5.32
   3   9  12   10.85    4.51
   3  -9  12    9.28    4.85
   4   9  12  123.09    9.41
  -4   9  12  150.91   11.24
   4  -9  12  136.95   10.43
  -4  -9  12  133.35    9.96
  -5   9  12    9.04    5.24
   5   9  12    8.52    4.44
   5  -9  12   13.96    5.58
  -5  -9  12   11.20    5.21
  -6   9  12   20.76    6.33
  -6  -9  12   13.83    5.37
   6  -9  12   20.18    6.38
   6   9  12   16.97    5.59
   7  -9  12    3.21    5.80
   7   9  12    1.09    5.24
  -7   9  12   -1.08    5.37
  -7  -9  12    2.91    4.94
  -8  -9  12    2.70    5.55
   0   9  13    5.38    4.54
   0  -9  13    2.66    4.37
  -1   9  13   14.78    5.17
  -1  -9  13    5.05    4.42
   1  -9  13    7.20    4.75
   1   9  13   10.96    4.63
  -2   9  13   -1.11    3.85
   2  -9  13    8.99    4.51
  -2  -9  13   12.74    5.02
   2   9  13   11.50    4.83
   3  -9  13  155.05   11.17
  -3   9  13  147.32   11.42
  -3  -9  13  160.68   11.07
   3   9  13  164.51   11.56
  -4  -9  13    6.54    4.75
   4   9  13   -1.11    4.65
  -4   9  13    3.49    4.66
   4  -9  13    4.29    4.97
   4   9  13   -0.09    4.27
  -5  -9  13   -1.02    4.75
   5  -9  13    2.60    5.50
   5   9  13    2.08    4.84
  -5   9  13    3.90    5.22
  -6   9  13    6.60    5.93
   6  -9  13    2.26    5.86
   6   9  13    6.16    5.48
  -6  -9  13    3.63    5.47
   7   9  13    5.65    6.35
  -7  -9  13   10.40    5.88
   0  -9  14   -1.72    4.47
   0   9  14    2.44    4.81
  -1   9  14    2.73    4.52
   1  -9  14    0.66    4.60
   1   9  14   -1.44    4.67
  -1  -9  14    3.44    4.44
  -2   9  14    5.18    4.94
   2  -9  14   11.88    5.56
  -2  -9  14    5.45    5.05
   2   9  14    9.18    5.12
  -3   9  14   10.86    5.93
   3   9  14   13.58    5.59
  -3  -9  14   12.66    5.61
   3  -9  14    8.23    5.13
  -4  -9  14    2.91    4.96
  -4   9  14   -1.04    5.00
   4  -9  14    4.73    5.57
   4   9  14    0.68    4.92
   5  -9  14   -0.51    5.42
  -5   9  14    1.44    5.39
   5   9  14    4.48    5.89
  -5  -9  14   -2.18    5.10
   5   9  14    0.55    5.15
   6   9  14   -0.72    5.57
  -6  -9  14    1.46    6.07
   0   9  15    4.19    5.46
   0  -9  15   -0.40    4.85
  -1   9  15   55.82    8.60
  -1  -9  15   41.88    7.43
   1  -9  15   40.27    7.48
   1   9  15   54.06    8.56
   2  -9  15   10.11    6.12
   2   9  15   16.57    6.22
  -2   9  15   18.98    6.58
  -2  -9  15    1.98    5.35
   3  -9  15   11.47    6.44
  -3   9  15   12.07    6.40
  -3  -9  15    7.51    6.48
   3   9  15   13.81    6.31
  -4  -9  15    6.89    5.61
   0  10   0  503.38   18.82
   0  10   0  481.26   17.74
   0 -10   0  492.18   17.65
   1  10   0   -0.37    1.12
  -1  10   0    0.47    1.56
  -1 -10   0    1.26    1.96
  -1  10   0    0.95    1.36
   1 -10   0    0.40    0.91
  -2  10   0  797.35   27.90
   2  10   0  792.16   27.88
  -2  10   0  796.52   28.85
   2 -10   0  799.52   26.76
  -2 -10   0  803.49   27.89
  -3  10   0    0.18    1.55
  -3 -10   0   -0.49    2.15
  -3  10   0   -0.33    1.82
   3  10   0    0.81    1.35
   3 -10   0    0.64    1.61
   4  10   0  137.92    6.33
  -4  10   0  143.14    7.35
   4 -10   0  142.12    6.08
  -4  10   0   94.80    7.04
  -5  10   0    4.62    2.85
  -5  10   0   -1.45    1.89
  -5 -10   0    1.81    3.00
  -6  10   0  200.74   10.45
  -6  10   0  188.17   10.14
  -6 -10   0  198.01   10.42
  -7 -10   0    1.01    3.59
  -7  10   0    1.06    3.29
  -7  10   0    2.68    2.78
  -8  10   0   50.86    6.12
  -8 -10   0   57.32    6.85
  -8  10   0   38.66    5.53
  -9  10   0   -3.62    3.46
 -10  10   0  159.34   11.16
  10  10   0  141.10   10.20
 -11  10   0   -1.58    5.44
  11  10   0   -3.25    4.15
   0  10  -1    0.14    1.15
   0 -10   1   -1.63    1.53
   0  10  -1   -0.94    1.35
   0  10   1   -0.72    1.36
   0 -10  -1    1.69    1.42
   1 -10  -1  106.47    4.99
   1 -10   1   94.64    5.17
  -1 -10  -1   98.91    5.57
  -1  10  -1  100.28    4.86
  -1 -10   1  108.04    5.77
  -1  10  -1  102.55    6.15
  -1  10   1  105.78    5.55
   1  10  -1   97.53    5.66
  -2  10  -1  192.02    9.35
  -2  10  -1  194.48    7.97
  -2 -10   1  187.75    8.70
  -2  10   1  193.18    9.39
   2 -10  -1  188.66    7.36
  -2  10   1  179.21    8.52
   2  10  -1  184.56    8.45
  -2 -10  -1  189.78    8.62
  -3  10   1  163.81    7.91
  -3 -10  -1  143.77    7.84
  -3  10  -1  177.17    7.53
  -3  10   1  159.83    8.45
  -3  10  -1  151.04    8.28
   3  10  -1  158.80    7.31
   3 -10   1  165.30    7.15
  -3 -10   1  151.19    7.98
   3 -10  -1  146.73    6.23
  -4  10   1  136.01    8.84
  -4  10   1  212.52    9.42
  -4  10  -1  205.56    8.90
  -5 -10  -1  490.08   19.73
  -5  10   1  483.74   19.93
  -5  10   1  525.89   20.11
   5 -10   1  512.56   18.11
  -5  10  -1  471.38   19.94
  -5 -10   1  473.41   19.52
  -5  10  -1  528.64   19.55
  -6 -10  -1   53.79    5.57
  -6 -10   1   38.47    4.88
  -6  10   1   48.99    5.19
  -6  10  -1   48.91    5.27
  -6  10   1   37.11    4.74
  -6  10  -1   51.16    5.22
  -6 -10   1   50.23    5.49
  -7 -10   1  471.40   19.89
  -7 -10   1  487.57   20.31
  -7 -10  -1  443.31   19.61
  -7  10  -1  489.69   19.88
  -7  10   1  470.48   19.72
  -7  10  -1  473.30   20.02
  -7  10   1  469.66   20.03
  -8  10  -1   26.25    4.94
  -8  10   1   23.55    4.89
  -8  10  -1   29.56    5.00
  -8 -10   1   25.80    5.04
  -8  10   1   28.17    4.94
  -8 -10   1   25.02    5.42
   9  10   1    7.79    4.03
  -9 -10   1    8.34    4.88
  -9 -10   1   10.00    5.20
  -9  10   1    7.09    4.73
  -9  10  -1   17.72    5.37
 -10  10  -1   37.28    6.88
 -10 -10   1   49.60    7.58
  10  10   1   31.33    6.04
 -10  10   1   46.54    7.18
  11  10   1   30.12    6.46
 -11 -10   1   35.31    7.68
  11  10  -1   44.18    7.12
 -11  10   1   36.39    7.79
 -11  10  -1   29.89    7.29
  -1 -10   2  100.08    5.84
  -1  10   2  103.75    5.86
   1 -10  -2  107.70    4.96
   1  10  -2  107.88    5.94
  -1 -10  -2   99.35    5.44
  -1  10  -2  109.92    4.60
  -1  10  -2   99.22    6.13
   1 -10   2  106.92    5.69
   2  10  -2  777.69   27.07
  -2 -10  -2  757.68   26.91
   2 -10  -2  784.48   25.33
  -2  10  -2  810.56   26.41
  -2  10  -2  729.52   27.93
   2 -10   2  762.00   26.60
  -2  10   2  758.87   27.75
  -2 -10   2  784.56   27.28
   3  10  -2    4.14    1.75
  -3 -10   2    7.32    2.80
  -3  10  -2    4.47    2.10
  -3  10  -2    2.80    1.81
  -3  10   2    6.07    2.39
  -3 -10  -2    5.17    2.88
   3 -10   2    7.48    2.28
  -4  10  -2   15.47    2.84
  -4  10   2   12.12    2.84
  -4 -10   2   15.25    3.24
  -4 -10  -2    7.54    3.18
   4  10  -2   15.11    2.28
  -4  10   2   14.68    3.14
  -4  10  -2   11.39    2.84
  -5 -10  -2  254.16   12.40
  -5  10  -2  284.36   13.11
  -5 -10   2  269.02   12.42
  -5  10  -2  278.07   12.02
  -5 -10   2  279.75   12.46
  -5  10   2  279.80   12.92
  -6 -10   2  459.83   18.95
  -6  10  -2  476.52   18.62
  -6  10   2  443.14   18.87
  -6  10  -2  427.24   18.96
  -6  10   2  461.34   19.21
  -6 -10  -2  475.73   19.28
  -6 -10   2  429.82   18.61
  -7  10  -2   -1.72    3.06
  -7  10   2    0.09    3.18
  -7  10   2   -3.48    2.27
   7  10   2    0.31    2.72
  -7 -10   2   -2.46    3.02
  -7 -10   2   -0.26    3.40
  -7  10  -2   -1.29    2.54
  -8  10  -2   16.70    4.53
  -8  10  -2   16.53    4.77
  -8 -10   2   18.29    4.98
  -8  10   2   13.78    4.48
   8  10   2   15.79    3.91
  -8 -10   2   12.87    4.66
  -8  10   2   12.58    4.05
  -9  10  -2   14.93    4.99
  -9  10  -2   11.23    4.97
  -9  10   2    7.45    4.58
  -9 -10   2   10.50    4.47
   9  10   2   12.51    4.44
  -9 -10   2    5.78    4.53
 -10 -10   2   12.33    5.61
 -10 -10   2    8.69    5.16
 -10  10   2   12.38    5.35
  10  10   2    3.56    4.16
  11  10   2   38.52    6.66
 -11 -10   2   42.32    7.97
  11  10  -2   45.17    7.31
 -11  10   2   40.36    7.74
   0 -10  -3   -0.34    1.74
   0  10   3   -1.30    1.59
   0  10  -3    0.45    1.65
   0 -10   3    1.58    2.29
   1  10  -3 2092.97   68.26
  -1 -10   3 2092.01   67.88
   1 -10  -3 2079.10   66.14
  -1 -10  -3 2013.11   67.03
  -1  10   3 2083.68   69.68
   1 -10   3 2058.82   67.53
  -1  10  -3 2010.39   68.68
   2  10  -3   74.61    4.94
  -2  10   3   71.35    5.42
  -2 -10  -3   82.59    5.41
   2 -10   3   75.28    5.22
  -2  10  -3   76.25    3.84
  -2  10  -3   79.76    5.73
  -2 -10   3   93.60    5.77
  -3  10   3 1941.75   66.69
   3 -10   3 1987.64   64.26
  -3 -10  -3 1964.45   64.75
  -3 -10   3 1906.61   64.88
   3  10  -3 1972.84   64.36
  -4 -10   3    9.94    3.23
   4 -10   3   18.21    3.41
  -4  10   3   19.29    3.54
  -4  10  -3   25.06    3.10
  -4  10  -3   17.14    3.47
   5 -10   3    6.68    3.03
  -5 -10   3    1.94    2.89
  -5  10  -3    5.57    2.82
  -5  10   3    4.53    2.35
  -5  10   3   -0.25    2.52
  -5  10  -3    4.13    2.70
   5  10   3    2.88    2.27
  -5 -10   3    2.21    3.10
  -6  10  -3   -3.11    2.27
  -6  10   3    1.80    3.09
  -6 -10   3   -4.01    2.59
  -6  10   3   -0.31    2.25
   6 -10   3    5.02    3.14
   6  10   3   -0.81    2.53
  -6 -10   3    0.46    3.23
  -6  10  -3   -0.06    2.82
  -7  10   3   45.18    5.46
  -7  10  -3   52.18    6.12
  -7 -10   3   41.19    5.72
  -7  10   3   38.20    5.57
   7  10   3   48.44    5.52
  -7 -10   3   40.60    5.63
  -8  10   3    9.61    3.83
  -8  10   3    1.43    3.68
  -8 -10   3    8.41    4.23
   8  10   3    8.15    3.83
  -8 -10   3    7.54    4.01
  -8  10  -3    4.22    3.66
  -9 -10   3   88.64    8.39
  -9  10   3   70.42    7.93
  -9 -10   3   63.69    7.62
   9  10   3   73.62    7.42
  -9  10  -3   72.94    8.10
  10  10   3    8.01    4.43
 -10  10   3    8.36    5.42
 -10 -10   3    9.59    5.64
 -10 -10   3   13.89    5.62
 -11 -10   3   58.40    8.71
 -11  10   3   58.16    8.96
  11  10   3   55.49    7.90
 -11 -10   3   57.41    8.99
   0  10   4 2765.27   85.87
   0  10  -4 2550.94   87.99
   0  10   4 2710.09   89.80
  -1 -10   4   11.63    3.01
  -1  10   4    9.67    1.59
   1  10   4   13.17    2.18
  -1  10  -4   13.97    2.99
   1 -10   4   10.37    2.87
   1  10  -4   12.06    2.76
  -1  10   4    8.60    2.66
   2  10  -4 1300.27   43.84
  -2 -10   4 1250.23   43.87
   2 -10   4 1272.20   43.53
  -2  10  -4 1290.30   44.94
   2  10   4 1295.85   43.09
  -2  10   4 1307.37   45.32
   3  10   4   23.69    3.22
  -3  10  -4   24.55    3.83
   3  10  -4   29.28    3.45
   3 -10   4   27.18    3.72
  -3 -10   4   29.59    3.09
  -3  10   4   25.86    3.77
  -3 -10   4   26.24    3.84
  -4 -10   4  196.55    9.84
  -4  10  -4  176.88   10.07
   4 -10   4  197.96    9.36
  -4  10   4  176.76    9.87
  -4 -10   4  188.60    9.07
   4  10   4  200.63    9.43
  -5 -10   4    4.87    3.32
  -5 -10   4    2.42    2.76
  -5  10  -4    0.20    2.42
  -5  10   4    3.78    2.81
   5 -10   4    1.90    3.19
   5  10   4    0.76    2.28
  -6 -10   4  101.92    7.32
  -6 -10   4   73.62    6.39
   6  10   4   83.07    6.24
   6 -10   4   90.26    6.46
  -6  10   4   81.10    6.44
  -6  10  -4   70.65    6.85
  -6  10   4   72.31    6.74
  -7 -10   4   -0.43    2.89
   7 -10   4    3.37    3.60
   7  10   4    5.86    3.31
  -7  10   4   -0.30    3.20
  -7  10   4    0.10    2.60
  -7  10  -4    2.18    3.37
  -7 -10   4    4.70    3.78
  -8  10   4   24.32    4.81
  -8 -10   4   19.43    5.01
  -8  10  -4   26.94    5.49
  -8  10   4   28.09    5.75
   8  10   4   23.51    4.99
  -8 -10   4   18.51    4.93
  -9  10   4   25.39    6.18
  -9 -10   4   22.10    5.65
  -9 -10   4   27.73    5.88
   9  10   4   13.63    4.28
  -9  10  -4   22.88    5.87
 -10  10   4    9.75    5.60
  10  10   4    8.08    4.90
 -10 -10   4    9.80    5.83
 -10 -10   4    6.97    5.31
 -11  10   4    3.07    5.86
 -11 -10   4    0.11    6.17
 -11 -10   4    2.27    5.70
   0  10  -5   -0.43    1.98
   0  10   5    1.31    1.59
   0  10   5    0.55    2.00
   0 -10   5    0.69    2.52
   1  10   5  825.89   30.64
   1  10   5  865.75   28.47
  -1  10  -5  808.77   30.43
  -1 -10   5  801.43   29.66
   1 -10   5  844.95   29.70
  -1  10   5  804.41   30.57
   1  10  -5  862.47   30.18
   2  10  -5   57.79    4.99
   2 -10   5   57.10    5.07
  -2  10   5   54.91    5.18
  -2 -10   5   46.50    4.87
   2  10   5   56.60    4.21
   3 -10   5  471.90   17.52
  -3  10   5  393.77   17.74
  -3 -10   5  432.83   17.45
  -3  10  -5  410.97   18.11
   3  10  -5  449.50   17.07
   3  10   5  435.93   16.74
  -4 -10   5   35.40    4.64
  -4 -10   5   54.64    4.57
   4  10   5   41.58    4.35
   4 -10   5   21.96    4.19
  -4  10   5   40.43    4.74
  -4  10  -5   46.78    5.28
  -5  10   5   36.18    4.98
  -5 -10   5   30.50    4.78
   5 -10   5   25.62    4.14
   5  10   5   40.64    4.66
  -5  10  -5   37.37    5.10
   6  10   5   76.39    6.21
   6 -10   5   60.42    5.91
  -6  10   5   63.68    6.65
  -6  10  -5   68.09    7.04
  -6 -10   5   58.02    6.24
   7 -10   5  224.52   11.41
  -7 -10   5  233.53   12.05
  -7  10   5  180.42   11.09
  -7  10   5  224.74   12.68
  -7  10  -5  219.98   12.51
   7  10   5  198.34   11.22
  -7 -10   5  214.66   11.64
  -8 -10   5   21.50    5.15
  -8  10  -5   22.25    5.46
  -8  10   5   16.90    5.34
   8  10   5   15.37    4.68
  -8 -10   5   14.67    4.62
  -8  10   5   17.36    4.61
   9  10   5   25.05    5.67
  -9 -10   5   37.70    6.48
  -9  10   5   22.74    5.98
  -9 -10   5   17.80    5.44
  -9  10  -5   34.93    6.72
  10  10   5   58.28    7.63
 -10 -10   5   51.63    7.85
 -10  10   5   50.55    8.07
 -10 -10   5   35.36    7.02
 -11 -10   5    7.46    6.26
 -11 -10   5   16.79    7.34
   0  10   6  365.09   16.39
   0  10  -6  419.58   16.93
   0  10   6  400.22   14.42
   0 -10   6  391.59   16.20
  -1  10   6    6.35    2.81
   1  10   6    6.69    2.63
   1  10  -6    6.57    2.73
   1  10   6    5.26    2.12
  -1  10  -6    2.92    2.43
   1 -10   6    4.97    2.78
  -1 -10   6    0.80    2.83
  -2  10  -6  109.69    7.51
   2 -10   6   97.83    6.87
   2  10  -6  109.12    7.06
  -2 -10   6  106.63    7.12
   2  10   6  113.91    6.19
  -3  10   6   42.56    5.08
   3  10   6   57.86    4.87
  -3 -10   6   60.84    5.77
   3 -10   6   72.68    5.82
  -3  10  -6   47.27    5.44
   3  10  -6   84.20    5.95
   4 -10   6  361.74   15.44
  -4  10   6  357.52   16.38
  -4 -10   6  358.43   15.60
  -4  10  -6  394.69   16.99
   4  10   6  332.69   14.86
   5 -10   6  261.39   12.01
   5  10   6  235.07   11.53
  -5  10   6  236.81   12.64
  -5  10  -6  219.16   12.49
  -5 -10   6  238.62   12.03
  -6 -10   6  236.22   12.43
  -6  10   6  233.38   13.25
   6 -10   6  251.92   12.30
   6  10   6  240.78   12.14
  -6  10  -6  252.99   13.51
   7 -10   6    4.10    4.24
  -7 -10   6    0.97    3.73
  -7  10  -6   -1.68    3.37
   7  10   6    2.09    3.37
  -7  10   6   -0.09    3.52
  -8 -10   6  196.15   12.06
   8 -10   6  200.48   11.88
   8  10   6  212.77   12.14
  -8  10  -6  228.50   13.43
  -8  10   6  233.03   13.70
  -9  10   6   -2.11    4.22
  -9  10  -6    5.85    5.27
  -9 -10   6   -0.51    4.44
   9  10   6   -2.97    3.54
 -10 -10   6   79.36    8.88
  10  10   6   89.83    9.22
 -10  10   6   88.05   10.00
   0  10   7    3.11    2.56
   0  10  -7   -1.60    2.22
   0 -10   7    1.02    2.88
   1  10   7   47.80    5.02
  -1  10  -7   37.03    4.85
  -1 -10   7   55.33    5.35
   1  10   7   43.20    3.85
   1 -10   7   39.81    4.92
   1  10  -7   27.09    4.39
  -1  10   7   45.14    5.10
   2  10  -7  420.70   17.24
  -2  10   7  372.99   17.47
  -2  10  -7  416.21   18.02
   2 -10   7  393.40   16.79
  -2 -10   7  417.20   17.23
   2  10   7  409.57   15.84
  -3 -10   7  311.80   14.35
   3  10   7  312.58   13.32
  -3  10  -7  324.46   15.32
  -3  10   7  285.26   14.54
   3 -10   7  337.78   14.40
  -4  10  -7   17.69    4.38
  -4 -10   7   23.00    4.61
  -4  10   7   19.13    4.25
   4 -10   7   20.08    4.42
   4  10   7   13.62    3.51
  -5 -10   7   49.40    5.89
  -5  10   7   52.76    6.32
  -5  10  -7   60.56    6.88
   5  10   7   41.70    5.09
   5 -10   7   61.31    6.16
  -6 -10   7   95.09    7.56
   6  10   7  102.64    7.68
  -6  10   7  111.41    8.76
   6 -10   7  112.51    8.38
  -6  10  -7  112.11    9.01
   7 -10   7  407.39   18.45
  -7  10  -7  443.62   20.36
   7  10   7  399.24   18.46
  -7 -10   7  416.71   19.01
  -7  10   7  450.20   20.51
  -8  10  -7   -1.56    4.30
   8 -10   7    2.44    4.77
  -8 -10   7    1.99    4.27
   8  10   7   -0.24    3.74
  -8  10   7    4.32    4.49
  -9  10   7   52.59    8.13
  -9 -10   7   53.32    7.50
  -9  10  -7   65.11    8.74
   9  10   7   61.66    7.78
 -10 -10   7    6.31    5.78
 -10  10   7   11.76    6.36
  10  10   7   19.11    6.46
   0  10  -8   36.25    5.20
   0  10   8   33.40    4.78
   0 -10   8   34.63    4.83
   1  10  -8  360.14   15.85
  -1 -10   8  364.44   15.58
  -1  10   8  339.93   15.93
   1  10   8  341.77   15.75
   1 -10   8  320.68   15.13
  -1  10  -8  340.20   16.04
   1  10   8  336.28   13.66
   2  10   8   -0.18    2.32
  -2  10  -8    5.14    3.38
  -2 -10   8    0.12    2.76
   2 -10   8   -2.44    2.82
  -2  10   8   -0.88    2.66
  -3 -10   8   98.91    7.33
  -3  10  -8   80.71    7.69
  -3  10   8   83.95    7.23
   3  10   8   83.14    6.28
   3 -10   8   92.94    7.26
  -4  10   8   15.44    4.36
   4 -10   8   12.23    4.28
   4  10   8    9.71    3.43
  -4  10  -8   10.21    4.31
  -4 -10   8   12.39    4.06
   5  10   8  169.15   10.01
  -5  10  -8  184.79   11.64
   5 -10   8  188.87   10.79
  -5  10   8  204.25   11.85
  -5 -10   8  166.07   10.41
   6 -10   8  353.69   16.09
   6  10   8  323.75   15.44
  -6 -10   8  313.57   15.63
  -6  10  -8  339.00   17.23
  -6  10   8  325.13   16.90
  -7 -10   8    2.30    4.02
  -7  10  -8   -2.05    4.37
   7  10   8    5.44    4.07
  -7  10   8    5.08    4.35
   7 -10   8   -0.36    3.96
   8  10   8  115.24    9.08
  -8  10   8  133.46   10.97
  -8 -10   8  115.22    9.54
   8 -10   8  127.88    9.64
  -8  10  -8  122.28   11.12
   9  10   8    0.72    4.89
  -9  10  -8    0.80    5.46
   9 -10   8    1.87    5.68
  -9 -10   8    6.62    4.99
  -9  10   8   -2.46    4.71
 -10 -10   8   10.25    6.02
   0  10   9    1.02    2.64
   0 -10   9   -1.58    3.21
  -1  10  -9   19.07    4.65
   1 -10   9   31.93    5.17
  -1 -10   9   28.01    4.71
  -1  10   9   36.28    5.33
   1  10   9   23.80    4.61
  -2  10  -9   42.38    6.22
  -2 -10   9   39.60    5.54
   2  10   9   52.18    5.96
  -2  10   9   43.28    5.86
   2  10   9   25.85    4.02
   2 -10   9   41.86    5.61
  -3 -10   9  328.49   15.40
   3  10   9  326.52   14.21
  -3  10   9  329.60   16.26
  -3  10  -9  323.37   16.32
   3 -10   9  316.34   15.04
   4  10   9   22.97    4.34
  -4 -10   9   25.67    5.01
  -4  10   9   31.14    5.62
  -4  10  -9   35.50    6.15
   4 -10   9   29.07    5.43
  -5 -10   9  106.84    8.32
  -5  10  -9  101.32    9.48
   5  10   9   94.46    7.48
   5 -10   9  104.10    8.38
  -5  10   9  101.50    9.06
   6 -10   9  114.14    9.13
  -6  10   9  146.93   10.44
  -6  10  -9  111.09   10.36
  -6 -10   9  123.89    9.23
   6  10   9  119.48    8.77
   7  10   9    9.98    4.63
  -7  10  -9   12.32    5.55
   7 -10   9   16.44    5.50
  -7 -10   9   13.87    5.02
  -7  10   9    5.58    4.61
   8 -10   9   46.24    7.28
  -8 -10   9   46.17    7.17
  -8  10   9   55.48    8.30
   8  10   9   52.97    7.31
  -9  10   9   30.12    7.50
   9  10   9   25.48    6.75
  -9 -10   9   34.06    6.99
   9 -10   9   22.93    6.94
   0 -10  10  688.93   26.92
   0  10  10  669.45   27.60
  -1 -10  10   23.04    4.91
  -1  10  10   25.13    5.25
   1  10  10   31.73    5.17
   1 -10  10   30.10    5.42
  -2 -10  10  156.98    9.85
   2  10  10  156.40    8.70
   2 -10  10  142.86    9.65
   2  10  10  138.99    9.60
  -2  10  10  149.02   10.14
   3  10  10  526.76   21.11
  -3 -10  10  535.69   22.54
   3 -10  10  523.86   22.34
  -3  10  10  552.76   23.83
  -4  10  10  163.78   11.06
  -4 -10  10  161.60   10.11
   4  10  10  157.87    9.49
   4 -10  10  163.74   10.60
  -5 -10  10   48.84    6.62
   5  10  10   50.83    6.32
   5 -10  10   60.01    7.19
  -5  10  10   68.24    7.96
  -6 -10  10    4.99    4.24
   6 -10  10   -1.75    4.17
  -6  10  10    7.11    4.70
   6  10  10    1.95    4.08
   7 -10  10    0.98    5.12
  -7  10  10    6.99    4.83
   7  10  10   -4.34    4.04
  -7 -10  10    4.58    4.77
   8  10  10   18.76    6.10
  -8  10  10   12.17    6.25
   8 -10  10   10.90    5.96
  -8 -10  10    6.80    5.21
  -9 -10  10   26.82    6.95
   9 -10  10   28.20    7.57
   0  10  11    1.32    3.59
   0 -10  11    3.06    3.72
  -1  10  11  550.38   24.02
  -1 -10  11  545.08   22.89
   1  10  11  553.43   23.74
   1 -10  11  510.75   22.64
   2  10  11    1.85    3.42
  -2  10  11    0.27    3.48
  -2 -10  11    2.99    3.58
   2 -10  11    2.11    3.58
  -3 -10  11    2.04    3.83
   3  10  11    5.70    3.75
   3  10  11    0.55    3.73
  -3  10  11    3.67    3.85
   3 -10  11    1.03    3.97
  -4  10  11  325.63   17.85
   4  10  11  377.26   16.70
   4 -10  11  365.80   17.53
  -4 -10  11  357.06   17.31
  -5 -10  11  110.54    9.18
  -5  10  11  115.87    9.98
   5  10  11  108.79    8.55
   5 -10  11  110.15    9.67
   6  10  11   17.83    5.34
  -6  10  11   13.91    5.63
  -6 -10  11    9.51    4.97
   6 -10  11    8.20    5.29
  -7 -10  11   12.67    5.62
   7 -10  11   12.49    6.26
  -7  10  11    2.99    5.15
   7  10  11    7.60    5.25
   8 -10  11    4.83    6.10
  -8 -10  11    1.99    5.52
   8  10  11    0.52    5.33
   0  10  12  144.89   10.61
   0 -10  12  136.88    9.90
  -1  10  12   74.96    8.23
  -1 -10  12   85.97    8.21
   1 -10  12   85.85    8.28
   1  10  12   69.86    7.85
   2 -10  12   29.13    5.94
  -2  10  12   32.48    6.19
  -2 -10  12   32.20    5.96
   2  10  12   32.94    5.98
  -3 -10  12   35.30    6.07
   3  10  12   18.75    5.43
   3 -10  12   19.67    5.65
  -3  10  12   15.26    5.30
  -4 -10  12  264.57   14.52
   4 -10  12  233.02   14.30
   4  10  12  273.09   15.32
  -4  10  12  257.57   15.33
   4  10  12  250.60   13.54
  -5  10  12   -0.86    4.49
  -5 -10  12    1.54    4.76
   5  10  12    1.31    4.49
   5 -10  12    1.73    4.59
  -6 -10  12   56.67    7.72
   6 -10  12   46.92    7.40
  -6  10  12   32.63    7.62
   6  10  12   44.44    7.03
   7  10  12   23.57    6.44
  -7 -10  12   30.04    6.89
   7 -10  12   22.17    7.30
   0 -10  13   -0.83    3.86
   0  10  13   -2.58    3.93
  -1  10  13   13.07    5.49
  -1 -10  13   13.64    5.10
   1 -10  13   10.66    4.95
   1  10  13   14.00    5.15
   2 -10  13    1.97    4.16
   2  10  13    7.37    4.50
  -2 -10  13   12.15    5.19
  -2  10  13    8.70    4.89
  -3  10  13   14.72    5.67
  -3 -10  13   13.34    5.37
   3  10  13    6.54    4.83
   3 -10  13    8.77    5.24
  -4  10  13   -2.27    4.52
   4 -10  13    4.37    5.30
  -4 -10  13    2.90    4.68
   4  10  13    1.70    4.45
  -5  10  13  162.84   12.92
  -5 -10  13  176.76   12.21
   5 -10  13  158.52   12.27
   5  10  13  153.46   11.08
   6 -10  13   -4.15    5.85
   6  10  13   -1.75    5.16
  -6 -10  13   -0.10    5.29
   0  10  14   69.32    8.91
   0 -10  14   83.37    8.96
  -1  10  14   30.45    7.24
   1 -10  14   41.20    7.20
  -1 -10  14   37.91    6.91
   1  10  14   53.82    8.30
  -2  10  14   39.40    7.52
   2  10  14   37.22    7.16
  -2 -10  14   40.00    7.02
   2 -10  14   33.46    6.96
  -3  10  14  184.32   13.14
   3 -10  14  153.90   11.58
  -3 -10  14  180.60   12.40
   3  10  14  146.94   11.99
   4  10  14   47.57    7.99
  -4 -10  14   45.01    7.78
  -4  10  14   58.29    8.90
   4 -10  14   42.42    7.59
  -5 -10  14   23.25    7.00
   0 -10  15    0.59    5.18
   0  10  15    6.25    5.91
  -1 -10  15   32.82    7.22
  -1  10  15   39.17    7.99
   1  10  15   38.15    7.81
   1 -10  15   29.39    6.91
   2 -10  15    3.89    5.14
  -2 -10  15    1.31    5.03
  -2  10  15   12.79    6.42
   2  10  15    8.76    5.88
  -3 -10  15   38.20    8.13
   0  11   0    1.89    1.76
   0 -11   0    0.48    1.85
   0  11   0   -1.29    1.34
   1  11   0   -1.25    1.13
  -1  11   0   -1.13    1.32
  -1  11   0    2.87    1.63
   1 -11   0   -0.26    0.86
  -1 -11   0    1.81    2.25
  -2  11   0  532.18   19.10
  -2 -11   0  530.14   19.38
  -2  11   0  511.15   20.25
   2 -11   0  510.76   18.18
   2  11   0  509.35   19.36
  -3  11   0    0.38    1.73
  -3 -11   0    0.01    2.46
  -3  11   0   -0.20    1.90
   3 -11   0    0.51    1.85
   3  11   0    2.90    1.71
   4  11   0  105.06    5.74
  -4 -11   0  103.00    6.66
  -4  11   0  108.47    6.48
  -4  11   0  107.97    7.15
  -5  11   0   -1.23    2.01
  -5  11   0   -0.73    2.76
  -5 -11   0   -2.92    2.85
  -6  11   0   38.48    4.86
  -6 -11   0   48.31    5.67
  -6  11   0   64.84    5.96
  -7 -11   0    0.17    3.53
  -7  11   0    0.97    2.88
  -7  11   0   -1.58    3.13
  -8  11   0   66.88    7.22
  -8 -11   0   88.29    8.16
  -8  11   0   90.12    7.51
  -9  11   0   -1.06    4.01
  10  11   0   22.47    5.62
 -10  11   0   31.38    6.70
  11  11   0   -0.05    4.92
 -11  11   0   -1.56    5.49
   0  11  -1 1633.63   54.40
   0 -11  -1 1554.70   53.46
   0  11   1 1633.25   55.17
   0  11  -1 1635.61   55.19
   0 -11   1 1721.00   54.05
  -1 -11   1  317.59   12.94
  -1  11   1  316.75   12.90
  -1  11  -1  318.30   12.11
  -1  11   1  314.69   13.78
  -1 -11  -1  322.29   12.65
   1  11  -1  345.40   13.51
   1 -11   1  324.11   12.51
  -1  11  -1  314.05   13.73
   1 -11  -1  335.94   12.13
   2  11  -1   36.34    3.64
   2 -11  -1   37.87    3.16
  -2  11  -1   42.80    3.39
  -2  11  -1   29.30    3.85
  -2 -11   1   41.00    4.12
  -2 -11  -1   33.14    3.81
  -2  11   1   37.98    3.50
  -2  11   1   42.44    4.38
   3  11  -1   45.41    3.75
  -3 -11   1   43.63    4.40
   3 -11   1   50.42    3.93
  -3  11  -1   34.59    4.19
  -3  11   1   31.03    4.01
  -3  11   1   52.32    4.44
  -3  11  -1   48.46    3.92
  -3 -11  -1   36.75    4.26
   4  11  -1    9.00    2.04
  -4  11   1    8.05    2.92
  -4  11  -1   12.61    2.92
  -4 -11   1    8.84    3.17
  -4  11  -1    6.02    2.51
   4 -11   1   14.04    2.68
  -4  11   1   13.18    3.19
  -4 -11  -1   10.83    3.33
  -5 -11  -1   27.52    4.54
  -5  11  -1   27.92    3.90
  -5  11   1   20.84    4.05
  -5  11   1   27.64    4.28
  -5  11  -1   25.41    4.17
  -5 -11   1   25.45    4.30
  -6  11   1    3.37    3.46
  -6 -11   1    6.84    3.51
  -6  11  -1    6.82    3.24
  -6  11  -1    1.22    3.11
  -6 -11  -1    5.65    3.26
  -6  11   1    5.33    2.90
  -7 -11  -1   22.77    5.12
  -7  11  -1   26.91    4.78
  -7  11  -1   27.53    4.87
  -7  11   1   13.63    4.30
  -7 -11   1   19.88    4.79
  -7  11   1   35.96    5.04
  -8  11  -1   34.90    5.62
  -8  11  -1   39.83    5.84
  -8 -11   1   36.58    5.99
  -8  11   1   33.89    5.55
  -8  11   1   32.84    5.44
  -9  11  -1   19.25    5.39
  -9 -11   1   19.06    5.56
  -9 -11   1   16.43    5.07
  -9  11   1   13.78    5.34
  -9  11  -1   21.82    5.31
   9  11   1   18.17    4.78
 -10  11   1   39.94    6.97
  10  11   1   41.06    6.37
 -10 -11   1   44.73    7.61
  11  11   1    6.64    5.29
  11  11  -1    8.49    5.41
 -11  11   1    1.61    5.52
   0 -11   2   -1.09    2.00
   0  11  -2   -2.34    1.39
   0  11   2   -0.32    1.62
   0  11  -2    0.48    1.19
   0 -11  -2   -0.89    1.28
  -1  11  -2  194.48    9.48
   1 -11   2  211.16    8.89
   1 -11  -2  200.66    7.89
  -1 -11  -2  185.73    8.38
  -1  11   2  182.72    8.89
  -1 -11   2  189.10    8.93
   1  11  -2  178.75    8.93
  -1  11  -2  190.21    7.51
  -2  11   2  383.24   15.56
  -2  11  -2  407.37   14.24
   2  11  -2  365.98   15.14
   2 -11   2  386.28   14.80
  -2 -11  -2  394.38   15.21
  -2  11  -2  380.47   16.16
   2 -11  -2  407.19   13.65
  -2 -11   2  394.32   15.51
   3 -11   2  258.42   11.47
  -3  11  -2  315.56   11.65
   3  11  -2  311.71   12.05
  -3  11   2  276.79   13.09
  -3  11   2  298.62   12.69
  -3 -11  -2  295.87   12.63
  -3  11  -2  281.78   13.15
  -4 -11   2   43.94    5.14
  -4 -11  -2   77.63    5.95
  -4  11   2   76.81    5.66
  -4  11  -2   73.65    5.77
  -4  11   2   73.48    5.72
  -4  11  -2   68.96    4.87
   5 -11   2    2.98    2.55
  -5 -11   2    3.42    2.93
  -5 -11  -2    1.47    3.42
  -5  11  -2    0.36    2.19
  -5  11   2    2.95    2.46
  -5  11   2    2.27    2.74
  -5  11  -2    3.74    2.69
  -6 -11  -2    4.28    3.61
  -6  11   2    4.25    3.50
  -6  11  -2   -0.10    3.21
  -6  11  -2    2.41    2.77
  -6 -11   2    4.13    3.38
  -6  11   2    3.08    2.75
  -6 -11   2    3.22    3.48
  -7 -11   2  175.38   10.01
   7  11   2  142.44    8.97
  -7  11   2  150.81    9.77
  -7  11   2  175.99   10.14
  -7 -11   2  153.49    9.71
  -7  11  -2  143.17    9.56
  -8 -11   2   13.86    4.73
   8  11   2   10.19    4.04
  -8  11   2    5.52    3.44
  -8 -11   2   13.68    4.90
  -8  11   2    7.35    4.25
  -8  11  -2   16.58    4.85
  -9  11  -2    4.42    4.43
  -9 -11   2    6.83    5.21
  -9  11   2   10.22    4.85
   9  11   2    5.96    4.00
  -9 -11   2    7.64    4.80
 -10 -11   2   50.89    7.78
 -10 -11   2   39.63    7.34
 -10  11   2   57.75    8.00
  10  11   2   54.62    6.97
 -11 -11   2    2.67    6.38
 -11  11   2   11.07    6.73
   0  11  -3 1222.22   43.21
   0 -11   3 1286.74   42.56
   0 -11  -3 1229.03   41.34
   0  11   3 1272.54   43.64
  -1  11  -3    7.14    2.55
  -1 -11  -3    9.28    2.65
   1  11  -3    9.03    2.44
   1 -11  -3    6.20    1.98
  -1 -11   3    3.49    2.59
   1 -11   3    5.11    2.53
  -1  11   3    2.49    2.08
   2 -11   3   86.06    5.51
   2  11  -3   87.94    5.53
  -2  11   3   86.84    5.78
  -2 -11  -3   83.74    5.86
  -2 -11   3   76.08    5.52
   3  11  -3  273.54   11.53
  -3  11  -3  275.66   12.85
  -3 -11  -3  259.07   12.00
  -3  11   3  282.96   12.52
   3 -11   3  275.65   11.55
  -4 -11  -3   41.95    4.99
  -4  11   3   29.26    4.25
  -4 -11   3   42.98    4.85
  -4  11  -3   43.58    5.02
   4 -11   3   48.43    4.45
   5 -11   3   99.25    6.44
  -5  11   3  110.25    7.38
  -5 -11   3  104.54    7.37
  -5  11   3  101.65    7.15
  -5  11  -3   98.94    7.39
  -5 -11   3  101.76    6.87
  -6 -11   3   56.82    5.83
  -6  11  -3   46.79    5.86
   6  11   3   63.99    5.87
  -6  11   3   50.09    5.57
  -6 -11   3   36.98    4.81
  -6  11   3   44.77    5.57
  -7  11   3   17.79    4.68
  -7 -11   3   16.25    4.60
  -7  11  -3   16.96    4.50
  -7 -11   3    9.36    3.97
   7  11   3   17.77    4.34
  -7  11   3   11.61    3.72
  -8  11   3    3.22    4.17
  -8 -11   3    9.29    4.26
   8  11   3   10.73    4.15
  -8 -11   3    7.78    4.41
  -8  11   3    2.43    3.48
  -8  11  -3    4.17    3.68
  -9 -11   3   78.69    8.49
   9  11   3   66.28    7.45
  -9  11   3   69.82    8.04
  -9 -11   3   76.44    8.23
  -9  11  -3   86.24    8.85
 -10  11   3   -1.16    4.80
 -10 -11   3    7.25    5.16
 -10 -11   3    1.02    5.59
  10  11   3   -1.44    4.16
 -11 -11   3   20.62    6.94
 -11 -11   3   16.12    7.01
 -11  11   3   14.35    6.73
   0  11   4    0.59    1.50
   0  11   4    1.46    2.20
   0 -11   4    2.98    2.68
   0  11  -4    1.15    1.97
  -1  11   4    2.67    2.44
  -1  11  -4    4.29    2.35
   1  11  -4    1.88    2.13
   1  11   4    6.62    2.00
   1  11   4    9.11    2.71
   1 -11   4    5.02    2.77
  -1 -11   4    4.48    2.87
  -2  11  -4   18.83    3.39
   2 -11   4   26.06    3.75
   2  11  -4   19.64    3.19
  -2  11   4   25.45    3.74
   2  11   4   20.59    2.91
  -2 -11   4   18.81    3.55
  -3 -11   4   93.07    6.48
   3 -11   4  118.48    6.75
   3  11  -4  105.00    6.48
   3  11   4  104.01    6.23
  -3  11  -4   97.12    7.08
  -4 -11   4   23.44    3.59
  -4  11   4   28.50    4.28
  -4 -11   4   17.95    3.81
   4  11   4   24.86    3.65
   4 -11   4   28.16    3.94
  -4  11  -4   28.51    4.60
   5  11   4   26.81    4.18
  -5 -11   4   21.16    3.46
   5 -11   4   26.68    4.14
  -5  11   4   27.75    4.50
  -5  11  -4   25.11    4.61
  -5 -11   4   36.70    4.98
  -6  11   4   13.09    3.52
  -6  11  -4   18.88    4.57
   6  11   4   18.26    4.06
   6 -11   4   18.20    3.97
  -6  11   4   20.21    4.64
  -6 -11   4   18.73    4.04
  -6 -11   4   15.83    4.39
  -7  11  -4   71.17    7.36
  -7  11   4   63.16    6.93
  -7 -11   4   63.18    6.76
  -7 -11   4   61.76    6.61
   7  11   4   64.19    6.50
  -7  11   4   60.97    6.58
  -8  11   4    5.52    3.59
   8  11   4    3.49    3.73
  -8 -11   4    5.19    4.49
  -8 -11   4    2.23    3.88
  -8  11   4    4.94    4.22
  -8  11  -4    6.84    4.43
  -9 -11   4    2.72    4.66
  -9 -11   4    5.59    4.96
  -9  11  -4   -3.83    3.86
  -9  11   4    1.42    4.36
   9  11   4    0.47    3.92
 -10 -11   4   32.68    7.02
 -10 -11   4   43.36    7.50
  10  11   4   43.02    7.06
 -10  11   4   45.44    7.78
 -11  11   4   20.15    7.64
 -11 -11   4    3.76    6.27
   0  11  -5  341.58   14.54
   0  11   5  309.24   14.08
  -1  11  -5    2.93    2.30
   1  11   5    4.28    2.38
   1 -11   5    5.63    2.99
   1  11   5    3.77    2.00
  -1  11   5    2.35    2.68
  -1 -11   5    4.84    2.84
   1  11  -5    2.86    2.40
  -2  11   5  226.30   11.10
   2 -11   5  216.55   10.48
  -2  11  -5  209.84   11.11
  -2 -11   5  221.69   10.67
   2  11  -5  220.01   10.63
   2  11   5  225.10    9.82
  -3  11  -5   26.70    4.29
   3 -11   5   13.03    3.62
  -3  11   5   22.54    3.84
   3  11   5   21.85    3.46
   3  11  -5   27.69    3.85
  -3 -11   5   28.82    4.10
  -4  11   5   33.73    4.77
  -4  11  -5   46.44    5.56
   4 -11   5   45.65    4.89
  -4 -11   5   41.16    5.06
   4  11   5   42.84    4.59
   5  11   5  103.38    7.09
  -5 -11   5  117.17    7.84
   5 -11   5  105.42    7.31
  -5  11  -5  115.90    8.40
  -5  11   5   97.25    7.58
  -6  11  -5   19.24    4.58
   6 -11   5   15.18    4.24
   6  11   5   17.23    3.91
  -6  11   5   23.18    4.76
  -6 -11   5   21.03    4.73
   7 -11   5   21.54    4.77
   7  11   5   32.96    5.10
  -7  11  -5   16.67    4.96
  -7 -11   5   15.99    4.59
  -7  11   5   13.74    4.93
  -7  11   5   20.13    4.38
  -8 -11   5   26.43    5.58
   8  11   5   29.00    5.51
  -8  11  -5   38.96    6.57
  -8  11   5   34.74    6.43
  -8  11   5   35.71    5.84
   9  11   5    4.56    4.62
  -9 -11   5    4.64    4.15
  -9  11   5    6.51    5.46
  -9  11  -5    1.13    4.68
 -10  11   5    2.54    5.45
 -10 -11   5    8.06    5.62
  10  11   5    3.06    4.90
   0 -11   6    2.59    2.67
   0  11   6    0.55    2.26
   0  11  -6    1.07    2.28
   1  11  -6   50.07    5.25
   1 -11   6   49.94    5.09
   1  11   6   44.43    4.78
  -1 -11   6   44.13    4.98
  -1  11   6   50.59    5.09
   1  11   6   46.86    4.08
   2  11  -6  205.34   10.63
  -2  11   6  218.59   11.17
  -2  11  -6  187.64   10.96
   2 -11   6  197.09   10.42
  -2 -11   6  235.41   11.08
   2  11   6  223.04    9.70
   3  11   6   12.24    3.07
  -3  11  -6   17.99    4.03
  -3 -11   6   19.79    4.25
   3  11  -6    9.42    3.25
  -3  11   6   15.66    3.74
   3 -11   6   10.68    3.44
   4  11   6  124.58    7.61
  -4  11   6  130.50    8.82
   4 -11   6  124.93    8.01
  -4  11  -6  134.75    9.05
  -4 -11   6  129.31    8.38
  -5 -11   6   21.11    4.53
  -5  11   6   16.75    4.42
   5  11   6   16.09    3.74
  -5  11  -6   22.33    4.78
   5 -11   6   15.18    4.18
   6  11   6   70.03    6.68
  -6  11  -6   88.38    8.29
  -6 -11   6   80.11    7.23
   6 -11   6   78.62    7.15
  -6  11   6   88.38    7.90
  -7 -11   6   28.72    5.56
   7  11   6   26.04    5.09
  -7  11   6   25.47    5.54
  -7  11  -6   21.99    5.48
   7 -11   6   25.93    5.33
  -8  11   6    1.76    4.40
  -8 -11   6    5.15    4.49
  -8  11  -6    7.60    4.85
   8  11   6    5.21    4.03
  -8  11   6    5.39    3.57
   9  11   6   27.67    5.87
  -9  11  -6   21.26    6.37
  -9  11   6   29.53    6.88
  -9 -11   6   24.88    6.25
  10  11   6   19.14    6.42
 -10 -11   6   18.21    6.72
 -10  11   6   16.70    6.49
   0 -11   7  326.07   14.31
   0  11   7  302.05   14.45
   0  11  -7  317.29   14.74
   1  11  -7  165.86    9.52
   1  11   7  171.11    8.03
   1 -11   7  173.26    9.47
  -1  11   7  152.94    9.43
  -1  11  -7  183.42   10.16
   1  11   7  166.54    9.49
  -1 -11   7  143.81    9.08
   2  11  -7   21.41    4.33
  -2  11   7   38.11    5.10
   2  11   7   50.94    4.43
   2 -11   7   42.43    5.21
  -2  11  -7   46.66    5.59
  -2 -11   7   55.60    5.78
  -3  11  -7  162.70   10.23
   3  11  -7  185.02    9.74
  -3  11   7  179.07   10.28
  -3 -11   7  152.68    9.22
   3 -11   7  151.30    9.29
   3  11   7  165.95    8.70
  -4  11  -7   10.49    4.05
  -4  11   7   10.46    3.81
   4  11   7    7.51    3.25
  -4 -11   7    8.41    3.82
   4 -11   7    8.27    3.95
   5  11   7   36.95    5.04
   5 -11   7   43.56    5.62
  -5 -11   7   43.95    5.75
  -5  11  -7   44.10    6.36
  -5  11   7   34.21    5.62
  -6 -11   7    5.46    4.07
   6  11   7   -0.40    3.18
  -6  11  -7    7.07    4.43
  -6  11   7    3.84    3.75
   6 -11   7    6.50    4.05
   7 -11   7    1.16    4.41
   7  11   7    1.71    3.60
  -7 -11   7    4.41    4.16
  -7  11  -7    1.80    4.06
  -7  11   7    2.94    4.14
   8 -11   7    2.26    4.56
   8  11   7   -0.40    4.09
  -8  11  -7   -1.54    4.32
  -8 -11   7    4.37    4.44
  -8  11   7    4.02    4.78
   9  11   7   42.30    7.03
  -9 -11   7   35.92    6.91
  -9  11   7   36.14    7.42
  -9  11  -7   35.82    7.80
 -10 -11   7    9.30    6.29
   0  11   8    0.24    2.71
   0  11  -8    2.58    3.17
   0 -11   8    2.08    3.29
  -1  11  -8   51.81    6.06
   1 -11   8   48.18    5.71
   1  11   8   50.65    5.66
  -1 -11   8   63.18    6.19
  -1  11   8   61.87    6.32
   1  11  -8   46.91    5.67
  -2 -11   8   54.78    6.05
   2  11   8   54.87    5.95
  -2  11   8   43.44    5.65
  -2  11  -8   58.98    6.53
   2 -11   8   53.45    5.90
  -3 -11   8   27.23    4.84
  -3  11  -8   20.35    4.78
  -3  11   8   24.25    4.91
   3  11   8   17.87    3.74
   3 -11   8   26.19    4.77
  -4  11   8    3.26    3.32
   4 -11   8    4.52    3.81
  -4  11  -8   -1.86    2.76
   4  11   8    1.44    3.23
  -4 -11   8    0.37    2.98
   5 -11   8   -1.32    3.57
  -5  11  -8   -0.60    3.38
  -5  11   8    6.13    3.99
  -5 -11   8    1.44    3.22
   5  11   8    1.41    3.41
   6  11   8   16.06    4.69
  -6  11   8   10.83    4.62
  -6  11  -8    6.75    4.73
   6 -11   8   13.28    4.80
  -6 -11   8    8.14    4.41
   7  11   8   85.79    8.01
  -7  11   8   72.60    8.47
  -7  11  -8   85.32    9.42
   7 -11   8   74.92    8.12
  -7 -11   8   80.59    8.16
   8 -11   8   17.18    5.91
   8  11   8    5.49    4.63
  -8  11   8   11.56    5.27
  -8  11  -8   14.15    6.02
  -8 -11   8   12.23    5.30
   9  11   8    0.28    5.07
  -9  11   8   -4.44    4.86
  -9  11  -8    0.70    5.90
  -9 -11   8    2.79    5.09
   0  11   9  348.19   16.55
   0 -11   9  359.50   16.24
   0  11  -9  347.06   16.72
  -1  11  -9   50.76    6.56
   1 -11   9   45.71    5.95
  -1 -11   9   46.08    5.98
  -1  11   9   46.93    6.14
   1  11   9   49.56    5.80
   2  11   9   28.44    4.99
   2  11   9   22.04    3.75
  -2  11  -9   25.89    5.34
   2 -11   9   35.63    5.49
  -2  11   9   25.48    5.11
  -2 -11   9   26.40    5.07
   3 -11   9  117.34    8.39
  -3  11   9  118.44    8.92
  -3  11  -9  105.44    8.98
   3  11   9  106.88    7.48
  -3 -11   9  114.81    8.47
   4  11   9   57.44    5.94
  -4  11  -9   57.47    7.51
  -4 -11   9   70.41    7.15
   4 -11   9   65.33    6.94
  -4  11   9   53.16    6.82
   5 -11   9  128.95    9.29
  -5  11   9  123.35    9.68
  -5 -11   9  106.79    8.47
   5  11   9  119.19    8.38
  -5  11  -9  119.28    9.93
  -6 -11   9   67.02    7.39
  -6  11  -9   53.83    7.85
  -6  11   9   57.76    7.67
   6 -11   9   49.52    6.82
   6  11   9   60.20    6.82
   7 -11   9    4.35    4.75
  -7  11  -9   -2.44    4.49
   7  11   9    2.84    4.47
  -7  11   9   -1.88    4.26
  -7 -11   9    6.65    4.86
   8 -11   9    3.21    5.29
  -8  11  -9    1.03    5.25
  -8  11   9    9.90    6.14
  -8 -11   9    2.07    4.85
   8  11   9    4.22    4.90
  -9 -11   9    7.85    5.79
   0 -11  10   -2.44    2.92
   0  11  10   -0.95    2.94
   1  11  10   13.21    4.14
   1 -11  10   17.54    4.79
  -1 -11  10   14.88    4.55
  -1  11  10   16.46    4.59
   2 -11  10    9.75    4.43
   2  11  10    0.61    3.23
  -2  11  10    0.42    3.27
  -2 -11  10    4.64    3.54
  -3  11  10   18.43    4.92
   3  11  10   20.79    4.42
  -3  11 -10   18.79    5.34
   3  11  10   20.93    5.05
  -3 -11  10   11.61    4.70
   3 -11  10   16.61    4.84
  -4  11 -10   66.61    8.35
   4  11  10   85.26    7.37
   4 -11  10   80.79    8.06
  -4 -11  10   84.47    7.92
  -4  11  10   78.68    8.23
  -5 -11  10   21.29    5.32
   5  11  10   13.29    4.75
  -5  11  10   15.70    5.21
   5 -11  10   20.21    5.67
  -5  11 -10   25.44    6.53
   6  11  10   29.34    5.81
  -6 -11  10   35.66    6.45
  -6  11  10   42.42    7.25
   6 -11  10   56.05    7.35
  -7  11  10    2.59    4.89
  -7 -11  10    2.86    4.61
   7  11  10   -4.11    4.20
   7 -11  10    6.32    5.19
  -8  11  10   25.56    7.75
   8 -11  10   38.60    7.54
   8  11  10   24.84    6.72
  -8 -11  10   28.89    7.12
   0  11  11   14.14    4.46
   0 -11  11   11.32    4.65
  -1 -11  11   45.93    6.37
   1 -11  11   43.75    6.46
  -1  11  11   40.57    6.41
   1  11  11   46.71    6.48
  -2  11  11   56.35    7.13
   2  11  11   48.63    6.67
   2 -11  11   50.16    6.78
  -2 -11  11   56.07    6.68
  -3 -11  11   46.87    6.76
   3  11  11   58.97    7.25
  -3  11  11   51.24    7.15
   3 -11  11   49.69    6.64
   4  11  11   21.75    5.23
   4 -11  11   24.47    5.97
  -4 -11  11   24.89    5.67
  -4  11  11   21.73    5.55
  -5  11  11   20.74    6.05
   5  11  11   17.74    5.10
  -5 -11  11   17.57    5.44
   5 -11  11   14.01    5.74
  -6 -11  11   37.43    6.90
   6 -11  11   47.40    7.55
   6  11  11   49.49    7.02
  -6  11  11   49.13    7.91
  -7 -11  11    3.97    5.01
   7  11  11    8.89    5.67
  -7  11  11   15.05    6.46
   7 -11  11    8.11    5.96
   8 -11  11   12.79    7.21
  -8 -11  11   10.27    6.34
   0  11  12   -1.15    3.81
   0 -11  12    0.80    3.78
   1  11  12  104.68    9.06
   1 -11  12   99.46    9.16
  -1 -11  12  110.12    9.01
  -1  11  12  111.09    9.84
   2 -11  12   17.08    5.61
  -2  11  12    9.98    4.92
  -2 -11  12   15.36    5.20
   2  11  12   20.68    5.39
   3  11  12    9.16    4.78
  -3 -11  12   10.50    5.06
   3 -11  12    4.55    4.92
  -3  11  12    5.72    4.98
   4  11  12  116.15   10.26
   4 -11  12  101.40    9.65
  -4  11  12   95.42    9.74
  -4 -11  12   99.63    9.33
   5  11  12    9.67    5.24
   5 -11  12    8.71    5.56
  -5 -11  12    8.21    5.24
  -5  11  12    7.76    5.10
  -6  11  12   14.58    6.41
  -6 -11  12    6.43    5.41
   6 -11  12   11.81    6.27
   6  11  12   14.05    5.64
  -7 -11  12   -0.62    5.33
   7  11  12    2.26    5.28
   7 -11  12   -6.83    5.74
   0  11  13    2.33    4.37
   0 -11  13    1.09    4.44
   1 -11  13   15.32    5.46
  -1  11  13   19.32    5.86
  -1 -11  13   14.67    5.47
   1  11  13   11.63    5.17
  -2 -11  13   13.75    5.35
  -2  11  13   -1.95    4.40
   2  11  13    5.98    4.71
   2 -11  13    8.33    5.01
  -3 -11  13  121.95   10.28
   3 -11  13  107.66   10.06
   3  11  13   91.91    9.64
  -3  11  13   95.20   10.06
   4 -11  13   26.36    6.78
  -4  11  13   21.56    6.53
  -4 -11  13   31.74    6.78
   4  11  13   16.62    5.82
  -5 -11  13    7.56    5.78
  -5  11  13   10.71    6.19
   5 -11  13    0.96    5.69
   5  11  13    6.92    5.43
   6  11  13   -1.04    5.33
  -6 -11  13   10.63    6.36
   0 -11  14   -7.33    4.19
   0  11  14    0.38    4.75
   1  11  14   22.97    6.60
  -1 -11  14   16.07    6.12
   1 -11  14   23.58    6.25
  -1  11  14   23.23    6.72
  -2  11  14    5.64    5.32
   2 -11  14    3.11    4.95
   2  11  14    3.80    4.98
  -2 -11  14    7.76    5.28
  -3  11  14    0.82    5.23
   3 -11  14    5.33    5.75
  -3 -11  14    8.10    5.65
   3  11  14   -2.47    4.77
  -4 -11  14   22.03    6.88
   0 -11  15    9.24    6.15
  -1 -11  15   37.93    7.78
   0 -12   0 2044.68   66.44
   0  12   0 2023.49   67.82
  -1  12   0   -0.01    1.71
  -1 -12   0   -2.45    2.31
   1 -12   0   -0.27    1.03
  -1  12   0    1.89    1.98
   1  12   0   -0.81    1.52
   2  12   0  425.83   17.37
  -2 -12   0  442.23   17.31
  -2  12   0  451.50   18.36
  -2  12   0  465.02   17.02
   2 -12   0  458.70   16.25
   3 -12   0    0.15    2.01
  -3  12   0    3.25    2.16
   3  12   0   -0.30    1.64
  -3  12   0   -2.17    1.62
  -3 -12   0    2.81    2.86
   4  12   0  243.78   10.45
  -4 -12   0  238.33   11.48
  -4  12   0  241.83   12.15
  -4  12   0  247.42   11.16
  -5  12   0   -2.09    2.77
  -5  12   0   -0.36    2.17
  -5 -12   0   -3.52    2.64
  -6  12   0   21.89    4.13
  -6  12   0   23.39    4.48
  -6 -12   0   21.28    4.71
  -7  12   0    0.14    3.46
  -7 -12   0    0.42    3.61
  -7  12   0   -0.26    2.62
  -8  12   0    5.19    3.63
  -8  12   0    0.23    4.16
  -8 -12   0    5.28    4.20
  -9  12   0    4.93    4.05
  -9 -12   0    4.84    4.81
  -9  12   0   -6.06    4.03
  10  12   0   -1.99    4.03
   0  12   1   -1.73    1.56
   0  12  -1   -0.75    1.68
   0 -12  -1   -0.92    2.00
   0  12  -1    0.69    1.41
   0 -12   1   -0.34    2.15
   0  12   1   -0.14    1.67
   1  12  -1 1220.86   43.16
   1 -12   1 1282.76   41.97
  -1 -12  -1 1263.52   42.14
  -1  12   1 1218.55   43.73
  -1  12  -1 1225.44   43.72
  -1 -12   1 1239.96   42.38
   1 -12  -1 1308.22   41.53
  -1  12  -1 1264.73   42.35
  -1  12   1 1262.46   43.19
  -2  12   1  734.96   26.59
  -2 -12  -1  752.85   26.39
   2  12  -1  745.06   26.67
  -2 -12   1  740.76   26.53
  -2  12   1  712.47   27.50
  -2  12  -1  734.57   27.61
  -3  12  -1  254.22   12.61
  -3 -12   1  255.40   12.06
   3  12  -1  288.95   11.79
  -3  12  -1  285.03   11.43
  -3  12   1  279.74   13.01
  -3  12   1  278.83   12.02
   3 -12   1  276.71   11.08
   4  12   1   14.74    2.60
  -4  12   1   23.08    3.96
  -4  12  -1   15.86    3.46
  -4  12  -1   20.39    3.45
  -4 -12  -1   16.78    3.78
  -4 -12   1   14.66    3.66
  -4  12   1   14.75    3.36
  -5 -12  -1  612.21   23.86
  -5  12   1  637.86   24.61
  -5 -12   1  619.79   23.84
  -5  12   1  533.51   23.45
  -5  12  -1  595.67   24.40
  -5  12  -1  678.20   23.64
  -6  12   1    7.82    3.35
  -6  12  -1    1.13    2.63
  -6 -12  -1    2.22    3.68
  -6  12   1   -0.60    3.16
  -6 -12   1    0.06    3.40
  -6  12  -1   -2.18    2.89
  -7 -12   1    3.64    4.10
  -7  12  -1    7.02    3.66
  -7  12   1    4.62    3.85
  -7  12   1    6.94    3.27
  -7 -12  -1   11.33    4.25
  -8 -12   1    4.17    4.28
  -8  12  -1    3.56    3.54
  -8 -12  -1    1.30    4.48
  -8  12   1    1.87    3.29
  -8  12   1    0.76    4.32
  -9  12   1   18.56    5.60
  -9 -12   1   20.74    5.68
  -9  12  -1   12.16    5.03
   9  12   1   19.12    5.20
  10  12   1   66.44    7.57
 -10 -12   1   56.71    8.45
 -10  12   1   63.95    8.53
 -11  12   1    0.17    6.25
   1  12   2   30.18    3.48
   1 -12   2   21.37    3.34
  -1 -12  -2   25.53    3.46
  -1  12  -2   29.74    3.89
  -1 -12   2   24.79    3.54
   1 -12  -2   23.23    2.81
  -1  12   2   23.02    3.30
   1  12  -2   20.66    3.20
  -2  12   2   94.01    6.05
   2  12  -2  109.07    6.21
  -2 -12   2   93.15    6.29
  -2 -12  -2  102.23    6.15
   2 -12   2   95.99    5.82
  -2  12  -2   83.64    6.27
  -3  12   2  253.22   11.62
  -3  12  -2  254.59   12.31
  -3 -12  -2  239.31   11.42
  -3 -12   2  250.77   11.61
   3  12  -2  267.44   11.10
  -3  12   2  251.08   12.23
  -4  12  -2  397.95   17.95
  -4 -12   2  404.49   17.37
  -4  12   2  445.89   17.74
  -4  12   2  431.30   18.23
  -4 -12  -2  442.72   17.48
  -5 -12  -2  289.56   13.42
  -5  12   2  276.57   13.72
  -5  12  -2  263.86   13.58
  -5  12   2  293.76   13.38
  -5 -12   2  286.93   13.35
  -6  12   2   35.64    5.14
  -6  12   2   29.28    4.83
  -6  12  -2   26.27    4.93
  -6 -12   2   25.39    4.72
  -6 -12  -2   38.36    5.27
  -7  12   2   14.59    4.30
  -7  12   2   28.67    5.16
  -7  12  -2   25.21    5.05
  -7 -12   2   22.89    4.91
  -8  12   2  143.15   10.01
  -8  12   2  127.27    9.27
  -8 -12   2  117.22    9.03
  -8  12  -2  140.74   10.03
   8  12   2  142.75    9.45
   9  12   2   73.96    7.87
  -9  12   2   81.00    8.33
  -9 -12   2   77.68    8.29
  -9  12  -2   87.53    8.91
  10  12   2   77.92    8.18
 -10  12   2   54.96    8.27
 -10 -12   2   66.02    8.56
 -11  12   2   14.03    6.71
   0 -12   3   -0.46    2.38
   0  12   3    2.64    2.05
   0 -12  -3    0.26    2.26
   0  12  -3   -0.17    1.87
  -1  12   3  112.87    6.64
  -1 -12  -3   99.37    6.11
   1  12   3  108.89    6.46
   1 -12   3  103.64    6.31
   1  12  -3  100.54    6.46
   1 -12  -3  105.06    5.34
  -1 -12   3  104.23    6.57
  -2 -12  -3   25.77    3.71
  -2  12   3   21.44    3.39
  -2 -12   3   16.28    3.60
   2  12  -3   35.12    3.80
  -2  12  -3   24.29    3.87
   2 -12   3   26.52    3.68
  -3  12   3    6.11    2.80
  -3  12  -3    4.91    2.57
  -3 -12  -3    1.13    3.08
   3 -12   3    3.52    2.75
  -3 -12   3    5.20    2.98
   3  12  -3    1.57    2.02
  -4  12  -3   43.87    5.27
  -4 -12   3   56.67    5.58
   4 -12   3   66.48    5.09
  -4  12   3   44.36    4.86
  -4 -12  -3   49.69    5.43
   5 -12   3  377.48   15.61
  -5  12  -3  390.71   17.69
  -5 -12   3  387.54   17.05
  -5  12   3  427.03   17.89
  -5  12   3  392.77   17.27
   6  12   3   21.35    4.19
  -6 -12   3   30.38    5.12
  -6  12   3   15.33    4.22
  -6 -12   3   12.70    4.07
  -6  12   3   21.68    4.51
  -6  12  -3   30.69    5.22
   7  12   3  168.58   10.13
  -7  12   3  154.73   10.45
  -7 -12   3  179.80   10.65
  -7  12   3  176.69   10.72
  -7  12  -3  184.19   11.17
  -7 -12   3  174.98   10.63
  -8  12  -3   22.89    5.56
  -8  12   3   16.63    4.84
  -8 -12   3   20.23    5.08
  -8 -12   3   19.94    5.28
  -8  12   3   22.57    5.48
   8  12   3   20.37    4.96
  -9  12  -3  184.81   12.35
  -9 -12   3  181.23   12.26
   9  12   3  180.14   11.52
  -9  12   3  163.39   12.04
  -9 -12   3  197.85   12.38
 -10 -12   3    1.29    4.74
  10  12   3    0.36    4.39
 -10  12   3    4.47    5.52
 -10 -12   3    7.01    5.43
 -11 -12   3   37.38    8.72
 -11  12   3   36.32    8.29
   0  12  -4   72.77    5.92
   0 -12   4   94.64    6.32
   0  12   4   98.65    5.10
   0  12   4   86.11    5.99
  -1  12  -4   45.26    5.03
  -1  12   4   62.61    5.32
   1  12   4   65.60    5.25
   1  12  -4   66.56    5.39
   1 -12   4   82.01    5.67
   1  12   4   66.02    4.52
  -1 -12   4   74.90    5.69
   2 -12   4    3.98    2.73
  -2  12  -4    3.45    2.38
  -2 -12   4    2.74    2.69
   2  12  -4    3.33    2.29
  -2  12   4    0.91    2.22
   2  12   4    2.63    2.15
  -3  12   4  305.53   14.25
  -3  12  -4  319.02   14.90
   3 -12   4  332.75   13.69
  -3 -12   4  311.78   14.15
   3  12  -4  341.84   13.82
  -4 -12   4  242.73   11.80
   4 -12   4  240.21   11.00
   4  12   4  222.45   10.94
  -4  12   4  237.77   11.89
  -4  12  -4  238.47   12.42
  -5  12  -4  266.06   13.52
  -5 -12   4  237.59   12.45
   5 -12   4  247.09   11.67
  -5  12   4  266.54   13.09
   5  12   4  252.88   12.13
  -6  12   4  151.67    9.84
  -6 -12   4  159.78   10.04
   6  12   4  182.24    9.79
  -6  12  -4  179.77   10.86
  -6  12   4  171.46   10.34
  -7 -12   4    3.67    3.83
  -7  12   4    7.91    4.38
  -7  12  -4   14.22    4.49
   7  12   4    7.70    3.83
  -7  12   4   15.24    4.43
   8  12   4  184.41   11.32
  -8 -12   4  181.45   11.60
  -8  12   4  209.04   12.77
  -8  12  -4  194.36   12.43
  -8  12   4  187.40   11.63
  -9  12  -4   29.82    6.61
   9  12   4   36.33    6.23
  -9 -12   4   29.76    6.41
  -9  12   4   34.42    6.86
  10  12   4   31.68    6.70
 -10 -12   4   41.74    7.69
 -10  12   4   33.69    7.33
   0  12  -5    2.69    2.42
   0 -12   5    2.51    2.85
   0  12   5   -0.71    2.06
  -1  12  -5  374.74   16.51
   1  12   5  390.76   14.53
   1  12   5  368.88   16.17
  -1 -12   5  378.57   15.93
   1  12  -5  385.81   16.28
   1 -12   5  389.42   15.76
  -1  12   5  366.74   16.21
   2  12  -5  101.13    6.92
  -2  12   5  101.38    7.09
   2  12   5  117.47    6.50
  -2  12  -5   95.22    7.26
  -2 -12   5  112.11    7.32
   2 -12   5  104.16    6.89
   3 -12   5  394.05   16.27
   3  12   5  386.76   15.78
   3  12  -5  416.35   16.42
  -3  12   5  369.85   16.88
  -3  12  -5  396.27   17.60
  -3 -12   5  399.60   16.77
  -4  12   5  251.17   12.84
   4 -12   5  248.18   11.85
  -4  12  -5  269.64   13.37
   4  12   5  244.57   11.66
  -4 -12   5  244.21   12.34
   5  12   5    1.91    2.88
  -5 -12   5    2.22    3.37
  -5  12   5    1.15    2.97
   5 -12   5    3.61    3.41
  -5  12  -5    0.37    2.91
   6  12   5   40.30    5.26
   6 -12   5   31.58    4.97
  -6  12   5   32.53    5.44
  -6  12  -5   35.61    5.90
  -6 -12   5   24.25    5.09
  -7 -12   5    8.01    4.27
  -7  12   5    7.17    3.62
   7  12   5    1.24    3.38
  -7  12   5    3.71    4.04
  -7  12  -5    4.85    4.07
  -8  12   5    7.97    4.32
   8  12   5    6.68    3.71
  -8 -12   5    5.15    4.41
  -8  12  -5   -0.02    4.16
  -8  12   5    0.52    4.18
  -9 -12   5  117.43    9.82
  -9  12   5  117.45   10.58
   9  12   5  112.60    9.10
  -9  12  -5  123.17   11.04
  10  12   5   42.88    7.52
 -10  12   5   45.22    8.16
 -10 -12   5   42.65    7.89
   0  12  -6  560.51   22.74
   0  12   6  542.21   22.61
   0 -12   6  606.71   22.38
  -1 -12   6   41.41    5.06
  -1  12   6   49.41    5.26
   1 -12   6   48.24    5.18
   1  12   6   40.95    4.80
   1  12   6   40.12    3.97
   1  12  -6   36.88    4.67
  -1  12  -6   39.18    5.01
   2 -12   6  341.10   14.80
  -2 -12   6  350.99   15.22
   2  12  -6  325.62   14.91
  -2  12  -6  334.45   15.83
  -2  12   6  331.71   15.46
   2  12   6  347.54   13.82
   3  12  -6  535.62   20.88
  -3  12  -6  522.59   22.31
   3 -12   6  564.89   21.12
   3  12   6  523.27   20.25
  -3  12   6  491.09   21.76
  -3 -12   6  537.89   21.43
  -4  12   6   75.49    7.02
  -4  12  -6   72.51    7.35
   4  12   6   80.02    6.14
  -4 -12   6   84.63    6.89
   4 -12   6   75.66    6.36
  -5  12  -6   -0.17    2.96
  -5 -12   6    3.64    3.22
  -5  12   6    5.72    3.33
   5  12   6    0.68    2.88
   5 -12   6   -2.77    3.11
   6 -12   6   30.02    5.19
   6  12   6   23.58    4.79
  -6 -12   6   30.25    5.44
  -6  12  -6   29.20    5.75
  -6  12   6   33.80    5.77
  -7  12  -6    1.93    3.93
   7  12   6    5.55    3.90
  -7  12   6    6.91    4.12
  -7 -12   6   -3.06    3.69
  -8  12  -6    4.83    4.76
  -8  12   6   12.07    4.67
  -8  12   6    9.72    5.20
   8  12   6    1.82    4.15
  -8 -12   6    9.76    4.63
  -9  12   6   37.83    7.42
   9  12   6   33.65    6.54
  -9 -12   6   38.13    7.11
  -9  12  -6   32.63    7.31
 -10  12   6   13.83    6.90
 -10 -12   6    6.60    5.92
   0 -12   7   -0.46    3.14
   0  12   7    0.73    2.62
   0  12  -7    2.26    2.87
   1  12  -7  325.37   14.95
  -1 -12   7  326.07   14.71
  -1  12   7  305.89   14.96
  -1  12  -7  318.32   15.28
   1  12   7  327.76   15.06
   1 -12   7  307.83   14.24
   2  12  -7  227.88   11.59
   2  12   7  217.55   11.78
  -2  12  -7  225.47   12.27
   2 -12   7  217.30   11.34
   2  12   7  229.95   10.36
  -2  12   7  199.94   11.62
  -2 -12   7  234.08   11.69
  -3  12   7  424.39   19.43
  -3 -12   7  419.10   18.68
  -3  12  -7  441.82   19.81
   3 -12   7  477.69   18.83
   3  12   7  446.40   17.59
  -4 -12   7   30.39    5.10
  -4  12  -7   29.85    5.47
  -4  12   7   21.18    4.77
   4 -12   7   27.91    4.97
   4  12   7   25.97    4.28
   5 -12   7   66.47    6.77
  -5  12  -7   84.32    8.28
  -5  12   7   78.54    7.64
  -5 -12   7   76.87    7.31
   5  12   7   74.69    6.65
   6  12   7   46.40    5.94
   6 -12   7   44.12    6.16
  -6  12   7   41.32    6.50
  -6  12  -7   54.30    7.39
  -6 -12   7   44.84    6.30
  -7  12   7   85.44    8.69
   7 -12   7   68.58    7.63
   7  12   7   90.53    8.02
  -7  12  -7   86.20    9.25
  -7 -12   7   84.19    8.27
  -8  12   7    7.73    5.34
  -8  12  -7   32.28    7.06
  -8  12   7   10.41    4.66
  -8 -12   7   16.99    5.72
   8  12   7   20.11    5.47
  -9 -12   7    4.45    5.36
   9  12   7    2.61    5.03
  -9  12  -7   -2.29    5.50
  -9  12   7    4.04    5.59
   0 -12   8   13.14    4.05
   0  12   8    4.65    3.21
   0  12  -8   10.91    3.86
  -1  12   8   65.92    6.79
  -1  12  -8   68.64    7.02
   1 -12   8   70.60    6.71
   1  12   8   73.20    6.77
   1  12  -8   71.14    6.88
  -1 -12   8   80.49    7.01
   2  12   8  232.67   10.90
   2  12  -8  234.67   12.45
   2  12   8  244.05   12.82
   2 -12   8  250.28   12.44
  -2 -12   8  236.56   12.42
  -2  12  -8  245.60   13.26
  -2  12   8  222.84   12.65
  -3  12   8  124.58    9.18
  -3 -12   8  139.57    9.06
   3 -12   8  127.90    8.73
  -3  12  -8  132.71    9.63
   3  12   8  134.74    7.94
   4  12   8  225.70   11.59
   4 -12   8  240.58   12.30
  -4  12   8  237.51   13.15
  -4 -12   8  233.06   12.53
  -4  12  -8  212.59   13.12
  -5  12   8  174.20   11.50
  -5 -12   8  170.43   10.73
  -5  12  -8  199.66   12.29
   5  12   8  180.39   10.37
   5 -12   8  180.27   11.04
  -6  12  -8  117.31   10.52
   6  12   8  115.60    8.74
  -6 -12   8  133.83    9.50
   6 -12   8  121.99    9.39
  -6  12   8  119.76    9.68
   7 -12   8   13.80    5.47
   7  12   8   11.02    5.03
  -7  12   8   19.92    5.89
  -7 -12   8    6.32    4.55
  -7  12  -8   16.72    5.90
  -8 -12   8   52.38    7.73
  -8  12   8   53.47    8.24
  -8  12  -8   65.51    9.18
   8  12   8   41.10    7.01
  -9  12   8   15.32    6.74
  -9 -12   8   23.75    6.74
   9  12   8   16.24    6.26
  -9  12  -8   22.96    7.61
   0  12   9   -0.95    2.86
   0 -12   9    1.83    2.93
   0  12  -9   -0.48    3.09
   1 -12   9   31.11    5.31
   1  12  -9   27.71    5.27
  -1  12  -9   33.01    5.72
  -1  12   9   20.68    4.85
  -1 -12   9   38.41    5.64
   1  12   9   29.85    5.16
  -2 -12   9    0.46    3.09
  -2  12   9    7.91    3.90
  -2  12  -9    9.72    4.38
   2  12   9    6.85    3.66
   2 -12   9    2.74    3.73
  -3 -12   9  126.98    9.25
  -3  12  -9  148.76   10.54
  -3  12   9  136.63    9.90
   3 -12   9  130.02    9.25
   3  12   9  156.65    8.73
  -4  12  -9   93.58    9.27
   4  12   9   82.26    6.90
  -4 -12   9   96.97    8.41
   4 -12   9   89.15    8.09
  -4  12   9   97.13    8.71
   5 -12   9  193.54   11.50
  -5  12  -9  172.30   12.21
  -5 -12   9  184.86   11.44
  -5  12   9  173.86   11.92
   5  12   9  185.91   10.71
   6  12   9    0.34    3.81
   6 -12   9    0.64    4.39
  -6  12   9   -0.96    4.10
  -6 -12   9   -0.02    4.06
  -6  12  -9   -0.68    4.39
   7  12   9  191.04   11.98
  -7  12  -9  185.68   13.62
   7 -12   9  202.04   12.35
  -7 -12   9  190.25   12.43
  -7  12   9  180.62   13.09
  -8  12   9   12.39    6.15
  -8 -12   9   10.24    5.73
  -8  12  -9   17.66    7.23
   8 -12   9   16.26    6.21
   8  12   9   17.84    6.45
  -9  12  -9   54.09    9.94
   0 -12  10  100.77    8.10
   0  12  10   92.19    8.03
   1  12  10   30.86    5.56
  -1  12  10   40.18    6.22
  -1 -12  10   41.19    5.97
   1 -12  10   41.43    6.08
  -2  12 -10   39.13    6.52
  -2  12  10   33.94    5.95
   2  12  10   36.95    5.86
  -2 -12  10   32.55    5.81
   2 -12  10   28.46    5.61
  -3 -12  10    7.89    4.22
  -3  12  10    6.39    4.21
   3  12  10   14.88    4.46
  -3  12 -10   10.41    4.77
   3 -12  10   10.50    4.76
  -4 -12  10   44.65    6.49
   4  12  10   40.06    5.68
  -4  12  10   35.08    6.32
   4 -12  10   39.43    6.33
  -4  12 -10   36.00    6.84
   5 -12  10   36.98    6.47
  -5  12  10   33.48    6.56
  -5 -12  10   36.51    6.25
  -5  12 -10   33.18    7.11
   5  12  10   24.04    5.26
  -6  12 -10  288.77   17.55
   6  12  10  331.36   16.19
  -6 -12  10  324.15   16.77
   6 -12  10  319.18   16.76
  -6  12  10  336.12   18.14
   7  12  10   13.50    5.55
  -7 -12  10   14.18    5.82
  -7  12  10   16.58    6.36
   7 -12  10   12.19    5.89
  -8 -12  10   70.04    9.06
   8 -12  10   66.45    8.97
   8  12  10   69.69    8.74
   0  12  11   -0.74    3.38
   0 -12  11   -1.69    3.79
  -1  12  11   48.72    7.01
  -1 -12  11   50.95    6.53
   1  12  11   49.35    6.89
   1 -12  11   60.67    7.18
   2 -12  11  108.93    9.14
  -2  12  11   90.29    8.78
   2  12  11   90.23    8.60
  -2 -12  11   74.05    7.98
   3 -12  11   51.15    7.07
   3  12  11   58.58    7.29
  -3 -12  11   46.06    6.82
  -3  12  11   46.00    7.04
  -4  12  11   96.35    9.38
  -4 -12  11   73.08    8.29
   4 -12  11   84.88    8.61
  -5  12  11   36.46    7.22
  -5 -12  11   50.68    7.42
   5 -12  11   63.67    7.93
   5  12  11   58.39    6.89
   6  12  11   19.87    5.91
   6 -12  11   23.59    6.53
  -6 -12  11   20.98    6.24
  -6  12  11   29.35    7.16
  -7  12  11    0.66    5.95
  -7 -12  11   12.02    6.22
   7 -12  11   19.72    6.79
   7  12  11   17.88    6.18
   0 -12  12  148.31   10.71
   0  12  12  159.49   11.42
  -1 -12  12    1.90    4.17
   1 -12  12    2.89    4.50
  -1  12  12    4.26    4.40
   1  12  12    0.04    3.70
  -2  12  12  216.12   13.79
  -2 -12  12  216.54   13.08
   2  12  12  219.92   13.58
   2 -12  12  199.60   12.86
  -3 -12  12   75.90    8.37
   3 -12  12   80.16    8.70
  -3  12  12   77.32    8.89
   3  12  12   85.01    8.99
   4  12  12   19.26    5.94
   4 -12  12   21.69    6.23
  -4 -12  12   17.12    5.46
  -4  12  12   15.21    5.84
   5 -12  12    2.69    5.38
  -5 -12  12    3.30    5.19
   5  12  12    3.08    5.09
  -5  12  12    4.47    5.34
  -6 -12  12    8.61    6.10
   6 -12  12    2.18    6.10
   6  12  12    1.99    5.10
  -6  12  12    5.29    6.10
   7  12  12   10.71    6.43
   0  12  13   -5.13    4.05
   0 -12  13   -0.57    4.10
  -1 -12  13  191.46   12.67
  -1  12  13  212.73   13.88
   1 -12  13  182.10   12.55
   1  12  13  186.34   12.99
   2  12  13   29.08    6.83
  -2  12  13   39.87    7.47
   2 -12  13   37.81    7.09
  -2 -12  13   40.23    7.06
   3  12  13   -2.09    4.47
  -3 -12  13   -4.73    4.10
  -3  12  13   10.82    5.89
   3 -12  13    0.30    5.03
   4  12  13    2.21    5.02
  -4  12  13   -1.38    4.71
  -4 -12  13    0.14    4.81
   4 -12  13   -0.61    5.38
   5 -12  13    9.54    6.26
  -5 -12  13    9.85    6.05
   0 -12  14   -0.86    4.95
   0  12  14    1.42    5.31
   1 -12  14   12.10    5.86
   1  12  14   10.82    6.03
  -1  12  14    9.21    5.94
  -1 -12  14    8.21    5.74
  -2 -12  14  103.42   10.50
   2 -12  14  115.23   10.92
  -2  12  14  123.88   11.68
   2  12  14  122.26   11.24
   3 -12  14    3.98    5.95
  -3 -12  14    5.15    5.50
   0  13   0    2.56    1.75
   0  13   0    0.82    1.77
   0 -13   0    0.72    2.35
   1  13   0   -0.70    1.64
  -1  13   0    0.05    1.94
  -1  13   0   -0.63    1.60
   1  13   0    1.78    1.83
   1 -13   0    0.04    1.09
  -1 -13   0    0.30    2.56
  -2  13   0  515.86   19.17
  -2 -13   0  508.94   19.65
   2 -13   0  520.19   18.45
  -2  13   0  496.55   20.58
   2  13   0  519.05   19.93
  -3 -13   0    0.48    2.84
   3  13   0    1.55    1.96
  -3  13   0   -1.35    1.72
  -3  13   0    0.66    2.03
  -4 -13   0    1.14    3.11
  -4  13   0    2.40    2.44
  -4  13   0    1.57    2.68
  -5  13   0    1.49    2.68
  -5  13   0   -0.62    2.98
  -5 -13   0    0.42    3.01
  -6 -13   0   49.58    5.76
  -6  13   0   33.27    4.88
  -6  13   0   47.26    5.84
  -7  13   0    1.00    3.26
  -7 -13   0   -5.29    3.44
  -8  13   0    1.39    3.68
  -8 -13   0    6.76    4.70
  -9 -13   0    1.86    4.78
  -9  13   0    2.29    4.32
  10  13   0   22.94    5.62
   0 -13  -1  139.18    7.07
   0 -13   1  149.34    7.58
   0  13   1  140.75    7.18
   0  13  -1  134.95    7.99
   1  13  -1   20.30    3.33
   1  13   1   18.45    3.09
  -1 -13  -1   22.70    3.41
  -1  13   1   17.78    3.29
  -1  13   1   29.17    3.38
   1 -13  -1   25.35    3.27
   1  13   1   23.09    3.14
   1  13  -1   18.93    2.57
  -1 -13   1   29.88    3.84
  -1  13  -1   22.56    3.53
   1 -13   1   23.98    3.42
  -2  13  -1  104.45    7.15
   2  13  -1  111.70    6.71
  -2 -13  -1  105.62    6.81
   2  13   1  107.26    6.68
  -2  13   1  104.08    6.29
  -2  13   1  120.55    7.52
   3  13   1   60.71    4.84
   3  13  -1   73.24    5.12
  -3  13   1   59.32    5.77
   3 -13   1   74.04    4.91
  -3 -13  -1   45.83    5.00
  -3  13   1   78.06    5.53
  -3  13  -1   55.06    5.56
  -3 -13   1   50.40    5.24
   4  13   1    0.96    1.90
  -4 -13   1   -0.99    2.90
  -4  13   1    1.12    2.41
  -4  13   1    1.24    2.95
  -4 -13  -1   -1.65    2.94
  -4  13  -1    0.32    2.11
  -5 -13   1  247.12   12.56
  -5  13   1  263.56   12.66
  -5 -13  -1  257.47   12.74
  -5  13   1  282.77   13.68
  -5  13  -1  280.76   13.72
  -6  13  -1    1.90    3.12
  -6  13   1    5.13    3.68
  -6 -13   1    7.49    3.82
  -6 -13  -1    5.81    4.01
  -6  13   1    3.77    3.05
  -7  13   1    9.93    4.05
  -7 -13  -1   10.59    4.45
  -7  13  -1    4.58    3.64
  -7  13   1    6.85    4.17
  -7 -13   1   14.31    4.67
  -8 -13   1   38.44    6.50
  -8 -13  -1   52.56    7.29
  -8  13   1   40.03    6.09
  -8  13  -1   48.72    6.76
  -8  13   1   40.49    6.40
  -9  13   1   10.58    5.08
  -9 -13   1   14.02    5.57
  -9  13  -1   14.75    5.48
  -9  13   1    8.88    5.06
   9  13   1   12.73    4.96
 -10 -13   1   14.25    6.42
  10  13   1   16.11    5.82
   0 -13   2   -3.35    2.15
   0 -13  -2   -1.40    1.43
   0  13   2    0.05    1.95
   0  13  -2   -1.39    1.60
   1 -13  -2  330.49   12.49
  -1 -13   2  323.72   13.72
  -1  13   2  344.13   13.93
   1  13  -2  318.94   14.04
   1  13   2  341.78   13.90
   1 -13   2  344.67   13.59
  -1  13  -2  296.30   14.19
  -1 -13  -2  330.82   13.26
  -2  13   2   38.75    4.11
  -2  13  -2   29.42    4.13
   2  13  -2   34.74    3.94
   2 -13   2   28.35    3.78
  -2  13   2   25.45    3.89
  -2 -13  -2   45.71    4.72
   3  13  -2  117.21    6.79
  -3  13  -2  127.00    8.00
  -3 -13  -2  109.71    7.21
  -3  13   2  119.27    7.33
  -3 -13   2  117.88    7.49
  -3  13   2  116.36    7.76
  -4  13   2   10.77    3.28
  -4 -13   2   10.78    3.87
  -4  13  -2   10.15    3.49
  -4 -13  -2   13.55    3.91
  -4  13   2    5.61    3.24
  -5 -13   2   49.85    5.57
  -5  13   2   45.41    5.22
  -5 -13  -2   47.29    5.75
  -5  13  -2   49.65    5.96
  -5  13   2   63.11    6.34
  -6  13   2    7.17    3.84
  -6 -13  -2    0.18    3.93
  -6  13   2    9.61    3.76
  -6 -13   2    8.26    4.10
  -6  13  -2   10.71    3.94
  -7  13   2   71.22    7.22
  -7 -13   2   66.44    7.27
  -7  13  -2   85.09    7.99
  -7  13   2   64.85    7.21
  -8  13   2   37.61    6.04
  -8  13  -2   43.73    6.82
  -8  13   2   36.73    6.24
   8  13   2   33.68    5.70
  -8 -13   2   41.27    6.54
  -9  13   2   44.13    6.90
   9  13   2   54.30    7.01
  -9  13  -2   46.51    7.36
  -9 -13   2   46.47    7.15
  10  13   2    5.54    5.11
 -10 -13   2    6.41    5.80
 -10  13   2    9.11    6.18
   0  13   3   41.22    4.26
   0 -13   3   43.33    4.55
   0 -13  -3   41.51    3.96
   0  13  -3   21.23    3.50
   1 -13   3  201.83    9.56
  -1  13  -3  190.16   10.18
   1  13   3  219.63   10.06
  -1 -13  -3  196.81    9.18
   1  13  -3  183.06    9.78
  -1  13   3  190.31    9.83
   2 -13   3    4.87    2.91
  -2  13  -3    5.92    2.71
   2  13  -3    4.41    2.32
  -2 -13  -3    5.50    3.17
  -2  13   3    2.58    2.46
  -2 -13   3    7.17    3.13
  -3 -13  -3  107.72    7.28
  -3 -13   3  124.17    7.65
   3  13  -3  133.15    7.14
  -3  13  -3   99.66    7.52
   3 -13   3  125.12    7.06
  -4  13  -3   32.69    4.99
  -4 -13  -3   41.34    5.15
  -4  13   3   40.17    4.81
  -4  13   3   43.26    5.34
   4 -13   3   43.49    4.66
  -4 -13   3   52.14    5.64
  -5  13   3   24.30    4.40
  -5 -13   3   26.89    4.76
  -5  13  -3   18.61    4.34
  -5  13   3   11.79    3.55
  -6 -13   3    2.27    3.65
  -6  13   3    3.23    3.22
  -6  13   3    0.53    3.25
  -6  13  -3   -1.98    2.58
   6  13   3   -0.99    2.43
  -7  13  -3    3.73    3.92
  -7  13   3    3.46    3.35
   7  13   3    7.47    3.88
  -7  13   3    2.58    3.83
  -7 -13   3    3.70    3.88
   8  13   3    6.99    4.29
  -8  13  -3    7.11    4.41
  -8  13   3    4.90    3.98
  -8  13   3    3.05    4.39
  -8 -13   3    8.76    4.40
   9  13   3   39.45    6.44
  -9 -13   3   35.78    6.87
  -9  13  -3   49.37    7.62
  -9  13   3   24.41    6.68
  10  13   3    0.80    4.13
 -10  13   3    3.00    5.74
 -10 -13   3   -0.25    5.33
   0  13   4    0.44    2.51
   0 -13   4    1.83    2.80
   0  13  -4   -1.40    1.70
   1 -13   4  218.37   10.38
  -1  13  -4  217.39   11.13
  -1 -13   4  213.64   10.54
  -2  13  -4   32.55    4.48
   2  13  -4   33.39    4.19
   2 -13   4   14.20    3.50
  -2  13   4   21.06    3.60
  -2 -13   4   25.80    4.22
   2  13   4   29.33    3.58
  -3 -13   4  168.09    9.56
  -3  13  -4  165.64   10.03
  -3  13   4  177.23    9.63
   3  13  -4  179.86    9.19
   3  13   4  177.83    8.88
   4 -13   4  136.69    7.86
   4  13   4  124.31    7.65
  -4  13  -4  110.53    8.40
  -4  13   4  135.38    8.61
  -4 -13   4  133.54    8.48
  -5 -13   4   37.05    5.51
  -5  13  -4   49.97    6.39
   5  13   4   41.17    5.02
  -5  13   4   32.41    5.07
  -5  13   4   46.67    5.68
   6  13   4   32.55    5.04
  -6  13   4   23.48    4.87
  -6 -13   4   27.95    5.30
  -6  13   4   23.50    4.66
  -6  13  -4   26.31    5.28
  -7  13  -4   52.33    7.07
  -7  13   4   43.37    6.15
  -7  13   4   41.51    6.28
  -7 -13   4   32.49    5.83
   7  13   4   38.60    5.51
  -8  13   4    1.65    3.61
  -8  13   4    3.81    5.02
   8  13   4    4.73    4.13
  -8  13  -4    3.81    4.43
  -8 -13   4   -1.47    4.22
   9  13   4   29.65    6.06
  -9 -13   4   17.05    6.03
  -9  13   4   33.47    6.89
  -9  13  -4   30.27    7.02
 -10 -13   4   16.94    6.66
 -10  13   4   11.08    6.07
   0  13  -5   98.93    7.23
   0 -13   5  107.45    7.24
   0  13   5  118.86    7.35
   1  13   5   15.57    3.41
  -1  13   5   13.51    3.50
  -1 -13   5   19.79    4.01
   1  13   5   17.73    3.00
  -1  13  -5   17.31    3.88
   1 -13   5   19.94    4.00
   1  13  -5   19.80    3.82
   2 -13   5  536.51   21.09
  -2  13   5  535.65   22.07
  -2  13  -5  552.91   22.55
  -2 -13   5  555.57   21.64
   2  13   5  542.15   20.28
   3 -13   5   24.50    4.12
   3  13  -5   30.67    4.27
  -3  13   5   31.93    4.47
   3  13   5   27.38    3.85
  -3  13  -5   34.89    5.14
  -3 -13   5   36.10    4.95
  -4 -13   5   20.36    4.47
  -4  13  -5   29.46    5.20
   4 -13   5   14.84    3.88
   4  13   5   18.53    3.99
  -4  13   5   19.83    4.48
   5 -13   5   53.31    5.61
  -5  13   5   78.49    7.13
  -5  13  -5   68.00    7.39
   5  13   5   77.18    6.43
  -5 -13   5   87.71    6.94
  -6  13   5   16.71    4.80
   6  13   5   21.80    4.60
  -6  13  -5   21.76    5.26
  -6  13   5   20.15    4.61
  -6 -13   5   11.77    4.51
  -7  13   5   15.83    4.49
   7  13   5   13.69    4.46
  -7 -13   5   15.70    4.79
  -7  13   5    5.46    4.51
  -7  13  -5   10.89    4.62
  -8  13  -5   99.23    9.94
  -8 -13   5   98.11    9.10
  -8  13   5  112.24    9.19
  -8  13   5   88.34    9.21
   8  13   5   93.84    8.46
  -9  13   5    0.68    4.94
   9  13   5   -1.31    4.29
  -9 -13   5    5.56    5.15
  -9  13  -5   -0.47    4.66
 -10  13   5    5.88    5.97
   0  13   6    0.11    2.50
   0  13  -6   -1.26    2.35
   0 -13   6   -0.93    3.20
  -1 -13   6  293.11   13.33
  -1  13   6  270.40   13.39
   1  13  -6  276.68   13.34
   1  13   6  271.21   13.25
   1 -13   6  270.15   12.79
  -1  13  -6  266.56   13.61
   2 -13   6  206.85   10.56
  -2  13   6  202.78   11.09
   2  13   6  199.00    9.59
  -2  13  -6  192.01   11.37
   2  13  -6  204.92   10.77
  -2 -13   6  203.47   10.67
  -3  13  -6   81.88    7.75
   3  13  -6   84.48    6.85
   3  13   6   92.11    6.23
  -3 -13   6   88.55    7.13
  -3  13   6   86.80    7.07
   3 -13   6   80.61    6.60
   4 -13   6   -1.13    2.98
  -4 -13   6    1.55    3.32
  -4  13  -6   -1.41    2.79
  -4  13   6   -0.54    2.85
   4  13   6    1.96    2.99
  -5 -13   6   17.47    4.62
   5  13   6    8.24    3.71
  -5  13  -6   15.05    4.70
   5 -13   6    7.18    4.08
  -5  13   6   16.36    4.55
  -6  13  -6   -0.42    3.30
   6 -13   6    7.05    4.10
   6  13   6   -1.34    3.28
  -6  13   6   -0.23    3.58
  -6 -13   6    3.82    3.92
  -7  13   6   -0.05    3.80
  -7  13  -6    4.09    4.23
  -7  13   6    8.36    3.75
   7  13   6    7.42    4.33
  -7 -13   6    4.91    4.03
  -8 -13   6    7.06    4.80
  -8  13   6   11.08    5.53
  -8  13   6    4.04    4.05
   8  13   6    5.94    4.47
  -8  13  -6    3.29    4.82
  -9  13   6   52.34    8.46
  -9  13  -6   68.71    9.31
  -9 -13   6   64.52    8.15
   9  13   6   66.98    8.08
   0  13  -7  308.64   15.07
   0  13   7  327.90   15.04
   0 -13   7  307.77   14.47
  -1 -13   7   15.47    4.35
   1  13   7    7.89    3.27
   1  13  -7    8.12    3.50
  -1  13   7    8.06    3.58
   1 -13   7   10.37    3.83
  -1  13  -7   12.46    3.76
   2  13   7   -2.02    2.59
   2 -13   7    0.10    3.29
  -2  13  -7    0.98    2.76
   2  13   7   -2.66    2.54
  -2 -13   7    1.15    3.29
  -2  13   7    3.93    3.24
   2  13  -7   -2.69    2.44
  -3 -13   7   29.58    5.23
   3  13   7   29.49    4.16
  -3  13  -7   15.98    4.53
   3 -13   7   28.04    4.82
  -3  13   7   28.63    4.96
  -4  13   7   -5.22    2.69
  -4  13  -7   -0.86    2.91
   4  13   7    0.76    3.08
   4 -13   7    2.20    3.54
  -4 -13   7   -0.74    3.35
  -5 -13   7   -1.06    3.44
   5  13   7    0.42    3.17
   5 -13   7    6.89    4.34
  -5  13  -7    1.86    3.51
  -5  13   7    0.33    3.48
  -6 -13   7   71.99    7.61
  -6  13   7   65.70    7.61
  -6  13  -7   60.68    8.01
   6 -13   7   83.17    7.49
   6  13   7   75.46    7.12
  -7  13   7    1.43    4.29
  -7 -13   7    6.04    4.58
   7  13   7    3.35    4.30
  -7  13  -7   -1.27    3.88
   8  13   7    7.76    5.03
  -8  13  -7    5.12    5.46
  -8  13   7   12.57    4.71
  -8 -13   7    6.23    5.15
  -8  13   7   13.41    6.00
  -9 -13   7    6.34    5.74
   9  13   7    5.76    5.25
  -9  13  -7   14.62    7.07
  -9  13   7    8.21    6.41
   0  13   8    1.85    3.12
   0  13  -8   -1.16    2.76
   0 -13   8    1.32    3.30
  -1  13   8  119.90    8.92
   1  13  -8  116.30    8.75
   1 -13   8  143.20    8.92
  -1 -13   8  135.92    8.70
  -1  13  -8  120.55    9.06
   1  13   8  118.72    8.59
  -2 -13   8   25.53    5.11
  -2  13   8   31.44    5.42
  -2  13  -8   27.35    5.32
   2  13   8   32.46    5.18
   2  13  -8   18.13    4.43
   2 -13   8   31.48    5.23
   3 -13   8   15.58    4.46
  -3 -13   8   14.65    4.56
  -3  13   8    7.05    3.91
  -3  13  -8   18.94    5.10
   3  13   8   11.47    3.70
  -4  13  -8   13.57    5.07
   4  13   8    8.78    3.77
  -4 -13   8   12.55    4.54
   4 -13   8   20.07    4.94
  -4  13   8   13.27    4.52
  -5  13  -8   11.61    5.24
  -5 -13   8    7.89    4.20
  -5  13   8    2.44    3.91
   5 -13   8    6.93    4.59
   5  13   8    9.20    4.03
  -6  13  -8   10.38    4.95
   6  13   8   18.32    4.97
  -6  13   8   21.43    5.68
   6 -13   8   14.28    5.34
  -6 -13   8   13.08    4.79
  -7  13   8   34.48    7.02
   7  13   8   37.24    6.51
  -7 -13   8   34.88    6.71
   7 -13   8   33.38    6.72
  -7  13  -8   53.85    8.30
  -8 -13   8   35.20    7.16
   8  13   8   30.80    6.78
  -8  13  -8   37.73    8.08
  -8  13   8   33.02    7.63
  -9  13  -8   22.35    8.09
   0  13   9    1.18    3.37
   0 -13   9   13.13    4.51
   0  13  -9    3.58    3.72
  -1  13   9    8.36    4.04
   1  13  -9    2.28    3.88
  -1  13  -9    8.74    4.44
   1  13   9    7.29    3.84
   1 -13   9    5.28    3.76
  -1 -13   9   11.49    4.09
  -2 -13   9   85.59    7.58
  -2  13  -9   74.50    8.18
   2  13   9   63.88    7.09
   2 -13   9   75.97    7.35
  -2  13   9   67.14    7.45
   3  13   9   28.62    5.55
   3 -13   9   33.14    5.71
  -3  13   9   26.28    5.60
  -3  13  -9   33.30    6.34
  -3 -13   9   34.26    5.48
  -4  13   9   34.24    6.11
  -4  13  -9   44.65    7.14
   4 -13   9   40.56    6.20
   4  13   9   42.17    5.57
  -4 -13   9   47.41    6.59
  -5  13   9  139.79   10.72
   5 -13   9  146.27   10.02
  -5  13  -9  156.72   11.58
  -5 -13   9  126.92    9.96
   5  13   9  148.58    9.56
   6 -13   9   46.95    6.99
   6  13   9   58.87    7.16
  -6  13  -9   48.68    8.11
  -6  13   9   50.39    7.62
  -6 -13   9   60.98    7.47
   7  13   9   -1.19    4.54
  -7 -13   9    2.89    4.46
  -7  13  -9    2.25    5.58
  -7  13   9   -2.98    4.58
   7 -13   9    0.90    5.36
  -8  13  -9    7.06    6.73
  -8 -13   9    3.38    5.77
   8  13   9    5.35    5.70
  -8  13   9    4.26    5.45
   0 -13  10   -1.65    3.44
   0  13  10    2.88    3.45
   1 -13  10   22.71    5.31
  -1  13  10   24.33    5.43
  -1  13 -10   19.53    5.54
   1  13  10   18.59    4.93
  -1 -13  10   14.05    4.78
  -2 -13  10   37.36    6.24
   2 -13  10   42.49    6.41
  -2  13  10   46.80    6.68
  -2  13 -10   51.81    7.37
   2  13  10   33.40    5.92
  -3  13  10   21.43    5.46
   3 -13  10   31.11    6.00
   3  13  10   18.41    5.16
  -3  13 -10   22.67    5.85
  -3 -13  10   24.81    5.38
   4 -13  10  109.68    9.10
  -4  13 -10  122.28   10.85
  -4  13  10  115.62    9.69
  -4 -13  10  106.08    8.78
  -5 -13  10   21.70    5.71
  -5  13 -10   17.78    6.11
  -5  13  10   23.95    6.21
   5  13  10   21.85    5.20
   5 -13  10   24.88    5.95
  -6 -13  10   20.40    6.06
  -6  13 -10   13.95    6.29
   6 -13  10   23.31    6.27
   6  13  10   21.38    5.60
  -6  13  10   17.45    6.23
  -7 -13  10   10.13    5.77
   7  13  10   14.05    5.70
  -7  13  10   17.59    6.75
   7 -13  10   20.92    6.65
  -7  13 -10   12.68    6.70
   8 -13  10    5.55    6.97
   0  13  11   15.39    5.06
   0 -13  11   17.90    5.34
  -1 -13  11   40.62    6.47
  -1  13  11   44.17    6.89
   1  13  11   36.58    6.26
   1 -13  11   28.94    5.70
   2  13  11   44.13    6.65
  -2 -13  11   49.14    6.68
  -2  13  11   42.93    6.86
   2 -13  11   41.77    6.70
   3 -13  11   23.51    6.02
  -3  13  11   24.49    6.08
   3  13  11   20.07    5.52
  -3 -13  11   30.09    6.06
   4  13  11    4.58    4.52
   4 -13  11    0.87    4.68
  -4  13  11    2.78    4.59
  -4 -13  11    9.43    5.20
  -5 -13  11   -0.85    4.34
   5 -13  11   -3.20    4.65
   5  13  11   -1.13    4.28
  -5  13  11   -4.07    4.28
  -6 -13  11   32.51    7.02
   6  13  11   34.64    6.69
  -6  13  11   23.06    6.97
   6 -13  11   38.79    7.59
   7  13  11   -3.99    5.14
   7 -13  11   -1.96    5.84
   0  13  12    1.78    4.15
   0 -13  12    0.18    3.99
  -1  13  12   49.22    7.60
   1 -13  12   46.26    7.17
   1  13  12   48.07    7.13
  -1 -13  12   52.89    7.34
   2  13  12    2.40    4.17
  -2  13  12    0.84    4.24
   2 -13  12    0.78    4.51
  -2 -13  12    7.25    4.95
   3 -13  12    9.41    5.45
   3  13  12    3.67    4.51
  -3  13  12    7.17    5.02
  -3 -13  12    5.37    4.67
   4  13  12    5.65    5.01
  -4 -13  12   -1.29    4.48
  -4  13  12    3.57    4.92
   4 -13  12    3.47    5.33
  -5 -13  12    6.48    5.48
  -5  13  12    3.04    5.28
   5 -13  12    7.07    6.00
   6  13  12    0.93    5.63
   6 -13  12   -3.30    5.70
   0  13  13   83.49    9.54
   0 -13  13   76.05    8.82
   1 -13  13   -0.61    4.86
   1  13  13   -0.50    4.65
  -1 -13  13    9.84    5.31
  -1  13  13    6.21    5.24
   2 -13  13    4.61    5.35
  -2  13  13    8.28    5.19
   2  13  13    5.87    5.09
  -2 -13  13    8.27    5.58
  -3  13  13   57.97    8.63
  -3 -13  13   53.51    8.01
   3  13  13   71.16    9.21
   3 -13  13   57.62    8.58
  -4 -13  13    4.22    5.35
   4 -13  13    5.73    6.00
   0  13  14    1.51    5.22
   0 -13  14   -0.65    5.27
  -1  13  14   91.18   10.57
  -1 -13  14   80.73    9.56
   1 -13  14   81.74    9.67
   1  13  14   97.12   10.57
   0  14   0  907.71   31.88
   0 -14   0  903.01   31.55
   0  14   0  914.55   33.29
   1 -14   0    0.50    1.25
   1  14   0    0.27    1.91
  -1 -14   0    0.77    2.79
   1  14   0   -0.95    1.76
  -1  14   0   -1.28    1.65
   2  14   0   13.31    2.92
  -2 -14   0   14.14    3.63
  -2  14   0   21.45    3.93
   3  14   0    0.56    1.96
  -3 -14   0    0.43    2.82
  -3  14   0    1.95    2.33
  -4 -14   0  316.76   14.23
  -4  14   0  302.42   14.91
  -5  14   0    2.18    3.09
  -5 -14   0    1.81    3.55
  -6  14   0  503.45   21.73
  -6 -14   0  487.43   20.93
  -7 -14   0   -2.89    3.94
  -7  14   0   -3.00    3.13
  -8 -14   0  296.49   16.22
  -8  14   0  348.39   17.10
  -9  14   0   -0.59    4.33
  -9 -14   0   -3.29    4.74
  10  14   0  122.53    9.87
   0  14   1    1.82    2.08
   0 -14   1    3.01    2.54
   0 -14  -1   -1.62    2.34
   0  14   1    1.19    2.14
   0  14  -1   -0.07    1.96
  -1  14  -1   27.07    4.01
  -1 -14   1   31.01    4.10
  -1  14   1   21.81    3.86
   1  14  -1   16.82    3.29
  -1 -14  -1   28.97    3.99
  -1  14   1   35.38    3.83
   1 -14  -1   29.33    3.66
   1 -14   1   22.91    3.61
   1  14   1   33.05    4.06
   1  14   1   28.39    3.54
   2  14  -1   57.35    5.15
  -2  14   1   56.48    5.68
   2  14   1   34.88    4.26
  -2 -14  -1   27.34    4.36
  -2  14   1   59.60    4.68
  -2  14  -1   57.42    5.62
  -2 -14   1   51.72    5.10
  -3 -14  -1    2.33    3.16
   3  14   1    4.19    2.13
   3  14  -1    5.33    2.43
  -3  14   1    2.91    2.42
  -3  14  -1    6.43    2.82
  -3  14   1    7.13    2.86
  -3 -14   1    4.74    3.40
  -4  14  -1   51.30    5.86
  -4  14   1   41.91    4.87
  -4 -14   1   46.56    5.52
  -4  14   1   60.21    6.20
  -4 -14  -1   37.20    5.05
  -5 -14  -1  492.22   20.78
  -5  14  -1  531.19   22.04
  -5  14   1  487.80   20.45
  -5  14   1  529.72   22.01
  -5 -14   1  483.46   20.68
  -6  14  -1   12.97    4.42
  -6 -14  -1    6.23    4.20
  -6  14   1    6.46    3.88
  -6  14   1    9.96    3.88
  -6 -14   1   11.53    4.41
  -7  14  -1  358.03   17.38
  -7 -14   1  344.33   16.71
  -7 -14  -1  326.58   16.55
  -7  14   1  352.37   17.08
  -8  14   1   24.98    5.73
  -8  14  -1   22.41    5.94
  -8 -14   1   29.37    6.16
  -8 -14  -1   31.54    6.66
   9  14   1   28.17    6.14
  -9  14   1   20.25    5.79
  -9 -14   1   31.30    6.51
  -9  14  -1   33.76    6.76
 -10 -14   1    3.27    6.02
   1  14   2   13.62    3.07
   1 -14   2   10.93    3.11
  -1  14  -2   12.06    3.21
  -1  14   2   10.43    2.93
   1  14  -2   10.07    2.79
  -1  14   2   15.27    3.17
  -1 -14   2    9.01    3.09
  -1 -14  -2   11.08    3.21
  -2 -14   2  592.86   22.72
   2  14  -2  593.63   22.94
  -2  14   2  608.49   22.99
  -2  14  -2  595.44   23.95
  -2  14   2  614.28   24.20
  -2 -14  -2  582.38   22.36
   2 -14   2  611.38   22.08
  -3  14   2   11.67    3.25
  -3  14  -2    9.15    3.20
  -3  14   2    7.13    3.01
   3  14  -2    8.83    2.73
   3 -14   2    0.64    1.55
  -3 -14   2   12.21    3.81
  -3 -14  -2   12.12    3.69
  -4  14  -2   27.38    4.83
  -4  14   2   22.55    3.92
  -4  14   2   29.90    4.80
  -4 -14  -2   23.11    4.61
  -4 -14   2   21.85    4.54
  -5  14   2   24.24    4.76
  -5 -14   2   22.69    4.85
  -5  14  -2   25.10    4.95
  -5 -14  -2   30.46    4.87
  -5  14   2   26.63    4.61
  -6 -14   2   47.72    6.39
  -6  14   2   53.71    6.29
  -6  14  -2   67.61    7.38
  -6  14   2   50.28    6.40
  -6 -14  -2   67.04    7.14
  -7  14  -2    6.56    4.13
  -7  14   2    3.50    3.98
  -7 -14   2    3.91    4.25
  -7  14   2    3.95    3.76
   8  14   2   15.75    4.96
  -8 -14   2    6.97    5.04
  -8  14  -2   12.14    5.09
  -8  14   2   11.23    4.69
  -8  14   2   13.24    5.25
   9  14   2    1.62    4.51
  -9  14   2   -1.16    4.23
  -9 -14   2   -4.47    4.28
  -9  14  -2    0.21    4.48
   0 -14   3   -0.22    2.75
   0  14  -3   -0.13    1.91
   0  14   3   -1.96    2.11
   1 -14   3  633.21   25.13
  -1  14  -3  680.06   26.70
  -1 -14   3  707.02   25.79
   1  14  -3  695.53   26.28
  -1 -14  -3  692.12   24.90
   1  14   3  730.49   26.36
  -1  14   3  714.31   26.34
   2  14  -3    7.25    2.77
  -2 -14  -3   13.91    3.71
   2 -14   3   10.72    3.16
  -2  14  -3    6.08    2.81
  -2 -14   3    7.47    3.37
  -2  14   3   10.01    3.22
   3  14  -3  350.72   14.41
  -3  14   3  350.54   15.00
  -3 -14  -3  313.50   14.31
   3 -14   3  314.66   13.77
  -3  14  -3  335.11   15.71
  -3 -14   3  336.91   14.87
  -4  14   3  152.33    9.58
  -4 -14  -3  152.11    9.02
  -4 -14   3  154.30    9.28
  -4  14  -3  146.85    9.59
  -4  14   3  133.09    8.56
  -5 -14  -3   14.16    4.64
  -5  14   3    3.14    3.51
  -5  14   3    2.45    2.93
  -5  14  -3    5.86    3.42
  -5 -14   3    4.83    3.48
   6  14   3    0.69    3.10
  -6 -14   3    1.87    3.80
  -6  14   3   -0.75    2.84
  -6  14  -3    0.21    3.40
  -6  14   3    0.55    3.71
  -7  14   3    4.93    3.61
  -7  14   3    2.79    4.24
  -7 -14   3    2.48    4.14
  -7  14  -3    0.80    3.62
   7  14   3    9.58    4.13
  -8  14   3    1.51    4.77
  -8 -14   3    6.71    4.82
  -8  14   3    2.22    4.06
  -8  14  -3    1.08    4.05
   8  14   3    8.16    4.43
  -9  14  -3    0.65    4.67
  -9 -14   3    1.44    5.26
   9  14   3    0.08    4.63
  -9  14   3    0.75    5.01
 -10  14   3    0.55    5.28
   0 -14   4  354.30   14.79
   0  14   4  340.67   14.87
   0  14  -4  326.90   15.16
  -1  14   4   25.24    4.08
   1  14   4   19.11    3.61
   1  14  -4   16.81    3.46
  -1  14  -4   24.10    4.13
  -1 -14   4   26.05    4.36
   1 -14   4   20.08    4.00
  -2  14   4  792.45   30.24
   2 -14   4  794.18   28.99
  -2  14  -4  831.67   30.93
  -2 -14   4  791.04   29.58
   3 -14   4  215.72   10.64
  -3  14   4  213.18   11.29
   3  14   4  230.40   10.65
  -3  14  -4  218.58   12.09
  -3 -14   4  233.57   11.56
  -4  14   4   93.17    7.15
  -4 -14   4   89.56    7.26
   4  14   4   92.97    6.70
  -4  14  -4   83.47    7.80
   4 -14   4   91.12    6.57
  -5  14   4  140.52    9.14
  -5 -14   4  143.23    9.37
  -5  14   4  127.47    9.16
   5  14   4  135.96    8.66
  -5  14  -4  153.89   10.21
   6  14   4   10.99    4.00
  -6  14   4   10.14    4.08
  -6  14  -4   11.66    4.58
  -6  14   4    6.65    3.95
  -6 -14   4    6.52    4.06
  -7  14  -4    6.32    4.45
  -7  14   4    5.40    4.71
   7  14   4    1.81    3.62
  -7 -14   4    3.09    4.14
  -7  14   4    1.00    3.55
  -8  14   4    0.60    4.61
  -8  14   4    0.07    3.60
   8  14   4    3.35    4.28
  -8 -14   4   -2.00    4.33
  -8  14  -4    5.95    4.61
  -9 -14   4   19.20    6.29
  -9  14  -4   12.36    6.04
   9  14   4   20.38    5.89
  -9  14   4   17.43    6.62
 -10  14   4    3.04    6.00
   0 -14   5   -2.48    2.74
   0  14   5   -0.30    2.26
   0  14  -5   -0.12    2.38
  -1 -14   5  145.47    8.80
  -1  14  -5  155.79    9.38
  -1  14   5  144.86    8.85
   1 -14   5  136.39    8.38
   1  14  -5  153.24    9.11
   1  14   5  146.57    8.73
   2  14  -5  228.16   11.42
  -2  14  -5  214.35   11.97
  -2  14   5  230.10   11.63
  -2 -14   5  212.00   11.10
   2 -14   5  214.95   10.79
   3 -14   5   66.03    5.96
  -3  14   5   55.50    6.02
  -3  14  -5   62.04    6.77
   3  14   5   65.69    5.45
  -3 -14   5   61.00    6.26
  -4 -14   5   65.47    6.52
   4 -14   5   47.63    5.37
  -4  14   5   54.98    6.19
   4  14   5   57.49    5.79
  -4  14  -5   82.13    7.73
   5 -14   5   16.61    4.31
  -5 -14   5   19.21    4.93
  -5  14  -5   19.63    5.09
  -5  14   5   31.75    5.30
   5  14   5   29.98    4.85
  -6  14   5   25.66    5.55
  -6  14   5   24.76    5.03
   6  14   5   28.45    5.07
  -6 -14   5   33.60    5.77
  -6  14  -5   18.37    5.22
  -7 -14   5  234.49   13.32
   7  14   5  237.63   12.91
  -7  14   5  233.10   13.69
  -7  14  -5  220.64   14.25
  -7  14   5  250.75   14.27
  -8  14  -5    6.40    5.11
  -8 -14   5    4.61    4.85
  -8  14   5    2.15    4.08
  -8  14   5    4.75    5.30
   8  14   5   11.24    4.89
  -9  14   5   33.55    7.63
  -9 -14   5   30.73    6.72
   9  14   5   27.43    6.44
  -9  14  -5   43.97    8.06
   0  14  -6   46.71    5.76
   0  14   6   35.88    4.87
   0 -14   6   51.86    5.75
  -1  14   6   41.54    5.32
   1  14   6   37.45    5.03
  -1  14  -6   37.50    5.41
  -1 -14   6   35.76    5.17
   1  14  -6   37.79    5.19
   1 -14   6   40.52    5.23
  -2  14   6   93.37    7.26
  -2 -14   6   92.50    7.24
   2  14  -6   89.02    7.00
   2 -14   6   82.22    6.77
  -2  14  -6   86.04    7.83
   2  14   6   89.54    7.04
   3  14   6   21.23    3.91
  -3  14  -6   20.60    4.84
  -3 -14   6   18.57    4.54
   3 -14   6   28.08    4.57
  -3  14   6   24.26    4.74
   4 -14   6  256.49   12.35
  -4  14  -6  207.74   13.01
  -4 -14   6  251.41   12.82
   4  14   6  235.70   11.73
  -4  14   6  225.70   12.73
  -5 -14   6    5.73    4.12
   5  14   6    8.42    3.85
   5 -14   6    6.54    3.86
  -5  14  -6    7.48    4.23
  -5  14   6    0.71    3.47
   6  14   6  141.09    9.34
  -6 -14   6  140.78   10.01
  -6  14  -6  146.56   10.88
  -6  14   6  131.59   10.02
  -7  14  -6   32.91    6.91
  -7 -14   6   37.35    6.53
  -7  14   6   35.53    6.06
  -7  14   6   29.96    6.32
   7  14   6   33.00    5.91
   8  14   6  182.03   11.83
  -8 -14   6  194.17   12.52
  -8  14  -6  168.69   12.96
  -8  14   6  179.19   13.20
  -8  14   6  181.49   12.38
  -9  14  -6    9.80    6.51
   9  14   6    5.93    5.37
  -9 -14   6    3.68    5.56
  -9  14   6   -0.71    5.92
   0  14  -7   -0.02    2.97
   0  14   7    0.47    2.78
   0 -14   7    0.42    3.20
   1 -14   7    3.80    3.42
   1  14   7    5.04    3.15
  -1  14  -7    9.45    3.86
  -1  14   7    4.24    3.06
   1  14  -7    0.04    3.02
  -1 -14   7    3.80    3.60
  -2  14  -7   46.91    6.36
   2 -14   7   58.99    6.16
   2  14  -7   49.96    5.80
  -2 -14   7   68.81    6.73
  -2  14   7   55.62    6.35
   2  14   7   55.15    6.14
   3 -14   7  277.31   13.47
  -3  14   7  256.36   14.03
  -3 -14   7  285.32   14.08
  -3  14  -7  277.54   14.85
   3  14   7  268.47   12.46
  -4 -14   7    9.35    4.40
  -4  14   7    4.07    3.92
   4  14   7    3.89    3.48
   4 -14   7    8.43    4.06
  -4  14  -7    7.48    4.12
   5  14   7  223.57   11.38
   5 -14   7  179.67   10.85
  -5  14  -7  196.07   12.64
  -5  14   7  168.26   11.60
  -5 -14   7  193.29   11.42
  -6 -14   7    6.41    4.41
  -6  14  -7   11.48    5.19
   6 -14   7    9.77    4.57
   6  14   7   10.68    4.45
  -6  14   7    8.14    4.73
  -7  14   7  294.35   16.49
   7  14   7  308.62   15.32
  -7 -14   7  270.76   15.50
  -7  14  -7  287.24   16.89
  -8  14   7   -0.65    5.07
  -8  14  -7   -3.57    4.87
  -8  14   7    0.91    4.12
   8  14   7    2.64    4.78
  -8 -14   7   -1.13    4.67
  -9  14   7   63.77    9.58
  -9  14  -7   78.42   10.61
   0 -14   8  544.94   22.08
   0  14   8  473.82   22.14
   0  14  -8  560.97   23.06
  -1 -14   8   76.61    7.35
   1 -14   8   73.45    7.03
  -1  14   8   79.89    7.65
   1  14   8   77.74    7.32
   1  14  -8   77.92    7.44
  -1  14  -8   63.10    7.38
  -2  14  -8  132.77    9.84
  -2 -14   8  113.53    8.95
   2 -14   8  133.25    8.90
   2  14  -8  129.26    9.18
   2  14   8  126.88    9.06
  -2  14   8  131.43    9.44
  -3 -14   8   -1.50    3.55
  -3  14   8    1.68    3.92
   3 -14   8   -1.77    3.28
  -3  14  -8    2.56    3.76
  -4  14   8   59.21    7.25
   4  14   8   58.33    6.31
   4 -14   8   65.15    7.02
  -4  14  -8   75.89    8.36
  -4 -14   8   69.27    7.40
   5 -14   8   25.62    5.50
  -5  14  -8   16.58    5.47
   5  14   8   24.30    5.02
  -5  14   8   26.10    5.91
  -5 -14   8   24.00    5.48
  -6  14  -8   57.93    8.45
  -6  14   8   51.79    7.58
  -6 -14   8   43.15    6.85
   6  14   8   46.58    6.40
   6 -14   8   48.31    6.85
  -7  14  -8   -0.90    5.09
   7  14   8    8.29    5.08
  -7 -14   8    5.23    5.26
  -7  14   8    3.07    5.16
   8  14   8   19.76    6.43
  -8  14   8   20.77    5.72
  -8 -14   8   27.00    7.03
  -8  14  -8   17.83    7.25
  -8  14   8   16.11    6.92
   0  14  -9    0.16    3.30
   0  14   9   -2.69    2.93
   0 -14   9   -2.46    2.97
   1  14  -9  535.75   23.21
  -1  14  -9  535.59   23.74
   1  14   9  520.81   23.18
   1 -14   9  514.39   22.18
  -1 -14   9  526.12   22.66
  -1  14   9  560.43   23.88
   2  14  -9    9.03    4.29
  -2 -14   9   10.12    4.46
  -2  14  -9   12.51    4.81
  -2  14   9   19.39    5.15
   2 -14   9   18.92    4.92
   2  14   9   11.99    4.46
  -3 -14   9  273.57   14.35
   3 -14   9  292.31   14.48
   3  14   9  270.32   14.89
  -3  14   9  274.23   15.11
  -3  14  -9  254.54   15.12
  -4  14  -9   20.25    5.83
  -4  14   9   27.35    5.89
  -4 -14   9   30.82    6.16
   4 -14   9   31.83    6.13
  -5 -14   9    5.99    4.82
  -5  14   9   11.07    5.04
   5 -14   9    6.72    4.77
   5  14   9   15.65    5.07
  -5  14  -9   17.55    6.09
   6  14   9   78.56    8.20
  -6  14   9   93.89    9.61
  -6 -14   9   81.22    8.80
  -6  14  -9  105.07   10.80
   6 -14   9   91.94    8.95
  -7 -14   9    9.76    5.60
  -7  14  -9    0.66    5.52
   7 -14   9    5.26    5.39
  -7  14   9    7.07    5.64
   7  14   9   11.04    5.57
   8  14   9   17.59    6.67
   0  14  10  398.98   19.37
   0  14 -10  380.64   19.20
   0 -14  10  402.35   18.64
  -1  14  10   20.93    5.46
   1 -14  10   25.72    5.50
   1  14  10   25.46    5.63
  -1 -14  10   27.36    5.65
  -1  14 -10   25.96    5.85
   2  14  10  196.98   12.39
  -2 -14  10  199.30   12.36
  -2  14  10  196.49   12.69
   2 -14  10  208.46   12.29
  -2  14 -10  214.89   13.47
   3 -14  10   33.20    6.15
   3  14  10   31.08    6.15
  -3 -14  10   25.68    5.39
  -3  14 -10   38.57    6.90
  -3  14  10   27.03    6.27
  -4  14  10  107.64    9.86
   4 -14  10  117.37    9.30
  -4  14 -10   96.69   10.21
  -4 -14  10   98.82    9.19
   5 -14  10   38.97    6.81
  -5 -14  10   25.87    6.29
  -5  14 -10   28.82    7.35
  -5  14  10   27.23    6.62
   5  14  10   26.43    5.74
  -6  14  10    1.65    5.23
  -6  14 -10    4.92    5.71
   6 -14  10    6.25    5.31
  -6 -14  10   -1.18    4.69
   6  14  10   -1.37    4.74
   7  14  10   -2.26    4.72
   7 -14  10   -0.74    5.96
  -7 -14  10    1.95    5.67
   0  14  11   -0.83    3.76
   0 -14  11   -2.59    3.72
   1 -14  11  152.24   11.05
  -1 -14  11  182.35   11.79
  -1  14  11  169.83   12.02
   1  14  11  180.04   11.91
   2  14  11    2.43    3.94
   2 -14  11    3.49    4.50
  -2 -14  11    1.35    4.50
  -2  14  11    7.77    4.75
   3 -14  11    2.54    4.81
  -3 -14  11    5.96    4.31
  -3  14  11    9.88    4.91
  -3  14 -11   10.43    5.58
   3  14  11    8.41    4.84
  -4  14 -11   41.97    7.88
  -4 -14  11   43.96    7.40
   4 -14  11   57.09    7.91
   4  14  11   59.32    8.07
  -4  14  11   59.24    8.33
  -5  14  11   69.79    9.16
   5 -14  11   66.45    8.46
  -5  14 -11   74.82    9.91
  -5 -14  11   71.75    8.77
  -6 -14  11    9.48    5.76
   6  14  11   -0.17    5.12
  -6  14  11    0.34    5.51
   6 -14  11    3.21    5.55
   0 -14  12   27.17    6.28
   0  14  12   22.60    6.26
  -1 -14  12   19.31    5.90
   1 -14  12    5.72    4.85
  -1  14  12    3.66    4.78
   1  14  12    8.06    4.80
   2 -14  12    4.84    4.93
  -2 -14  12    2.64    4.85
   2  14  12   -0.29    4.20
  -2  14  12    2.43    4.57
   3 -14  12   32.78    6.53
  -3 -14  12   31.62    6.82
  -3  14  12   27.48    6.92
   3  14  12   26.66    6.92
   4 -14  12   72.62    9.35
   4  14  12   88.28    9.95
  -4 -14  12   76.94    9.24
  -4  14  12   79.30    9.73
   5 -14  12    4.73    5.85
   0  14  13   -0.33    4.85
   0 -14  13    1.41    5.28
   1 -14  13    7.62    5.19
   1  14  13   11.13    5.65
  -1 -14  13    9.33    5.11
  -1  14  13    9.78    6.10
  -2  14  13    8.60    5.66
   2  14  13    9.03    5.75
   2 -14  13    5.43    5.61
  -2 -14  13   11.86    5.61
   3 -14  13   32.48    7.47
  -3 -14  13   21.82    6.94
   0 -15   0    1.22    2.90
   0  15   0    8.87    2.97
   1 -15   0    1.46    1.45
  -1  15   0    0.69    2.24
   1  15   0   -0.71    1.85
  -1 -15   0   -1.71    2.80
  -2  15   0   95.09    7.19
   2  15   0   99.91    6.61
  -2 -15   0   79.60    6.38
  -3 -15   0   -0.09    3.10
   3  15   0    0.81    2.20
  -3  15   0    0.95    2.38
  -4 -15   0   16.64    4.29
  -4  15   0   19.67    4.40
  -5  15   0   -0.63    2.57
  -5 -15   0   -1.65    3.38
  -6  15   0  230.14   13.25
  -6 -15   0  240.15   12.92
  -7 -15   0   -2.52    3.90
  -7  15   0    1.40    3.36
  -8 -15   0   12.08    5.56
  -8  15   0    5.37    4.34
  -9  15   0   -0.75    4.30
  -9 -15   0   -1.51    5.13
   0  15   1 1048.04   37.69
   0  15   1 1079.86   39.01
   0  15  -1 1055.97   38.77
   0 -15   1 1088.78   37.19
   0 -15  -1 1083.61   36.77
   1  15  -1   25.41    3.88
  -1  15   1   35.67    4.73
  -1  15  -1   32.38    4.61
   1  15   1   36.79    3.97
   1  15   1   33.69    4.40
  -1 -15  -1   40.45    4.58
  -1 -15   1   32.63    4.31
   1 -15   1   33.29    4.10
   2  15  -1   13.27    3.09
  -2 -15  -1   18.94    3.87
  -2 -15   1   29.11    4.41
  -2  15   1   19.90    4.17
   2  15   1   16.22    3.29
  -2  15  -1   16.26    3.86
  -3  15  -1   -1.13    2.07
  -3 -15   1   -2.23    3.00
  -3 -15  -1    3.08    3.31
   3  15   1    0.99    2.07
  -3  15   1    2.90    2.68
   3  15  -1    0.26    2.04
  -4  15  -1  109.47    8.16
  -4 -15  -1   93.14    7.36
  -4  15   1  113.15    8.35
  -4 -15   1  104.27    7.68
  -5  15  -1  152.53   10.11
  -5 -15  -1  149.42    9.64
  -5 -15   1  148.46    9.54
  -5  15   1  146.68   10.02
  -6 -15  -1   85.03    7.97
  -6  15  -1   91.45    8.61
  -6 -15   1   96.21    8.06
  -6  15   1   97.65    8.74
  -7 -15  -1    6.12    4.62
  -7 -15   1    3.67    4.39
  -7  15  -1    0.07    3.61
  -7  15   1    0.97    3.54
  -8  15  -1   34.43    6.63
  -8 -15  -1   24.89    6.20
  -8  15   1   28.12    6.21
  -8 -15   1   35.19    6.65
  -9 -15   1   13.58    5.69
   9  15   1    7.22    5.22
  -9  15   1    7.16    4.98
  -9  15  -1    8.54    5.37
   0 -15   2   -1.22    2.62
   0  15  -2   -0.74    2.06
   0 -15  -2   -0.58    2.10
   0  15   2   -3.06    1.60
   0  15   2   -1.59    2.06
   1  15   2   46.00    4.68
  -1 -15  -2   48.93    4.87
   1  15  -2   40.43    4.71
  -1  15   2   51.77    4.82
  -1  15   2   51.96    5.49
   1 -15   2   59.98    5.11
  -1  15  -2   48.66    5.38
  -2  15  -2    5.60    2.97
   2 -15   2    9.38    3.24
   2  15  -2    6.57    2.68
  -2  15   2    5.35    2.91
  -2 -15   2    4.63    3.34
  -2  15   2    8.82    3.05
  -2 -15  -2    6.27    3.43
  -3  15  -2   12.72    3.57
   3  15  -2    5.20    2.68
  -3  15   2    5.27    3.06
  -3 -15   2    4.95    3.59
  -3  15   2    7.22    3.24
  -3 -15  -2    3.16    3.34
  -4 -15   2   14.73    4.32
  -4  15   2   18.15    4.35
  -4  15  -2   15.64    4.13
  -4  15   2   15.23    3.83
  -4 -15  -2   14.93    4.34
  -5  15   2    6.57    3.84
  -5 -15  -2    2.88    4.05
  -5 -15   2   11.00    4.17
  -5  15   2   11.90    4.02
  -5  15  -2    6.95    3.64
  -6 -15  -2    5.95    4.40
  -6 -15   2    8.71    4.55
  -6  15   2    5.85    3.68
  -6  15  -2    7.66    4.18
  -7  15  -2  209.39   12.79
  -7  15   2  196.61   12.34
  -7 -15   2  177.56   11.64
  -8  15  -2    6.06    4.49
   8  15   2   11.52    5.01
  -8  15   2    9.85    4.77
  -8 -15   2   10.22    4.98
  -9 -15   2    5.86    5.27
   9  15   2   -0.29    4.40
  -9  15  -2   -1.87    4.55
  -9  15   2    2.53    4.68
   0  15  -3    5.38    2.72
   0  15   3    5.94    2.76
   0 -15   3    6.60    3.25
  -1  15   3    3.32    2.60
  -1 -15   3   12.66    3.65
   1 -15   3    7.30    3.41
   1  15  -3   11.55    3.03
   1  15   3    5.01    2.87
  -1 -15  -3    7.19    3.24
  -1  15  -3   13.09    3.47
  -2  15   3   -0.99    2.49
  -2 -15   3    0.26    3.06
  -2  15  -3    3.87    2.68
  -2 -15  -3    1.53    3.21
   2  15  -3    0.27    2.05
   2 -15   3    4.61    3.12
  -3  15  -3  106.97    8.21
  -3 -15  -3  112.85    7.62
  -3  15   3  105.29    7.55
  -3  15   3  129.50    8.68
  -3 -15   3  119.45    7.99
  -4  15   3    5.72    3.27
  -4  15  -3    3.63    3.15
  -4 -15  -3    3.94    3.86
  -4  15   3    2.93    2.71
  -4 -15   3   13.72    4.31
  -5 -15   3   56.85    6.59
  -5  15  -3   56.27    7.00
  -5  15   3   35.12    5.34
  -5  15   3   62.96    7.04
  -5 -15  -3   55.58    6.71
  -6  15   3   88.51    8.41
  -6 -15   3   74.44    7.56
  -6  15  -3   84.88    8.57
   6  15   3   75.98    7.10
  -6  15   3   74.23    7.43
  -7  15  -3    6.94    4.48
  -7 -15   3   12.59    4.64
  -7  15   3    6.81    4.38
  -7  15   3   13.55    5.12
   7  15   3   10.27    4.54
  -8  15   3   -2.31    4.35
  -8  15  -3    3.30    4.54
  -8 -15   3    3.32    4.45
  -8  15   3   -0.39    3.88
   8  15   3    3.04    4.27
  -9  15  -3   32.05    7.28
  -9 -15   3   17.60    6.35
   9  15   3    9.08    5.45
  -9  15   3   10.83    5.53
   0  15  -4   -1.03    2.22
   0 -15   4    0.91    3.02
   0  15   4   -1.50    2.35
  -1  15  -4    2.76    2.71
  -1 -15   4   -4.60    2.86
  -1  15   4    9.39    3.35
   1  15   4    3.13    2.62
   1 -15   4   -1.31    2.80
   1  15  -4    0.63    2.37
  -2  15  -4    0.09    2.47
  -2 -15   4    6.33    3.63
  -2  15   4    4.92    3.16
   2  15  -4    1.67    2.54
   2 -15   4    8.54    3.35
   2  15   4    1.93    2.77
  -3  15  -4  186.09   11.00
  -3 -15   4  167.17    9.94
   3 -15   4  155.89    9.09
  -3  15   4  196.85   10.43
   3  15   4  173.56    9.20
  -4 -15   4   44.94    5.96
  -4  15   4   40.35    5.41
   4  15   4   43.45    5.21
  -4  15   4   63.86    6.81
  -4  15  -4   60.55    6.85
  -5  15  -4   65.94    7.58
  -5  15   4   53.01    6.67
  -5  15   4   49.63    6.29
   5  15   4   56.26    6.07
  -5 -15   4   65.74    7.08
  -6  15  -4   33.01    6.14
  -6  15   4   42.50    6.31
   6  15   4   33.08    5.44
  -6 -15   4   43.19    6.19
  -6  15   4   26.76    5.36
  -7  15   4   72.64    8.04
   7  15   4   75.83    7.66
  -7  15  -4   70.85    8.56
  -7  15   4   70.71    8.20
  -7 -15   4   67.55    7.76
  -8  15  -4   -1.91    4.17
  -8  15   4   -0.37    3.95
  -8  15   4    4.05    5.09
   8  15   4    2.57    4.16
  -8 -15   4   -1.59    4.33
  -9 -15   4    3.49    5.46
  -9  15   4   -0.15    5.60
  -9  15  -4    0.80    5.14
   9  15   4    5.43    4.94
   0 -15   5  361.23   16.43
   0  15   5  390.31   17.10
   0  15  -5  416.15   17.82
  -1  15   5   -0.76    2.97
   1  15  -5    0.22    2.59
   1  15   5    2.12    2.74
  -1 -15   5    0.48    3.11
  -1  15  -5    0.65    2.52
   1 -15   5    0.68    2.99
   2 -15   5   31.22    4.85
   2  15   5   25.44    3.85
   2  15  -5   38.93    5.08
   2  15   5   32.77    4.93
  -2 -15   5   34.08    5.20
  -2  15  -5   36.10    5.51
  -2  15   5   24.83    4.58
  -3  15   5    6.84    3.64
  -3  15  -5    2.39    3.35
   3 -15   5    2.87    3.25
   3  15   5    9.06    3.38
  -3 -15   5   12.85    3.90
  -4  15   5   73.59    6.99
   4 -15   5   70.54    6.53
   4  15   5   68.38    6.30
  -4  15  -5   70.11    7.65
  -4 -15   5   87.00    7.42
  -5  15  -5   50.74    7.12
  -5 -15   5   43.72    6.30
   5  15   5   37.74    5.42
  -5  15   5   37.28    5.79
  -6  15  -5    3.83    3.83
   6  15   5    7.91    4.14
  -6  15   5    7.46    4.32
  -6 -15   5    6.92    4.65
  -6  15   5    5.54    3.73
  -7  15   5   19.15    5.87
  -7  15  -5    6.48    4.98
   7  15   5   19.75    5.26
  -7 -15   5    9.30    4.60
  -7  15   5   17.71    5.25
  -8 -15   5   58.52    8.20
   8  15   5   55.93    7.48
  -8  15  -5   73.59    9.39
  -8  15   5   60.41    8.49
  -8  15   5   52.39    7.66
  -9  15   5    5.20    6.40
   9  15   5    7.73    5.54
  -9  15  -5   17.83    6.51
   0  15   6   -1.65    2.51
   0 -15   6    1.38    3.34
   0  15  -6   -2.85    2.50
  -1  15  -6   23.25    4.89
  -1 -15   6   23.40    4.74
   1  15   6   26.46    4.54
   1  15  -6   24.62    4.65
   1 -15   6   19.99    4.36
  -1  15   6   18.51    4.30
  -2  15   6   67.66    6.65
  -2 -15   6   73.74    6.90
  -2  15  -6   56.18    6.78
   2  15   6   54.59    6.23
   2  15  -6   42.61    5.55
   2 -15   6   75.22    6.56
  -3 -15   6    4.44    3.43
   3  15   6    2.50    3.09
   3 -15   6    4.15    3.38
  -3  15   6   10.08    4.00
  -3  15  -6    9.47    3.92
   4 -15   6   45.82    5.61
  -4  15  -6   41.39    6.58
   4  15   6   35.28    5.19
  -4  15   6   49.34    6.34
  -4 -15   6   46.61    6.18
  -5  15   6   49.21    6.55
  -5  15  -6   49.54    7.32
   5  15   6   43.24    5.70
  -5 -15   6   42.50    6.23
  -6  15   6   23.50    5.25
   6  15   6   17.46    4.87
  -6  15  -6   15.34    5.39
  -6 -15   6   29.12    5.94
  -6  15   6   24.18    5.80
  -7 -15   6   12.18    5.31
  -7  15  -6   12.36    5.84
   7  15   6    1.97    4.30
  -7  15   6    8.56    4.44
  -7  15   6    9.89    5.34
   8  15   6   -2.46    4.33
  -8 -15   6    5.31    4.88
  -8  15   6    0.55    4.39
  -8  15   6    5.06    6.01
  -8  15  -6   -1.65    4.96
  -9  15  -6    8.59    6.73
  -9  15   6    2.14    6.37
   0 -15   7  243.07   12.62
   0  15  -7  244.19   13.29
   0  15   7  233.94   12.72
  -1  15  -7   90.21    8.29
   1  15  -7   77.60    7.46
  -1 -15   7   78.05    7.34
  -1  15   7   85.53    7.89
   1 -15   7   87.54    7.42
   1  15   7   74.69    7.16
  -2 -15   7    1.48    3.49
   2 -15   7    1.19    3.37
   2  15  -7   -0.06    3.10
  -2  15  -7    1.02    2.99
   2  15   7   -1.25    3.14
  -2  15   7   -1.40    3.08
  -3 -15   7   17.19    4.97
  -3  15   7   14.00    4.52
   3 -15   7   13.62    4.35
  -3  15  -7   17.50    5.06
  -4 -15   7    3.37    4.19
   4  15   7   -0.75    3.29
   4 -15   7    5.24    4.13
  -4  15  -7    4.10    3.63
  -4  15   7    0.86    3.94
  -5 -15   7   29.08    5.72
   5 -15   7    9.95    4.60
   5  15   7   13.79    4.68
  -5  15   7   10.39    4.65
  -5  15  -7   14.34    5.10
  -6  15  -7   -4.80    3.48
  -6 -15   7   -0.07    3.62
  -6  15   7    0.18    4.06
   6  15   7    1.11    3.79
  -7  15   7   30.09    6.78
  -7 -15   7   39.59    7.04
  -7  15   7   30.14    6.23
   7  15   7   30.89    6.27
  -7  15  -7   27.77    7.14
  -8 -15   7    0.43    4.96
   8  15   7    0.21    4.99
  -8  15   7    5.14    5.06
  -8  15  -7    1.61    5.80
  -8  15   7    3.79    5.70
   0  15   8   -0.19    3.07
   0  15  -8   -1.28    3.24
   0 -15   8    3.61    3.66
  -1  15   8  143.91   10.38
  -1  15  -8  176.11   11.32
  -1 -15   8  170.69   10.60
   1  15  -8  167.04   10.76
   1  15   8  161.88   10.46
   1 -15   8  153.58   10.00
  -2  15   8   30.03    5.68
   2  15   8   21.03    5.05
   2 -15   8   23.89    5.08
  -2  15  -8   24.82    5.67
  -2 -15   8   32.62    5.77
   3  15   8    7.29    3.98
   3 -15   8    9.60    4.33
  -3  15   8   13.67    4.65
  -3 -15   8   12.33    4.83
  -3  15  -8   13.36    4.84
  -4 -15   8    0.16    3.98
  -4  15  -8    7.23    4.85
   4 -15   8   -1.40    3.67
  -4  15   8    3.47    4.09
  -5  15  -8   14.14    5.45
  -5 -15   8   13.39    4.80
   5 -15   8   12.26    5.12
   5  15   8   15.08    4.82
  -5  15   8   13.29    5.15
  -6  15  -8   20.10    6.65
  -6 -15   8   17.80    5.68
   6  15   8   12.63    5.05
  -6  15   8   24.63    6.20
  -7  15  -8  119.59   12.11
  -7 -15   8  133.17   11.00
   7  15   8  118.91   10.12
  -7  15   8  127.00   11.49
  -8  15   8    1.66    4.57
   8  15   8    8.16    5.78
  -8  15   8    0.03    5.91
   0  15   9   78.11    7.95
   0  15  -9   76.01    8.32
   0 -15   9   69.10    7.38
  -1 -15   9   12.69    4.81
   1  15  -9    9.76    4.63
   1 -15   9    9.06    4.37
  -1  15  -9    7.31    4.38
  -1  15   9    3.41    4.21
   1  15   9    9.59    4.14
   2  15  -9   -0.81    3.65
   2  15   9   -3.03    3.27
   2 -15   9   -3.25    3.53
  -2  15   9   -0.83    3.42
  -2 -15   9   -2.48    3.68
  -2  15  -9    1.97    4.02
   3  15   9    7.88    4.21
  -3 -15   9   10.25    4.76
  -3  15   9   11.22    4.63
   3 -15   9    6.66    4.72
  -3  15  -9    7.03    4.56
  -4  15   9   15.67    5.17
  -4 -15   9   17.34    5.34
   4 -15   9   20.56    5.50
  -4  15  -9   20.26    6.07
   5 -15   9   16.43    5.45
  -5  15   9   13.52    5.37
  -5  15  -9   14.42    5.94
   5  15   9   15.04    5.35
  -5 -15   9    7.58    5.00
  -6 -15   9   66.78    8.59
  -6  15  -9  103.08   10.90
   6  15   9   73.51    8.17
   6 -15   9   99.41    9.48
  -6  15   9   70.55    8.95
  -7  15  -9    2.79    6.45
  -7  15   9   -6.18    4.80
  -7 -15   9   -5.83    5.07
   7  15   9    1.52    5.34
   0 -15  10    2.82    4.24
   0  15  10    1.16    4.22
   0  15 -10   -3.77    3.63
  -1  15 -10    2.47    4.07
   1  15  10    1.99    3.76
   1 -15  10    0.85    4.30
  -1 -15  10    5.00    4.45
  -1  15  10   -0.52    3.94
   2 -15  10    4.17    4.43
  -2  15 -10    3.45    4.36
   2  15  10    3.99    4.00
  -2 -15  10    6.91    4.83
  -2  15  10    1.61    3.91
  -3 -15  10   50.09    6.95
   3 -15  10   49.53    6.89
  -3  15  10   65.81    8.12
   3  15  10   44.45    6.93
  -3  15 -10   46.21    7.67
  -4  15 -10   31.31    7.08
  -4  15  10   55.97    7.75
  -4 -15  10   33.75    6.76
   4 -15  10   48.24    7.15
   4  15  10   53.87    7.59
  -5 -15  10   22.15    5.96
  -5  15 -10   13.23    6.42
  -5  15  10   16.77    6.00
   5 -15  10   20.09    6.41
   6  15  10   21.54    5.96
   6 -15  10   25.69    6.64
  -6  15  10   19.30    6.77
  -6 -15  10   19.92    6.46
  -6  15 -10   17.63    7.00
   7  15  10   14.45    6.47
   0 -15  11   22.72    5.87
   0  15  11   16.28    5.99
  -1 -15  11   47.39    7.28
  -1  15  11   41.17    7.12
   1  15  11   45.99    7.20
   1 -15  11   53.37    7.42
   2  15  11   34.06    6.63
  -2  15 -11   35.41    7.33
  -2 -15  11   46.06    7.18
   2 -15  11   42.98    7.09
  -2  15  11   47.89    7.52
  -3  15  11    3.63    4.70
   3  15  11    1.38    4.14
  -3 -15  11    4.88    4.40
  -3  15 -11    0.94    5.00
   3 -15  11    0.50    4.56
   4  15  11   -0.52    4.63
  -4  15 -11   10.29    6.18
  -4  15  11    1.40    4.85
  -4 -15  11    7.47    5.27
   4 -15  11   -3.15    5.07
  -5  15  11    7.51    5.82
   5 -15  11    4.13    6.04
  -5  15 -11    6.81    6.42
  -5 -15  11    0.87    5.22
   6 -15  11    8.91    6.21
   0  15  12   -3.82    4.43
   0 -15  12   -1.28    4.00
   1  15  12   22.04    6.47
   1 -15  12   26.57    6.51
  -1  15  12   19.93    6.22
  -1 -15  12   20.56    6.32
  -2  15  12   36.75    7.32
   2  15  12   29.20    6.87
   2 -15  12   31.90    7.00
  -2 -15  12   34.86    7.14
  -3  15  12    0.24    5.46
   3 -15  12   -3.51    4.87
   3  15  12    0.15    4.86
  -3 -15  12   -1.20    5.02
   4 -15  12   73.62    9.24
   0 -15  13   -2.92    5.14
   0  15  13    2.54    5.27
   1 -15  13   11.37    6.33
  -1  15  13   11.73    6.16
   1  15  13   13.94    6.38
   0  16   0 1458.97   51.48
  -1 -16   0   -4.38    2.89
   1  16   0   -2.11    1.86
  -1  16   0   -1.13    2.17
  -2 -16   0   14.58    3.83
   2  16   0   13.81    3.30
  -2  16   0   18.43    4.21
   3  16   0    0.41    2.38
  -3  16   0   -1.19    2.43
  -3 -16   0   -0.58    3.18
  -4 -16   0   88.54    7.25
  -4  16   0   74.16    7.55
  -5  16   0   -0.03    2.99
  -5 -16   0    2.73    3.80
  -6  16   0   36.83    6.17
  -6 -16   0   36.73    6.17
  -7  16   0   -0.10    3.74
  -7 -16   0   -0.77    4.07
  -8  16   0   23.61    5.92
  -8 -16   0   33.13    6.96
  -9 -16   0    5.18    5.94
  -9  16   0    4.24    5.18
   0 -16  -1    1.01    2.71
   0  16  -1    1.90    2.45
   0 -16   1    5.79    2.97
   0  16   1    1.89    2.35
  -1 -16   1  193.52    9.78
  -1  16   1  183.67   10.81
  -1  16  -1  206.72   11.10
   1  16  -1  203.22   10.61
   1 -16   1  185.44    9.36
   1  16   1  175.65   10.25
  -1 -16  -1  173.32    9.44
   2  16  -1  149.62    8.99
  -2  16  -1  151.82    9.70
   2  16   1  168.99    9.49
  -2  16   1  159.65    9.99
  -2 -16   1  169.42    9.27
  -2 -16  -1  158.88    9.09
  -3  16   1   57.99    6.54
   3  16   1   60.57    5.67
   3  16  -1   33.72    4.38
  -3 -16  -1   53.95    5.78
  -3 -16   1   51.55    5.76
  -3  16  -1   60.49    6.56
  -4 -16  -1    2.18    3.71
  -4  16  -1    5.83    3.66
  -4 -16   1    8.46    4.09
  -4  16   1    8.27    3.70
  -5  16   1  209.38   12.38
  -5  16  -1  200.32   12.14
  -5 -16  -1  195.87   11.44
  -5 -16   1  176.42   10.84
  -6 -16  -1   51.83    6.84
  -6  16  -1   66.77    7.78
  -6 -16   1   53.62    6.87
  -6  16   1   56.46    7.15
  -7 -16  -1    6.39    5.12
  -7  16  -1    2.60    3.80
  -7 -16   1    9.34    5.11
  -7  16   1    0.38    3.71
  -8  16  -1    0.96    4.25
  -8 -16   1   -3.82    3.92
  -8  16   1   -4.49    3.75
  -8 -16  -1   -0.45    4.77
  -9  16   1   31.85    7.03
  -9 -16   1   44.66    7.97
  -9  16  -1   34.14    7.41
   9  16   1   32.28    6.88
   0  16   2   23.62    4.16
   0 -16   2   23.34    3.99
   0  16  -2   15.53    3.78
   0  16   2   16.71    3.47
  -1 -16   2  234.92   11.50
   1  16   2  229.79   11.28
  -1  16  -2  228.71   12.37
  -1  16   2  268.43   13.10
   1  16  -2  228.10   11.94
   1  16   2  237.68   12.33
  -2  16   2   17.08    4.11
  -2  16  -2   21.99    4.44
  -2 -16   2   24.99    4.43
  -2 -16  -2   15.09    3.78
   2  16  -2   21.41    3.89
   2  16   2   21.02    3.85
  -3  16  -2  274.50   14.25
   3  16   2  264.62   13.04
  -3  16   2  278.27   14.41
  -3 -16  -2  266.07   12.92
  -3 -16   2  280.23   13.36
  -4 -16  -2  311.59   15.04
  -4  16   2  365.34   17.02
  -4  16  -2  316.99   16.30
  -4 -16   2  332.16   15.53
  -5 -16   2  361.64   16.71
  -5  16  -2  352.94   17.59
  -5  16   2  371.72   17.85
  -5 -16  -2  340.12   16.37
  -6  16  -2   85.27    8.64
  -6  16   2   62.59    7.83
  -6 -16   2   68.96    7.60
  -6 -16  -2   80.65    8.09
  -7  16   2    5.95    4.48
  -7  16  -2    8.34    4.79
  -7 -16   2   11.29    5.18
  -8 -16   2  116.23   10.42
   8  16   2  116.35    9.57
  -8  16   2  121.27   10.13
  -8  16  -2  110.34   10.82
  -9  16  -2   18.25    6.75
  -9 -16   2   21.01    6.92
  -9  16   2   26.49    6.80
   9  16   2   15.87    6.05
   0  16   3   -1.28    2.38
   0 -16   3   -1.80    2.65
   0  16  -3   -0.59    2.19
  -1 -16   3   41.60    5.08
   1  16  -3   36.62    4.94
   1  16   3   40.42    4.59
   1 -16   3   38.48    4.70
  -1  16  -3   37.90    5.35
  -2 -16   3   16.64    4.16
   2  16   3   12.79    3.50
  -2  16  -3   25.35    4.83
  -2  16   3   14.59    4.09
   2 -16   3   15.28    3.79
  -2 -16  -3   17.65    3.84
   2  16  -3   16.95    3.66
  -2  16   3   11.00    3.47
  -3  16   3    0.49    2.61
  -3  16  -3    0.99    2.99
  -3  16   3    2.97    3.28
  -3 -16  -3    4.41    3.62
  -3 -16   3    2.81    3.59
  -4 -16  -3    7.66    4.37
  -4  16   3    8.00    3.92
  -4 -16   3    2.10    3.73
  -4  16   3    7.12    3.65
  -4  16  -3   12.99    4.49
  -5 -16  -3  162.59   10.54
  -5  16  -3  165.84   11.13
  -5  16   3  152.42   10.00
  -5  16   3  170.37   11.25
  -5 -16   3  154.81   10.25
   6  16   3   42.66    5.99
  -6 -16   3   49.65    6.69
  -6  16  -3   65.54    7.86
  -6  16   3   46.99    6.81
  -7 -16   3  263.37   14.59
  -7  16   3  247.12   14.82
   7  16   3  268.69   14.06
  -7  16  -3  248.06   15.21
  -8  16   3    7.56    5.06
   8  16   3    8.71    5.18
  -8  16  -3    8.13    5.40
  -8 -16   3    7.05    5.42
  -9  16   3   67.16    8.90
  -9  16  -3   64.21    9.31
   9  16   3   67.73    8.50
   0 -16   4   58.47    5.68
   0  16  -4   47.79    5.58
   0  16   4   50.11    5.41
  -1 -16   4   16.51    4.15
   1  16  -4   17.72    4.00
  -1  16   4   18.68    3.97
   1 -16   4   11.53    3.58
   1  16   4   13.02    3.58
  -1  16  -4   16.13    4.04
   2  16   4  143.39    8.98
  -2 -16   4  160.72    9.44
  -2  16   4  143.96    9.05
  -2  16  -4  150.26    9.81
   2 -16   4  147.30    8.60
  -3  16  -4   61.22    7.05
   3 -16   4   60.44    5.79
   3  16   4   55.69    5.65
  -3  16   4   61.80    6.34
  -3 -16   4   81.49    7.07
  -4  16   4  260.96   13.30
  -4  16   4  239.59   13.69
  -4  16  -4  238.23   13.83
   4  16   4  253.29   12.49
  -4 -16   4  255.96   13.28
  -5 -16   4   11.14    4.62
  -5  16  -4    8.91    4.49
  -5  16   4    9.02    4.06
   5  16   4   12.70    4.22
  -5  16   4    7.05    4.27
  -6  16   4  129.10    9.91
  -6 -16   4  130.74    9.62
  -6  16   4  125.96    9.42
   6  16   4  109.41    8.71
  -6  16  -4   95.74    9.77
  -7  16  -4   -4.99    3.92
   7  16   4    3.72    4.47
  -7 -16   4    1.23    4.73
  -7  16   4    0.74    4.58
  -7  16   4    4.08    4.04
   8  16   4   85.07    8.73
  -8 -16   4   91.37    9.43
  -8  16  -4   76.01    9.71
  -8  16   4   94.65    9.85
  -9  16  -4   11.00    6.89
  -9  16   4   10.28    6.10
   0 -16   5    2.18    3.22
   0  16  -5   -1.03    2.70
   0  16   5   -1.83    2.78
   1  16   5   94.82    7.19
   1  16  -5   86.52    7.22
  -1  16  -5   87.95    7.99
  -1 -16   5   92.69    7.28
   1 -16   5   87.93    6.95
  -1  16   5   88.39    7.33
  -2  16   5   30.32    5.11
   2 -16   5   38.84    5.33
   2  16  -5   24.71    4.75
  -2  16  -5   45.19    6.13
  -2 -16   5   33.33    5.23
   2  16   5   34.39    4.94
   3  16   5  345.39   15.27
  -3  16  -5  351.85   17.57
   3 -16   5  353.84   15.62
  -3 -16   5  375.18   16.72
  -3  16   5  356.47   16.66
  -4  16  -5  140.69   10.00
   4  16   5  111.94    8.03
  -4  16   5  101.47    8.62
  -4 -16   5  129.35    9.09
  -5  16   5   50.57    6.76
  -5  16   5   40.18    5.99
  -5  16  -5   45.22    6.97
   5  16   5   44.20    5.95
  -5 -16   5   51.45    6.83
  -6 -16   5   12.44    5.05
  -6  16   5   11.16    4.51
  -6  16   5    7.07    4.84
  -6  16  -5    7.42    4.73
   6  16   5    7.88    4.38
  -7  16   5   25.00    5.94
  -7  16  -5   19.61    6.29
   7  16   5   19.62    5.54
  -7  16   5   17.36    6.05
  -7 -16   5   18.50    5.84
  -8 -16   5    3.15    5.19
  -8  16  -5   -3.80    4.95
  -8  16   5    9.48    6.10
   8  16   5    2.34    4.85
  -8  16   5   -0.19    4.06
  -9  16   5   57.10    9.40
   0  16   6  915.11   35.93
   0  16  -6  964.59   36.31
   0 -16   6  965.11   35.11
  -1  16   6   11.16    4.47
   1  16   6    5.95    3.44
  -1 -16   6   11.99    4.34
  -1  16  -6   10.53    4.09
   1 -16   6    7.80    3.92
   1  16  -6   12.89    4.30
  -2 -16   6  314.53   15.31
   2  16  -6  344.24   15.78
  -2  16  -6  324.98   16.37
   2 -16   6  325.55   14.84
   2  16   6  299.10   15.27
  -2  16   6  298.86   15.38
  -3  16   6   36.58    5.60
  -3 -16   6   46.12    6.06
  -3  16  -6   40.52    6.42
   3 -16   6   36.39    5.32
   4  16   6   58.53    6.31
   4 -16   6   60.12    6.51
  -4  16   6   50.55    6.76
  -4  16  -6   56.24    7.58
  -4 -16   6   71.34    7.41
  -5 -16   6    1.64    4.26
  -5  16   6   -3.31    3.52
   5  16   6   -3.02    3.53
  -5  16  -6   -0.41    3.71
   6  16   6   13.21    4.75
  -6  16   6    7.25    4.18
  -6  16   6    7.36    4.65
  -6 -16   6   12.64    5.03
  -6  16  -6   17.45    6.06
  -7  16   6   23.23    6.05
  -7 -16   6   24.23    6.33
  -7  16  -6   25.70    6.89
  -7  16   6   17.68    5.88
   7  16   6   26.36    5.91
  -8 -16   6    6.47    5.69
  -8  16  -6    4.48    6.20
   8  16   6   -0.17    5.22
  -8  16   6    3.29    5.72
  -8  16   6    2.50    4.77
   0  16   7   -2.16    3.12
   0  16  -7   -3.82    2.91
   0 -16   7    1.98    3.76
   1 -16   7  311.03   14.87
   1  16  -7  303.01   15.50
  -1  16  -7  302.01   15.94
  -1 -16   7  308.33   15.21
  -1  16   7  320.28   15.77
   1  16   7  306.97   15.48
  -2 -16   7   85.56    8.02
  -2  16  -7  103.43    9.33
  -2  16   7   90.60    8.22
   2 -16   7   92.29    7.76
   2  16  -7   83.51    7.95
   2  16   7   97.14    8.33
   3 -16   7  140.65    9.26
  -3  16  -7  139.47   10.61
  -3 -16   7  135.20    9.72
  -3  16   7  138.49   10.08
   3  16   7  150.63   10.15
  -4 -16   7   22.78    5.67
  -4  16  -7   34.18    6.62
  -4  16   7   30.61    5.86
   4 -16   7   28.98    5.29
  -5 -16   7   21.44    5.61
   5  16   7   24.35    5.30
  -5  16   7   32.50    6.32
  -5  16  -7   24.79    6.18
  -6  16   7    1.42    4.59
  -6 -16   7   -1.13    4.44
  -6  16  -7   -1.60    4.53
   6  16   7    0.63    4.39
  -7  16   7    1.56    5.30
   7  16   7    7.58    4.99
  -7 -16   7    8.94    5.61
  -7  16  -7   -4.45    5.09
  -7  16   7    7.33    4.68
   8  16   7    5.76    5.48
  -8  16   7    8.04    6.35
  -8  16   7    7.94    5.42
   0  16  -8   52.85    6.93
   0  16   8   48.58    6.59
   0 -16   8   35.19    6.03
  -1  16   8   63.45    7.20
  -1  16  -8   52.29    7.24
  -1 -16   8   47.82    6.56
   1  16  -8   59.32    7.18
   1  16   8   60.32    6.92
   1 -16   8   56.02    6.58
   2  16   8   96.73    8.58
  -2 -16   8   88.79    8.48
   2  16  -8  111.30    8.97
  -2  16   8  119.78    9.38
   2 -16   8   92.54    7.92
  -2  16  -8  100.55    9.65
  -3  16   8   23.03    5.45
   3  16   8   29.07    5.74
   3 -16   8   27.00    5.32
  -3  16  -8   26.71    6.19
  -3 -16   8   22.03    5.70
  -4  16   8   62.68    7.80
  -4 -16   8   71.78    8.05
  -4  16  -8   71.35    8.78
   4 -16   8   67.39    7.28
   5  16   8   81.16    7.99
  -5  16  -8   84.98    9.84
   5 -16   8   85.68    8.26
  -5  16   8   79.05    8.88
  -5 -16   8   78.25    8.63
  -6  16   8   -3.98    4.42
  -6 -16   8    7.44    5.10
  -6  16  -8   -5.74    4.44
   6  16   8   -7.89    4.46
  -7  16  -8   -0.94    5.24
  -7  16   8   -0.81    4.89
  -7 -16   8   -2.34    5.22
  -7  16   8   -3.32    3.59
   7  16   8   -1.05    4.76
   0  16   9    0.55    3.69
   0 -16   9   -1.42    3.67
   0  16  -9    0.58    3.86
   1 -16   9    6.67    4.52
   1  16  -9    1.56    4.00
  -1  16  -9    3.33    4.08
   1  16   9    3.88    3.91
  -1  16   9    6.15    4.29
  -1 -16   9    4.35    4.48
  -2  16   9   -2.62    3.72
   2 -16   9    5.36    4.22
   2  16   9    4.51    4.17
  -2  16  -9    3.83    3.97
  -2 -16   9    6.62    4.60
   3 -16   9   16.75    5.27
  -3 -16   9   12.46    5.22
  -3  16  -9   15.41    5.58
  -3  16   9    8.72    5.07
   3  16   9   14.13    5.15
   4 -16   9   28.31    5.86
  -4  16  -9   36.23    6.94
   4  16   9   30.62    6.46
  -4 -16   9   42.49    6.94
  -4  16   9   27.59    6.42
   5 -16   9   82.70    8.63
  -5  16   9   83.23    9.31
  -5 -16   9   95.42    9.47
  -5  16  -9   76.65    9.90
   6  16   9    8.01    5.71
  -6  16  -9   13.76    6.44
  -6 -16   9   20.84    6.43
  -6  16   9   10.52    6.02
   7  16   9  133.38   11.19
   0 -16  10    6.23    4.70
   0  16 -10    0.05    4.15
   0  16  10    0.83    4.19
   1  16 -10    9.95    5.26
  -1  16 -10   17.25    6.00
   1  16  10   12.23    5.17
  -1  16  10   20.10    5.73
   1 -16  10   15.86    5.46
  -1 -16  10   22.11    5.95
  -2  16  10   26.05    6.30
   2 -16  10   32.14    6.18
   2  16  10   27.02    6.06
  -2  16 -10   27.94    6.84
  -2 -16  10   25.82    6.19
   3  16  10    3.14    4.30
   3 -16  10    6.83    4.79
  -3  16 -10    4.13    4.80
  -3  16  10    4.71    4.56
  -3 -16  10    4.90    5.03
  -4 -16  10   23.24    6.46
   4  16  10   21.46    6.10
   4 -16  10   22.55    6.09
  -4  16 -10   28.26    7.06
  -4  16  10   25.95    6.65
  -5  16 -10    0.80    5.44
  -5 -16  10    2.33    5.55
   5 -16  10   -0.80    5.04
  -5  16  10   -2.60    4.98
   6 -16  10  112.99   10.56
   0 -16  11    0.49    4.62
   0  16  11    2.70    5.04
   1 -16  11   88.76    9.21
  -1  16 -11   81.75    9.82
  -1  16  11   70.22    9.10
   1  16  11  113.03   10.09
  -1 -16  11   79.66    8.65
  -2  16  11   19.47    6.30
   2  16  11   25.06    6.26
  -2 -16  11   32.87    6.99
   2 -16  11   31.85    6.65
  -2  16 -11   24.52    7.17
  -3  16 -11   82.47   10.10
   3 -16  11  101.05    9.52
   3  16  11   87.95    9.66
  -3 -16  11   81.01    9.03
  -3  16  11   84.00    9.52
  -4  16  11   90.78    9.93
  -4 -16  11   75.63    9.37
   4  16  11   93.69   10.23
  -4  16 -11   81.27   10.41
   4 -16  11   87.21    9.41
   5 -16  11   17.55    6.63
   0 -16  12  191.64   13.22
   0  16  12  194.57   14.26
  -1 -16  12   32.66    7.15
   1  16  12   25.60    7.02
   1 -16  12   40.73    7.47
  -1  16  12   34.91    7.55
   2 -16  12  158.13   12.19
  -2  16  12  173.54   13.20
   2  16  12  193.15   13.47
  -2 -16  12  160.76   12.54
   3 -16  12   38.55    7.76
   0 -17   0    2.29    3.33
   0  17   0    4.56    2.74
  -1  17   0   -0.80    2.28
  -1 -17   0   -1.09    3.31
   1  17   0    0.96    2.57
   2  17   0  471.36   20.23
  -2 -17   0  486.44   19.59
  -2  17   0  493.78   21.51
  -3  17   0   -0.68    2.64
  -3 -17   0   -1.36    3.67
   3  17   0   -0.53    2.62
  -4 -17   0  365.34   16.70
  -4  17   0  367.96   17.95
  -5  17   0    0.19    3.10
  -5 -17   0   -2.73    3.59
  -6  17   0   54.35    7.38
  -6 -17   0   33.60    6.38
  -7  17   0    5.90    4.39
  -7 -17   0   -0.96    4.29
  -8  17   0   -4.47    4.09
  -8 -17   0   -0.43    5.30
  -9  17   0    1.07    5.45
   0 -17   1   23.93    4.24
   0  17  -1   27.60    4.64
   0  17   1   23.51    4.58
  -1  17   1   68.19    6.84
  -1  17  -1   58.27    6.38
  -1 -17  -1   49.12    5.27
   1  17   1   64.56    6.43
   1  17  -1   48.37    5.61
  -1 -17   1   58.42    5.86
  -2 -17  -1    9.14    3.81
  -2  17  -1    6.72    3.32
   2  17   1   17.13    3.85
  -2 -17   1    9.23    3.93
  -2  17   1   13.51    3.92
   2  17  -1    5.47    3.10
  -3 -17   1    6.17    3.61
   3  17   1    1.86    2.57
  -3  17  -1    2.43    2.96
  -3  17   1    0.33    2.55
  -3 -17  -1   -2.57    3.17
  -4 -17   1    4.43    3.93
  -4  17   1    6.20    3.77
  -4 -17  -1    5.18    4.25
  -4  17  -1    3.11    3.55
  -5 -17   1   22.38    5.41
  -5  17   1   19.13    5.01
  -5  17  -1   29.63    5.82
  -5 -17  -1   20.58    5.45
  -6 -17   1   -0.04    4.37
  -6  17  -1    4.42    4.20
  -6 -17  -1   -2.24    4.10
  -6  17   1    0.22    3.34
  -7  17   1   -0.61    3.85
  -7 -17  -1   -2.54    4.72
  -7  17  -1    3.57    4.58
  -7 -17   1   -4.06    4.46
  -8  17  -1   16.04    6.09
  -8  17   1   14.30    5.75
  -8 -17  -1   12.24    6.39
  -8 -17   1    5.19    5.52
  -9  17   1   17.81    6.54
  -9  17  -1   29.88    7.73
   0  17  -2   -0.81    2.38
   0 -17   2    1.27    3.18
   0  17   2   -0.49    2.13
  -1  17   2    7.21    3.17
  -1 -17   2   -0.04    3.06
   1 -17   2    4.02    3.31
  -1  17  -2    3.70    3.06
   1  17  -2    2.66    2.66
   1  17   2    0.34    2.14
  -2  17  -2  118.03    8.76
  -2 -17   2  129.74    8.33
   2  17   2  120.57    8.37
  -2 -17  -2  122.67    7.85
   2  17  -2  122.98    8.26
  -2  17   2  123.36    9.06
   3  17   2   11.34    3.47
  -3  17   2    8.81    3.81
  -3  17  -2   20.49    4.92
  -3 -17  -2    6.03    4.07
  -3 -17   2    9.39    4.18
  -4  17  -2   13.54    4.59
  -4 -17  -2   19.45    4.95
  -4  17   2   10.96    4.25
  -4 -17   2    6.71    4.33
  -5  17  -2   39.99    6.47
  -5 -17  -2   41.36    6.30
  -5 -17   2   42.94    6.19
  -5  17   2   43.72    6.85
  -6  17   2    2.60    4.00
  -6 -17  -2    2.43    4.76
  -6 -17   2    3.14    3.87
  -6  17  -2   -0.36    3.59
  -7  17  -2   24.94    6.48
  -7 -17   2   16.80    5.36
  -7  17   2   26.68    6.22
  -8  17  -2   18.16    6.28
  -8  17   2   11.82    5.66
   8  17   2   11.48    5.37
  -8 -17   2   17.77    6.43
  -9  17  -2    0.17    5.59
  -9  17   2    6.19    6.06
   0  17  -3    6.13    3.20
   0  17   3    5.95    3.18
   0 -17   3    6.57    3.64
  -1 -17   3   10.45    3.81
   1  17   3    9.65    3.40
  -1  17   3    2.13    2.60
  -1  17  -3   14.47    4.31
   1  17  -3    9.60    3.62
   1 -17   3   10.77    3.62
   2  17  -3   12.40    3.64
  -2 -17  -3   13.80    4.19
  -2  17   3   21.48    4.64
  -2 -17   3   20.92    4.53
  -2  17  -3   19.99    4.85
  -3 -17   3  440.77   18.86
  -3  17   3  428.83   20.08
  -3  17  -3  420.19   19.94
  -3 -17  -3  431.80   18.24
  -4 -17   3    6.73    4.17
  -4  17  -3    5.22    3.68
  -4 -17  -3   11.23    4.63
  -4  17   3    3.79    3.59
  -5  17   3  351.88   18.07
  -5 -17   3  364.71   17.16
  -5 -17  -3  352.00   16.99
  -5  17  -3  349.11   18.08
  -6  17  -3    8.32    4.82
  -6 -17   3   13.61    5.16
   6  17   3    9.01    4.52
  -6  17   3   13.21    4.77
  -7 -17   3   18.17    5.57
  -7  17  -3   13.85    5.70
  -7  17   3   14.48    5.67
   7  17   3    5.30    4.50
  -8  17   3   12.10    5.48
  -8  17  -3   18.64    6.62
  -8 -17   3   11.19    6.20
   8  17   3   11.33    5.56
  -9  17   3   21.68    7.05
  -9  17  -3   15.24    7.10
   0  17  -4   -2.25    2.54
   0  17   4   -0.15    2.89
   0 -17   4   -1.32    3.44
  -1  17  -4   -0.11    2.53
   1  17   4    1.69    3.03
   1  17  -4    1.31    2.64
  -1  17   4   -1.81    3.01
  -1 -17   4   -0.77    3.23
   1 -17   4    1.32    3.50
   2 -17   4  195.06   10.14
  -2  17   4  165.07   10.16
  -2 -17   4  187.98   10.50
  -2  17  -4  187.38   11.39
   2  17   4  182.37   10.44
   2  17  -4  154.60   10.04
  -3 -17   4    3.93    4.00
  -3  17  -4    1.11    2.93
  -3  17   4    2.13    3.46
  -3  17   4   -1.09    2.62
   3  17   4   -0.50    3.20
  -4  17   4  230.14   12.76
   4  17   4  240.45   12.27
  -4  17  -4  227.90   13.69
[truncated: 46,706 more chars]
