# Supplementary material for: Poly[[μ3-2-(benzotriazol-1-yl)acetato-κ3O:O′:N3]chlorido­(ethanol-κO)cobalt(II)]
Source: IUCrdata. 2024 Jul 5;9(Pt 7):x240630. doi: 10.1107/S2414314624006308 (PMC11299651; doi:10.1107/S2414314624006308)
Supplement: Supplementary file 2 [file x-09-x240630-Isup2.hkl]

data_I                                                                          
_shelx_title ' p P n m a R = 0.06'                                              
_shelx_refln_list_code          4                                               
_shelx_F_calc_maximum      286.70                                               
_exptl_crystal_F_000      1287.80                                               
_reflns_d_resolution_high  0.7443                                               
                                                                                
loop_                                                                           
 _space_group_symop_operation_xyz                                               
 'x, y, z'                                                                      
 '-x+1/2, -y, z+1/2'                                                            
 '-x, y+1/2, -z'                                                                
 'x+1/2, -y+1/2, -z+1/2'                                                        
 '-x, -y, -z'                                                                   
 'x-1/2, y, -z-1/2'                                                             
 'x, -y-1/2, z'                                                                 
 '-x-1/2, y-1/2, z-1/2'                                                         
                                                                                
_cell_length_a     9.6810                                                       
_cell_length_b    18.4110                                                       
_cell_length_c    13.1630                                                       
_cell_angle_alpha  90.000                                                       
_cell_angle_beta   90.000                                                       
_cell_angle_gamma  90.000                                                       
                                                                                
_shelx_F_squared_multiplier     1.000                                           
                                                                                
loop_                                                                           
 _refln_index_h                                                                 
 _refln_index_k                                                                 
 _refln_index_l                                                                 
 _refln_F_squared_calc                                                          
 _refln_F_squared_meas                                                          
 _refln_F_squared_sigma                                                         
 _refln_observed_status                                                         
   2   0   0      70934.90      77047.33      1748.92 o                         
   4   0   0       3369.61       3096.18        65.53 o                         
   6   0   0        173.26        175.36        14.04 o                         
   8   0   0       2164.74       1957.58        68.61 o                         
  10   0   0          3.53        -14.17        20.49 o                         
  12   0   0        653.37        664.27        83.13 o                         
   2   1   0      11905.04       9837.77       319.31 o                         
   4   1   0       1278.02       1601.11        27.12 o                         
   6   1   0       2185.98       2076.85        40.52 o                         
   8   1   0          0.26         -2.10        11.90 o                         
  10   1   0         36.72         91.33        18.17 o                         
  12   1   0        324.21        418.37        50.83 o                         
   0   2   0      30485.42      30279.80       961.09 o                         
   4   2   0       1397.27       1198.80        34.27 o                         
   6   2   0       4392.98       3998.37        68.49 o                         
   8   2   0        815.12        767.44        53.65 o                         
  10   2   0       3132.04       3279.56       117.47 o                         
  12   2   0        112.79        114.59        39.22 o                         
   2   3   0      32410.98      36444.54       523.39 o                         
   6   3   0         49.47         69.80        10.52 o                         
   8   3   0        164.50        177.90        17.36 o                         
  10   3   0        744.14        749.80        40.51 o                         
  12   3   0        654.94        757.86        48.01 o                         
   0   4   0      20090.55      24388.13       774.66 o                         
   2   4   0       6278.32       6655.62       105.40 o                         
   4   4   0       1354.15       1231.79        27.39 o                         
   6   4   0        615.01        651.52        24.81 o                         
   8   4   0        264.11        258.15        24.25 o                         
  10   4   0        536.50        655.97        97.06 o                         
  12   4   0        363.78        363.90        39.09 o                         
   2   5   0       3906.29       3670.81        64.99 o                         
   4   5   0        524.93        683.65        21.12 o                         
   6   5   0       4522.67       4628.39        90.04 o                         
   8   5   0        560.16        653.41        39.71 o                         
  10   5   0         42.33        125.77        25.00 o                         
  12   5   0        167.35        207.89        34.75 o                         
   0   6   0       5031.70       4784.33        95.07 o                         
   2   6   0      11262.59      12750.18       209.64 o                         
   4   6   0       7834.37       8385.68       129.34 o                         
   6   6   0      10792.19      10263.30       207.29 o                         
   8   6   0       3845.52       3888.85        96.78 o                         
  10   6   0       2489.48       2526.86        77.19 o                         
  12   6   0          1.86         16.21        28.24 o                         
   2   7   0      22718.65      25586.36       413.66 o                         
   4   7   0       4804.90       4825.76        71.22 o                         
   6   7   0       1856.78       1623.24        36.76 o                         
   8   7   0       1527.34       1395.53        49.83 o                         
  10   7   0          2.18         27.74        21.43 o                         
  12   7   0        191.61        229.25        44.46 o                         
   0   8   0      82194.26      89601.56      1652.04 o                         
   2   8   0      15782.93      17995.89       263.06 o                         
   4   8   0       4116.12       4306.04        77.26 o                         
   6   8   0        158.38        129.52        15.56 o                         
   8   8   0         82.86         57.37        18.76 o                         
  10   8   0         56.21         63.48        23.28 o                         
  12   8   0        632.93        705.82        61.23 o                         
   2   9   0       7110.24       6676.26       103.72 o                         
   4   9   0        131.47        117.48        10.39 o                         
   6   9   0       1133.17       1004.43        74.69 o                         
   8   9   0         83.07         75.37        18.27 o                         
  10   9   0        293.81        318.85        33.25 o                         
  12   9   0        312.26        252.91        74.32 o                         
   0  10   0       5486.01       4426.71        93.75 o                         
   2  10   0       6430.97       7178.64       111.99 o                         
   4  10   0       1464.08       1201.04        79.74 o                         
   6  10   0       1835.58       1760.27        53.68 o                         
   8  10   0        450.34        439.97        43.73 o                         
  10  10   0       1427.66       1349.17        82.05 o                         
   2  11   0       4816.15       4668.70        77.33 o                         
   4  11   0        982.25        954.22        29.00 o                         
   6  11   0        567.58        460.35        61.96 o                         
   8  11   0        785.52        741.87        61.66 o                         
  10  11   0        199.62        241.90        40.08 o                         
   0  12   0      18726.34      18303.63       427.01 o                         
   2  12   0       3890.43       4043.60        69.30 o                         
   4  12   0       2193.75       2186.52        50.65 o                         
   6  12   0        199.70        200.02        22.96 o                         
   8  12   0         27.87         32.72        20.62 o                         
  10  12   0         11.77        -17.90        36.26 o                         
   2  13   0       4461.67       4613.28        78.53 o                         
   4  13   0          4.51         15.77        14.04 o                         
   6  13   0        389.73        391.39        42.56 o                         
   8  13   0          3.61         33.72        26.07 o                         
  10  13   0        239.51        206.40        50.56 o                         
   0  14   0       8048.61       8171.63       167.34 o                         
   2  14   0        182.67        147.03        21.93 o                         
   4  14   0       2970.76       2789.96        92.62 o                         
   6  14   0       4596.52       4456.06       135.63 o                         
   8  14   0       2910.56       2907.57       233.48 o                         
  10  14   0       1185.93       1102.43        88.80 o                         
   2  15   0        861.30        827.04        49.79 o                         
   4  15   0        113.66        164.14        27.64 o                         
   6  15   0       2197.88       2117.75        83.23 o                         
   8  15   0         86.43         74.78        30.78 o                         
   0  16   0      12839.60      13126.72       463.18 o                         
   2  16   0        100.29        139.43        19.34 o                         
   4  16   0        669.11        740.24        64.69 o                         
   6  16   0        266.02        330.92        39.25 o                         
   8  16   0        194.96        255.57        42.83 o                         
   2  17   0       4352.67       4352.02       105.96 o                         
   4  17   0       3369.68       3298.03       110.01 o                         
   6  17   0        334.58        404.48        93.35 o                         
   8  17   0         19.15        -24.39        29.13 o                         
   0  18   0        889.03        991.14        75.49 o                         
   2  18   0        279.61        351.92        29.29 o                         
   4  18   0        313.42        330.79        38.07 o                         
   6  18   0       1262.44       1342.11        70.47 o                         
   8  18   0        453.42        464.58        57.18 o                         
   2  19   0       1348.99       1318.47        64.49 o                         
   4  19   0         79.95         69.51        27.50 o                         
   6  19   0        374.29        344.52        45.86 o                         
   0  20   0      15462.62      15608.16       559.45 o                         
   2  20   0        643.91        653.55        49.64 o                         
   4  20   0        138.49        152.60        35.65 o                         
   6  20   0          5.39         15.11        34.46 o                         
   2  21   0        676.16        730.13        78.82 o                         
   4  21   0         15.18         34.22        28.56 o                         
   6  21   0         28.07         31.22        55.15 o                         
   0  22   0          0.90         29.96        39.05 o                         
   2  22   0        133.82        177.16        51.28 o                         
   4  22   0        286.52        282.65        46.47 o                         
   2  23   0        278.01        334.88        68.11 o                         
   0  24   0       3215.33       3228.57       178.24 o                         
   1   0   1      28170.62      32366.63       519.82 o                         
   3   0   1      22615.17      23897.35       314.59 o                         
   4   0   1       2673.69       3107.86        46.78 o                         
   5   0   1       4914.14       5221.80       100.99 o                         
   6   0   1       1420.44       1619.53        30.19 o                         
   7   0   1        566.11        523.42        36.61 o                         
   8   0   1          6.01         10.73        11.84 o                         
   9   0   1       2251.16       2047.02        52.89 o                         
  10   0   1         21.82         44.96        16.98 o                         
  11   0   1        133.30        151.75        27.25 o                         
  12   0   1        219.54        245.18        44.18 o                         
   0   1   1      27681.07      34651.09       636.26 o                         
   1   1   1       2671.12       2679.74        32.25 o                         
   2   1   1        237.38        290.11         8.89 o                         
   3   1   1         12.30         54.53         4.41 o                         
   4   1   1        661.27        640.24        18.34 o                         
   5   1   1       3896.85       3791.98        42.40 o                         
   6   1   1        621.03        595.42        13.57 o                         
   7   1   1        602.56        551.88        31.96 o                         
   8   1   1        562.88        475.24        30.98 o                         
   9   1   1        109.37        171.21        13.55 o                         
  10   1   1        222.05        237.01        17.42 o                         
  11   1   1         96.97        144.09        21.55 o                         
  12   1   1        105.45        104.62        27.63 o                         
   1   2   1         92.79        184.76         5.47 o                         
   2   2   1      24578.50      26576.75       285.43 o                         
   3   2   1       3343.79       3769.81        44.86 o                         
   4   2   1       3528.25       3494.89       135.05 o                         
   5   2   1       5355.73       5244.35       116.76 o                         
   6   2   1        251.13        282.12        10.01 o                         
   7   2   1       5551.58       5070.26        75.03 o                         
   8   2   1         19.39         29.15         8.98 o                         
   9   2   1       1325.48       1308.16        28.52 o                         
  10   2   1        889.71        869.80        27.39 o                         
  11   2   1        852.28        811.81        31.53 o                         
  12   2   1        193.17        192.41        26.24 o                         
   1   3   1       3100.85       3363.62       117.77 o                         
   2   3   1       2261.07       1977.24        28.66 o                         
   3   3   1        998.52        960.40        15.32 o                         
   4   3   1        175.25        223.04         7.91 o                         
   5   3   1        829.83        670.12        15.81 o                         
   6   3   1         45.32         74.00        13.38 o                         
   7   3   1        139.23        136.80         9.74 o                         
   8   3   1        835.32        777.61        21.31 o                         
   9   3   1        251.49        259.23        16.26 o                         
  10   3   1        455.03        546.39        60.18 o                         
  11   3   1          2.87         29.52        16.52 o                         
  12   3   1          0.17         16.47        21.39 o                         
   1   4   1       8882.94      10363.77       194.91 o                         
   2   4   1      26431.84      27109.16       290.79 o                         
   3   4   1        605.98        521.97        10.26 o                         
   4   4   1       3749.83       3625.10        42.86 o                         
   5   4   1       6556.25       7123.55        83.70 o                         
   6   4   1       2780.86       2687.26        37.98 o                         
   7   4   1         24.14         30.25         7.01 o                         
   8   4   1        290.62        241.25        16.68 o                         
   9   4   1       1136.92       1138.56        29.22 o                         
  10   4   1        213.25        270.20        23.39 o                         
  11   4   1        332.29        318.44        23.35 o                         
  12   4   1        180.70        199.70        23.74 o                         
   1   5   1       5073.44       5374.10        64.14 o                         
   2   5   1        635.29        771.48        15.33 o                         
   3   5   1          3.00         10.05         3.09 o                         
   4   5   1       3112.87       3130.85        42.69 o                         
   5   5   1       7230.84       7164.22        88.28 o                         
   6   5   1        438.66        402.04        18.13 o                         
   7   5   1        124.39        139.64         9.59 o                         
   8   5   1        161.01        155.92        13.88 o                         
   9   5   1        262.22        261.81        19.12 o                         
  10   5   1        281.52        321.47        22.02 o                         
  11   5   1         56.58         92.43        21.38 o                         
  12   5   1        101.24         92.67        21.49 o                         
   1   6   1       2793.20       3193.18        40.33 o                         
   2   6   1       5646.41       5671.70       114.09 o                         
   3   6   1        777.61        751.34        13.54 o                         
   4   6   1       1296.36       1255.59        18.97 o                         
   5   6   1       8153.17       8475.45       112.58 o                         
   6   6   1        417.54        337.20        15.61 o                         
   7   6   1       9078.11       8617.30       110.81 o                         
   8   6   1         40.85         44.19        11.88 o                         
   9   6   1        315.49        358.77        23.82 o                         
  10   6   1         11.14         10.33        14.17 o                         
  11   6   1        710.55        742.27        31.73 o                         
  12   6   1         90.98         79.46        21.72 o                         
   1   7   1       3195.05       3653.25        46.14 o                         
   2   7   1        686.52        622.63        17.47 o                         
   3   7   1       3804.52       4068.41        49.45 o                         
   4   7   1        914.23        788.73        16.63 o                         
   5   7   1       8479.32       8305.96        92.28 o                         
   6   7   1        916.65        845.79        28.09 o                         
   7   7   1         71.04         89.67        10.34 o                         
   8   7   1       1047.10       1050.46        32.09 o                         
   9   7   1        356.53        352.56        24.02 o                         
  10   7   1        112.44        157.84        19.11 o                         
  11   7   1          1.09         13.26        17.09 o                         
  12   7   1         76.68        101.95        29.06 o                         
   1   8   1       7695.22       7988.86        95.36 o                         
   2   8   1       5014.20       5434.76       112.09 o                         
   3   8   1       4118.05       4052.38        49.55 o                         
   4   8   1        191.66        275.05         9.03 o                         
   5   8   1       5307.10       5361.27        84.49 o                         
   6   8   1          3.31         -3.90         7.89 o                         
   7   8   1        108.89        103.15        11.70 o                         
   8   8   1        501.99        459.16        24.93 o                         
   9   8   1        406.31        487.66        24.99 o                         
  10   8   1        188.58        244.58        21.43 o                         
  11   8   1        151.11        128.08        21.56 o                         
  12   8   1         88.85        145.62        35.02 o                         
   0   9   1       9909.50       9650.13       230.86 o                         
   1   9   1         77.95         46.27         5.36 o                         
   2   9   1        503.23        486.16        12.16 o                         
   3   9   1        432.99        479.21        11.67 o                         
   4   9   1        789.08        783.09        15.71 o                         
   5   9   1        650.72        536.77        47.52 o                         
   6   9   1        440.31        362.78        17.99 o                         
   7   9   1        162.91        183.21        14.67 o                         
   8   9   1        213.95        271.29        17.25 o                         
   9   9   1          1.56         15.13        15.01 o                         
  10   9   1        101.63        102.43        20.11 o                         
  11   9   1         67.82         78.39        22.06 o                         
  12   9   1         87.62         57.58        63.88 o                         
   1  10   1        817.47        916.54        17.24 o                         
   2  10   1       1843.35       1698.18        26.95 o                         
   3  10   1       1605.56       1420.77        26.25 o                         
   4  10   1       1924.05       1709.94       195.14 o                         
   5  10   1       4783.51       4492.38        77.55 o                         
   6  10   1        557.04        424.23        18.91 o                         
   7  10   1       4271.16       4250.47        67.74 o                         
   8  10   1        204.14        239.00        18.47 o                         
   9  10   1         69.23         90.63        19.19 o                         
  10  10   1        286.44        372.03        35.75 o                         
  11  10   1        295.36        321.94        29.05 o                         
   0  11   1      14405.45      14728.81       219.06 o                         
   1  11   1       2812.44       2912.14        38.62 o                         
   2  11   1        371.06        342.52        11.80 o                         
   3  11   1        398.59        397.01        21.51 o                         
   4  11   1         82.34         95.41         8.74 o                         
   5  11   1        199.38        233.78        15.40 o                         
   6  11   1         47.89         43.59        11.85 o                         
   7  11   1        212.54        233.53        22.88 o                         
   8  11   1        290.36        320.66        22.85 o                         
   9  11   1        165.82        164.61        19.18 o                         
  10  11   1        375.09        376.03        35.99 o                         
  11  11   1         50.48         50.51        28.07 o                         
   1  12   1      11028.36      11296.80       127.96 o                         
   2  12   1       6746.04       6633.86        98.69 o                         
   3  12   1       2564.33       2475.80        40.65 o                         
   4  12   1        193.63        155.20        11.50 o                         
   5  12   1       5762.85       5539.77       130.41 o                         
   6  12   1         17.35         11.51        11.48 o                         
   7  12   1         47.54         60.03        15.20 o                         
   8  12   1         25.17         21.28        15.66 o                         
   9  12   1        121.51        159.83        24.10 o                         
  10  12   1        461.85        566.28        42.32 o                         
  11  12   1         30.40          1.53        56.23 o                         
   0  13   1       1427.14       1271.37        33.42 o                         
   1  13   1        262.10        207.76         8.82 o                         
   2  13   1        945.51        978.90        25.08 o                         
   3  13   1        661.51        576.55        34.93 o                         
   4  13   1          6.68          2.36         8.89 o                         
   5  13   1       2592.75       2393.54        55.25 o                         
   6  13   1         47.11         41.79        13.97 o                         
   7  13   1         35.24         81.11        16.70 o                         
   8  13   1        401.22        397.10        26.45 o                         
   9  13   1        100.51        109.05        20.98 o                         
  10  13   1        138.27        136.99        38.80 o                         
   1  14   1        246.17        252.91        12.39 o                         
   2  14   1        604.82        455.48        35.93 o                         
   3  14   1         40.73         42.30         9.02 o                         
   4  14   1        417.34        426.50        29.91 o                         
   5  14   1       4751.15       4538.31        91.63 o                         
   6  14   1         57.96         84.00        16.65 o                         
   7  14   1       3157.42       3106.96        76.12 o                         
   8  14   1        234.79        244.83        27.42 o                         
   9  14   1        230.63        258.72        28.19 o                         
  10  14   1          4.24         29.42        54.16 o                         
   0  15   1       9542.94       9643.01       152.32 o                         
   1  15   1        318.60        306.09        13.65 o                         
   2  15   1        138.61        172.05        15.13 o                         
   3  15   1          1.41          4.85         8.79 o                         
   4  15   1       1067.03        943.24        35.35 o                         
   5  15   1       1270.82       1343.02        44.17 o                         
   6  15   1        823.51        833.57        37.45 o                         
   7  15   1          4.40         22.00        17.81 o                         
   8  15   1        232.07        278.81        28.84 o                         
   9  15   1         58.49         81.08        23.83 o                         
   1  16   1       1676.48       1697.54        38.86 o                         
   2  16   1       1548.15       1439.82        34.54 o                         
   3  16   1        452.07        473.99        28.41 o                         
   4  16   1         45.40         55.17        17.00 o                         
   5  16   1       1782.94       1754.91        52.42 o                         
   6  16   1        490.44        514.08        32.08 o                         
   7  16   1         23.55         37.62        19.25 o                         
   8  16   1          0.55        -18.54        18.54 o                         
   9  16   1        340.78        322.95        32.78 o                         
   0  17   1        224.38        225.51        23.25 o                         
   1  17   1        560.32        517.74        24.72 o                         
   2  17   1         69.20         94.45        14.13 o                         
   3  17   1          3.05         13.52        11.66 o                         
   4  17   1         28.03         42.24        17.32 o                         
   5  17   1        184.99        208.97        24.29 o                         
   6  17   1          9.30          5.01        17.71 o                         
   7  17   1         16.23         -8.14        19.62 o                         
   8  17   1        101.00        106.20        26.59 o                         
   9  17   1        131.48        216.88        54.30 o                         
   1  18   1        981.57        946.95        32.21 o                         
   2  18   1       3034.59       2906.41        56.78 o                         
   3  18   1       1237.05       1240.65        42.60 o                         
   4  18   1       1344.23       1314.92        45.81 o                         
   5  18   1       1323.92       1194.69        45.17 o                         
   6  18   1          6.55         -0.18        18.71 o                         
   7  18   1        573.11        683.20        40.76 o                         
   8  18   1         26.10         47.67        26.05 o                         
   0  19   1        937.24       1000.73        57.67 o                         
   1  19   1        112.45        171.29        18.37 o                         
   2  19   1        100.61        136.41        16.25 o                         
   3  19   1        260.60        249.19        25.47 o                         
   4  19   1        135.17        131.01        23.05 o                         
   5  19   1        817.56        879.93        41.95 o                         
   6  19   1         74.42         85.45        25.80 o                         
   7  19   1          2.66        -19.50        22.72 o                         
   1  20   1       2730.58       2473.31        69.04 o                         
   2  20   1        139.67        171.51        20.58 o                         
   3  20   1       1351.71       1392.68        67.26 o                         
   4  20   1          2.19        -11.13        17.99 o                         
   5  20   1        485.82        453.32        34.73 o                         
   6  20   1        106.92         97.91        26.66 o                         
   7  20   1         40.12         96.63        61.27 o                         
   0  21   1       2861.75       3082.33       113.31 o                         
   1  21   1        185.28        191.73        24.47 o                         
   2  21   1        168.97        221.68        30.01 o                         
   3  21   1          8.60          5.57        20.59 o                         
   4  21   1          0.16         14.59        20.16 o                         
   5  21   1        252.12        273.40        32.05 o                         
   6  21   1         48.96         53.51        39.09 o                         
   1  22   1         81.99         83.03        21.87 o                         
   2  22   1        405.13        401.75        48.34 o                         
   3  22   1         60.62         63.45        32.33 o                         
   4  22   1         84.13         84.65        29.08 o                         
   5  22   1        265.94        306.91        47.86 o                         
   0  23   1        725.90        732.14        60.42 o                         
   1  23   1         16.98         29.70        21.23 o                         
   2  23   1        333.22        361.05        49.07 o                         
   3  23   1         46.00         41.69        33.94 o                         
   1  24   1        709.79        811.09        53.90 o                         
   0   0   2      14116.32      18303.63       417.80 o                         
   1   0   2      13002.66      14650.59       273.05 o                         
   2   0   2        681.65        943.89        20.91 o                         
   3   0   2      15128.41      18384.77       300.25 o                         
   5   0   2        366.96        537.99        16.54 o                         
   6   0   2       3773.81       4191.53        70.85 o                         
   7   0   2        292.26        240.90        21.38 o                         
   8   0   2       1140.36       1159.04        42.94 o                         
   9   0   2        954.26        929.65        33.94 o                         
  10   0   2        902.08        984.42        45.00 o                         
  11   0   2          4.01        -21.70        21.70 o                         
  12   0   2         19.99         26.21        34.71 o                         
   1   1   2       8111.90      10138.27       124.72 o                         
   2   1   2        376.43        440.09        11.67 o                         
   3   1   2       4377.94       4295.57        50.69 o                         
   4   1   2          5.16         79.56         5.98 o                         
   5   1   2        159.35        116.14         6.25 o                         
   6   1   2        737.34        716.46        15.00 o                         
   7   1   2       5170.54       4845.55        62.25 o                         
   8   1   2        294.51        283.75        13.77 o                         
   9   1   2         80.68         73.07        11.67 o                         
  10   1   2        139.85        184.44        16.92 o                         
  11   1   2         16.23         16.10        16.34 o                         
  12   1   2          3.73          1.50        21.09 o                         
   0   2   2      29163.38      34488.72       495.15 o                         
   2   2   2      15283.58      16620.14       190.73 o                         
   3   2   2      17064.45      18218.13       198.16 o                         
   4   2   2        613.15        807.46        15.02 o                         
   5   2   2      13360.17      13906.49       155.68 o                         
   7   2   2        597.54        448.35        22.57 o                         
   8   2   2         24.05         38.71        10.53 o                         
   9   2   2        163.43        197.47        15.47 o                         
  10   2   2        445.33        462.49        23.79 o                         
  11   2   2        296.39        342.33        26.86 o                         
  12   2   2        322.78        317.22        29.81 o                         
   1   3   2         11.18         93.82         6.13 o                         
   2   3   2      19637.93      22397.35       256.15 o                         
   3   3   2       3772.76       3516.06        45.05 o                         
   4   3   2       1689.74       1662.30        24.11 o                         
   5   3   2        466.33        498.27        13.59 o                         
   6   3   2          0.07         33.33         7.53 o                         
   7   3   2         63.14         23.64         7.18 o                         
   8   3   2        679.22        588.56        27.20 o                         
   9   3   2         87.67         96.09        13.58 o                         
  10   3   2        721.96        794.91        31.34 o                         
  11   3   2         43.17         20.00        16.34 o                         
  12   3   2          9.76         17.42        21.91 o                         
   0   4   2       2245.78       2163.11        40.02 o                         
   1   4   2      11952.56      13249.20       152.99 o                         
   2   4   2         46.96         79.31         4.99 o                         
   3   4   2       6131.99       5803.71        71.04 o                         
   4   4   2       9749.55       9521.58       107.98 o                         
   5   4   2      10936.23      10745.90       116.00 o                         
   6   4   2        800.80        654.23        32.43 o                         
   7   4   2        288.80        276.79        17.86 o                         
   8   4   2       2846.55       2713.39        48.19 o                         
   9   4   2        730.17        728.70        27.05 o                         
  10   4   2       2031.23       1831.74        44.43 o                         
  11   4   2         92.75        124.72        19.48 o                         
  12   4   2        146.63        137.23        25.33 o                         
   1   5   2      12065.28      12347.64       143.34 o                         
   2   5   2       1442.20       1293.89        21.37 o                         
   3   5   2        268.97        211.58         7.93 o                         
   4   5   2       2977.49       3087.74        45.58 o                         
   5   5   2       1387.91       1179.02        19.61 o                         
   6   5   2         11.09         38.84         6.83 o                         
   7   5   2       9026.44       9140.78       116.36 o                         
   8   5   2        267.35        270.93        15.08 o                         
   9   5   2         68.70         70.69        13.86 o                         
  10   5   2        222.50        332.96        22.14 o                         
  11   5   2         29.24         33.69        17.43 o                         
  12   5   2          0.76          4.88        19.32 o                         
   1   6   2          4.55          4.50         3.44 o                         
   2   6   2      11086.39      11273.60       216.64 o                         
   3   6   2         17.79         15.22         4.81 o                         
   4   6   2       1325.52       1346.67        20.68 o                         
   5   6   2       3614.80       3079.58        41.14 o                         
   6   6   2       3992.14       3769.41        50.93 o                         
   7   6   2         29.95         44.42         8.98 o                         
   8   6   2        223.18        239.31        14.79 o                         
   9   6   2        289.96        282.54        20.46 o                         
  10   6   2        382.65        429.53        24.56 o                         
  11   6   2          0.99         12.55        16.80 o                         
  12   6   2        324.42        292.62        31.69 o                         
   1   7   2        561.68        932.95        15.65 o                         
   2   7   2          4.14          7.28         4.26 o                         
   3   7   2          6.85          9.78         5.01 o                         
   4   7   2         49.80        109.46         6.44 o                         
   5   7   2       1170.14       1050.90        28.17 o                         
   6   7   2        297.04        309.71        22.81 o                         
   7   7   2        452.05        400.70        21.76 o                         
   8   7   2        311.37        327.83        17.90 o                         
   9   7   2        250.39        304.54        21.11 o                         
  10   7   2        158.53        218.12        23.18 o                         
  11   7   2         12.39         13.75        18.66 o                         
  12   7   2          4.24          8.92        24.73 o                         
   0   8   2       9188.10      10208.10       345.76 o                         
   1   8   2        100.84        129.58         6.31 o                         
   2   8   2        343.01        399.93        10.46 o                         
   3   8   2       4570.92       4851.63        66.63 o                         
   4   8   2       9879.33      10160.35       116.28 o                         
   5   8   2       3804.48       3532.82        62.01 o                         
   6   8   2       2682.00       2590.22        44.49 o                         
   7   8   2        211.50        193.31        13.67 o                         
   8   8   2       1825.79       1842.49        38.28 o                         
   9   8   2        917.48        915.55        41.06 o                         
  10   8   2        396.63        434.08        28.40 o                         
  11   8   2         10.91         19.24        19.48 o                         
  12   8   2         26.91         33.74        36.31 o                         
   1   9   2       7157.98       7784.31        93.94 o                         
   2   9   2        766.59        698.77        16.06 o                         
   3   9   2       1674.05       1721.15        29.50 o                         
   4   9   2        513.02        484.58        14.87 o                         
   5   9   2        429.15        349.61        17.56 o                         
   6   9   2         94.01         87.55        17.02 o                         
   7   9   2       2769.88       2671.69        51.62 o                         
   8   9   2        348.39        389.05        19.26 o                         
   9   9   2         60.45         77.88        18.90 o                         
  10   9   2        198.42        210.12        23.66 o                         
  11   9   2          3.89         -7.81        19.47 o                         
   1  10   2        872.75        944.74        17.45 o                         
   2  10   2       6841.00       6946.86        85.49 o                         
   3  10   2         54.15         46.58         7.41 o                         
   4  10   2        112.40        123.07         9.70 o                         
   5  10   2       2689.75       2468.33        46.06 o                         
   6  10   2       4096.47       4084.83        64.35 o                         
   7  10   2          1.09         -9.56         9.56 o                         
   8  10   2        140.22        137.74        15.10 o                         
   9  10   2         67.23         92.93        17.07 o                         
  10  10   2         41.40         79.37        22.35 o                         
  11  10   2        324.50        374.25        33.14 o                         
   1  11   2       1922.28       1729.11        27.27 o                         
   2  11   2       3436.70       3520.23        47.64 o                         
   3  11   2       2934.61       2633.49        58.81 o                         
   4  11   2        710.24        631.51        32.38 o                         
   5  11   2         14.74         21.75         8.99 o                         
   6  11   2          3.15         26.83        10.85 o                         
   7  11   2       1436.87       1414.13        50.84 o                         
   8  11   2         65.36         97.77        15.66 o                         
   9  11   2         47.22         62.33        18.51 o                         
  10  11   2        384.36        463.12        33.70 o                         
  11  11   2         17.94         60.80        41.66 o                         
   1  12   2        212.52        223.82        10.62 o                         
   2  12   2        900.73        872.88        25.85 o                         
   3  12   2       2297.46       2277.87        42.94 o                         
   4  12   2       3981.83       3827.23        82.86 o                         
   5  12   2       2619.93       2543.55        54.27 o                         
   6  12   2        278.11        282.92        22.05 o                         
   7  12   2        232.18        210.60        21.67 o                         
   8  12   2       1219.57       1208.57        43.03 o                         
   9  12   2        661.20        719.06        37.45 o                         
  10  12   2        619.96        609.58        52.36 o                         
  11  12   2         70.54        126.23        60.37 o                         
   1  13   2       3069.81       2967.56        43.29 o                         
   2  13   2        396.46        308.23        24.13 o                         
   3  13   2       1142.06       1060.11        27.18 o                         
   4  13   2        110.35         91.16        14.18 o                         
   5  13   2        571.62        459.63        23.06 o                         
   6  13   2         69.94         64.75        15.73 o                         
   7  13   2        561.98        648.62        34.75 o                         
   8  13   2        314.63        346.41        25.07 o                         
   9  13   2        396.46        433.54        31.94 o                         
  10  13   2         26.13         62.20        29.31 o                         
   1  14   2        100.77        106.02         9.74 o                         
   2  14   2       5580.46       5396.51        78.22 o                         
   3  14   2         46.65         69.94        12.01 o                         
   4  14   2        203.36        225.17        18.11 o                         
   5  14   2        254.45        234.76        19.33 o                         
   6  14   2        483.70        516.85        36.34 o                         
   7  14   2         34.58         40.15        18.07 o                         
   8  14   2        101.17        107.09        20.10 o                         
   9  14   2          0.86         -8.97        19.66 o                         
   1  15   2        461.67        449.83        16.94 o                         
   2  15   2         28.07         59.86        10.40 o                         
   3  15   2         37.84         58.35        11.74 o                         
   4  15   2        115.15        142.12        16.81 o                         
   5  15   2         51.71         70.31        15.82 o                         
   6  15   2         21.58         62.82        18.72 o                         
   7  15   2       1808.69       1749.00        72.20 o                         
   8  15   2         61.55         83.91        21.59 o                         
   9  15   2          1.44         12.44        21.11 o                         
   0  16   2        199.69        180.65        19.12 o                         
   1  16   2       2277.71       2138.66        44.23 o                         
   2  16   2        178.46        184.73        14.90 o                         
   3  16   2       2564.14       2451.82        54.54 o                         
   4  16   2       3072.83       2980.60        89.50 o                         
   5  16   2       3292.50       3206.71        76.92 o                         
   6  16   2        720.97        672.47        44.63 o                         
   7  16   2         62.11         75.56        24.89 o                         
   8  16   2        920.82       1046.87        45.90 o                         
   9  16   2        150.78        186.10        29.70 o                         
   1  17   2          7.29         24.87        10.29 o                         
   2  17   2       1192.02       1107.20        30.90 o                         
   3  17   2         84.13        103.01        17.34 o                         
   4  17   2        116.25        115.94        20.27 o                         
   5  17   2        361.51        378.04        28.96 o                         
   6  17   2          5.57         16.89        17.96 o                         
   7  17   2        150.15        207.25        30.96 o                         
   8  17   2         84.64        131.20        26.48 o                         
   9  17   2          7.34         27.52        36.97 o                         
   0  18   2       1227.17       1214.97        46.86 o                         
   1  18   2        201.10        214.89        18.90 o                         
   2  18   2       1290.83       1300.85        35.15 o                         
   3  18   2        846.68        887.25        32.98 o                         
   4  18   2        345.05        357.27        28.24 o                         
   5  18   2       1452.54       1528.46        51.59 o                         
   6  18   2       1446.17       1340.73        59.96 o                         
   7  18   2          2.51          7.26        24.65 o                         
   8  18   2         54.42         41.87        28.31 o                         
   1  19   2        874.28        897.83        33.65 o                         
   2  19   2        179.63        203.25        20.16 o                         
   3  19   2        111.68        152.01        22.52 o                         
   4  19   2         78.15        111.97        21.95 o                         
   5  19   2        146.02        201.44        26.77 o                         
   6  19   2         99.83         89.50        25.17 o                         
   7  19   2        562.80        524.76        45.02 o                         
   0  20   2        751.26        778.48        54.38 o                         
   1  20   2        397.55        402.09        25.75 o                         
   2  20   2        193.71        195.27        23.49 o                         
   3  20   2          8.08         15.86        20.38 o                         
   4  20   2       1183.39       1220.84        47.51 o                         
   5  20   2        140.65        221.38        29.01 o                         
   6  20   2        258.79        275.20        32.79 o                         
   1  21   2        478.83        514.65        33.43 o                         
   2  21   2         13.45         17.49        17.32 o                         
   3  21   2        285.86        330.50        41.59 o                         
   4  21   2         36.96         65.25        26.85 o                         
   5  21   2         47.92         47.68        25.38 o                         
   6  21   2          7.31         13.50        37.89 o                         
   0  22   2       1983.10       1881.46        86.94 o                         
   1  22   2          0.90          8.71        17.43 o                         
   2  22   2       1242.21       1128.10       114.09 o                         
   3  22   2        433.28        397.89        39.47 o                         
   4  22   2         88.84         65.91        29.10 o                         
   5  22   2        379.29        396.51        71.53 o                         
   1  23   2        384.29        406.05        34.68 o                         
   2  23   2        132.73        171.41        41.23 o                         
   4  23   2         52.37         33.02        60.01 o                         
   0  24   2        146.39        135.15        39.39 o                         
   1  24   2         63.47        112.09        38.91 o                         
   1   0   3       3380.31       3357.64        67.96 o                         
   2   0   3        247.57        280.10        13.02 o                         
   3   0   3        508.18        367.28        14.99 o                         
   4   0   3       1391.26       1542.66        34.77 o                         
   5   0   3       6184.44       5746.77       107.89 o                         
   6   0   3         53.94         78.33        13.43 o                         
   7   0   3      11968.72      11822.14       241.97 o                         
   8   0   3        818.92        675.46        72.53 o                         
   9   0   3       1880.99       1934.86        81.44 o                         
  10   0   3          1.89         24.21        21.35 o                         
  11   0   3        126.50        138.13        28.31 o                         
  12   0   3        115.33        145.60        33.52 o                         
   0   1   3        839.14       1168.65        38.62 o                         
   1   1   3         19.34         17.40         4.24 o                         
   2   1   3       1188.50       1234.99        21.54 o                         
   3   1   3       3974.10       3689.57        47.43 o                         
   4   1   3       1482.61       1429.36        21.95 o                         
   5   1   3        803.84        816.32        16.65 o                         
   6   1   3        300.36        276.29        10.97 o                         
   7   1   3         55.38         97.80        11.57 o                         
   8   1   3        241.34        213.46        13.40 o                         
   9   1   3        282.82        299.54        17.55 o                         
  10   1   3          0.02          1.87        13.83 o                         
  11   1   3         36.19         26.21        17.16 o                         
  12   1   3         15.19         21.24        21.93 o                         
   1   2   3      42476.05      48879.25       635.46 o                         
   2   2   3        247.72        253.23         8.13 o                         
   3   2   3      29777.16      31945.51       364.51 o                         
   4   2   3        869.93        861.98        16.03 o                         
   5   2   3         23.46         70.63         7.17 o                         
   6   2   3        175.22        198.78        11.97 o                         
   7   2   3        471.41        403.09        18.38 o                         
   8   2   3        699.98        579.77        48.48 o                         
   9   2   3          5.32         10.41        12.89 o                         
  10   2   3          4.45        -12.18        12.18 o                         
  11   2   3        295.39        346.47        24.72 o                         
  12   2   3          1.71          5.83        21.56 o                         
   0   3   3      23154.32      27235.16       392.48 o                         
   1   3   3      12900.71      14837.90       170.69 o                         
   2   3   3       2386.06       2596.97        34.16 o                         
   3   3   3      18120.34      19450.37       224.55 o                         
   4   3   3        499.49        493.17        13.43 o                         
   5   3   3       7200.59       7363.77        92.62 o                         
   6   3   3        941.98        800.11        17.46 o                         
   7   3   3        178.58        194.42        11.33 o                         
   8   3   3        581.18        516.70        29.26 o                         
   9   3   3       1633.74       1623.29        39.54 o                         
  10   3   3         27.93         18.48        13.20 o                         
  11   3   3        131.73        182.81        23.82 o                         
  12   3   3          0.30         -9.10        21.80 o                         
   1   4   3      21308.98      24661.40       280.91 o                         
   2   4   3         28.32         59.63         5.53 o                         
   3   4   3        591.68        780.98        14.68 o                         
   4   4   3          5.31         36.81         5.62 o                         
   5   4   3      13746.05      13930.70       165.64 o                         
   6   4   3       3291.31       3086.17        48.02 o                         
   7   4   3       6714.28       6508.07        99.90 o                         
   8   4   3        235.87        215.62        14.39 o                         
   9   4   3        896.60        974.12        28.43 o                         
  10   4   3        182.09        162.93        17.14 o                         
  11   4   3         53.01         40.74        17.67 o                         
  12   4   3          1.67        -10.75        21.13 o                         
   0   5   3        227.76        288.42        11.65 o                         
   1   5   3        110.49        114.06         6.86 o                         
   2   5   3        301.89        299.88        10.75 o                         
   3   5   3       2547.47       2103.71        33.00 o                         
   4   5   3         64.23         50.63         5.69 o                         
   5   5   3       2822.97       2469.86        38.07 o                         
   6   5   3       1996.09       1969.66        37.98 o                         
   7   5   3        677.29        524.76        32.48 o                         
   8   5   3        108.04        127.12        12.71 o                         
   9   5   3         30.81         70.31        14.13 o                         
  10   5   3          8.51         26.14        16.60 o                         
  11   5   3         37.63         68.15        18.41 o                         
  12   5   3         20.79         38.28        25.77 o                         
   1   6   3       9121.13       9801.00       115.35 o                         
   2   6   3          5.62         18.10         4.57 o                         
   3   6   3      10568.52      10389.71       124.05 o                         
   4   6   3       3331.65       3663.51        53.63 o                         
   5   6   3          2.69          6.06         7.28 o                         
   6   6   3        294.92        250.93        12.55 o                         
   7   6   3        241.78        211.26        12.76 o                         
   8   6   3        319.33        301.63        17.14 o                         
   9   6   3        183.16        208.49        18.45 o                         
  10   6   3         53.22         50.68        17.91 o                         
  11   6   3        775.19        840.88        41.89 o                         
  12   6   3         33.83         33.14        25.78 o                         
   0   7   3       6601.01       7803.01       132.90 o                         
   1   7   3       1448.27       1285.24        21.92 o                         
   2   7   3       4584.98       5555.64        69.15 o                         
   3   7   3       8875.88       8522.47       300.06 o                         
   4   7   3       1004.93        909.69        18.59 o                         
   5   7   3       2189.25       1920.59        76.88 o                         
   6   7   3         18.59         22.91         8.24 o                         
   7   7   3         21.00         16.96         9.23 o                         
   8   7   3         18.63         29.33        11.59 o                         
   9   7   3        771.41        786.28        35.21 o                         
  10   7   3          6.16          3.08        16.60 o                         
  11   7   3          1.92         20.87        18.98 o                         
  12   7   3         28.99         20.78        36.09 o                         
   1   8   3       1053.45       1366.72        23.74 o                         
   2   8   3        593.08        639.75        14.86 o                         
   3   8   3         71.11         96.39         7.30 o                         
   4   8   3         79.99        112.86         8.44 o                         
   6   8   3        191.36        168.18        14.80 o                         
   7   8   3       1809.16       1604.01        33.60 o                         
   8   8   3        321.21        283.41        18.99 o                         
   9   8   3       3564.50       3562.26        74.08 o                         
  10   8   3         24.44         17.08        18.01 o                         
  11   8   3        330.87        338.64        32.74 o                         
  12   8   3         13.69         -0.27        45.98 o                         
   0   9   3        345.32        266.99        16.89 o                         
   1   9   3        110.49        112.03         9.09 o                         
   2   9   3         51.99         78.66         7.35 o                         
   3   9   3       7944.91       7713.55        95.53 o                         
   4   9   3         59.39         60.82         7.79 o                         
   5   9   3       4607.10       4499.24        66.47 o                         
   6   9   3       1090.47       1072.31        24.32 o                         
   7   9   3        429.77        383.82        27.14 o                         
   8   9   3          1.26         -2.25        10.84 o                         
   9   9   3        114.71        186.04        21.07 o                         
  10   9   3          7.90         17.83        20.14 o                         
  11   9   3         55.60        108.92        27.99 o                         
   1  10   3      17909.14      18551.27       230.77 o                         
   2  10   3        602.76        709.33        19.57 o                         
   3  10   3      16302.42      17593.25       261.42 o                         
   4  10   3        208.55        175.10        16.97 o                         
   5  10   3         19.93         30.70         8.47 o                         
   6  10   3          1.66         -3.25         8.48 o                         
   7  10   3        426.74        401.55        20.78 o                         
   8  10   3         41.97         58.21        14.17 o                         
   9  10   3        690.51        667.97        31.66 o                         
  10  10   3         93.89         88.42        23.38 o                         
  11  10   3        503.23        515.36        38.71 o                         
   0  11   3      10182.08      11272.37       191.91 o                         
   1  11   3         69.81         55.48         8.03 o                         
   2  11   3        702.48        758.58        22.67 o                         
   3  11   3       2631.07       2460.03        48.51 o                         
   4  11   3        509.13        377.43        19.64 o                         
   5  11   3       1030.09        923.76        25.98 o                         
   6  11   3        498.71        454.38        28.96 o                         
   7  11   3        129.94        135.64        15.64 o                         
   8  11   3         70.00         54.74        14.62 o                         
   9  11   3        655.35        678.04        32.88 o                         
  10  11   3          3.62         10.95        21.77 o                         
  11  11   3        205.44        153.00        35.79 o                         
   1  12   3        869.49        944.42        21.16 o                         
   2  12   3        229.18        233.34        17.25 o                         
   3  12   3         21.45         32.82         9.62 o                         
   4  12   3        646.80        481.62        34.87 o                         
   5  12   3       3882.33       3550.41        68.57 o                         
   6  12   3        170.83        205.92        24.00 o                         
   7  12   3       1563.29       1559.35        38.98 o                         
   8  12   3        196.65        184.16        19.03 o                         
   9  12   3       1515.80       1636.68        48.67 o                         
  10  12   3         28.66         27.47        22.28 o                         
  11  12   3        296.88        331.38        54.06 o                         
   0  13   3        356.57        340.56        37.83 o                         
   1  13   3       1928.86       1777.47        37.71 o                         
   2  13   3         45.54         44.61        10.02 o                         
   3  13   3       1175.98       1075.79        49.93 o                         
   4  13   3        436.88        382.57        18.61 o                         
   5  13   3        215.75        189.26        27.00 o                         
   6  13   3         11.81          3.26        11.76 o                         
   7  13   3         28.13         37.45        15.10 o                         
   8  13   3         64.26         55.23        17.24 o                         
   9  13   3        277.18        347.48        37.18 o                         
  10  13   3          0.38          9.97        25.53 o                         
   1  14   3       6379.07       6241.98        88.09 o                         
   2  14   3        104.44         83.06        11.48 o                         
   3  14   3       3172.78       3001.68        53.78 o                         
   4  14   3       1386.68       1328.75        36.94 o                         
   5  14   3         32.85         50.10        14.01 o                         
   6  14   3          0.56          3.96        13.32 o                         
   7  14   3         22.82         36.50        15.77 o                         
   8  14   3         51.29         34.56        17.66 o                         
   9  14   3         23.00          6.36        21.92 o                         
  10  14   3         23.95          4.95        47.51 o                         
   0  15   3         58.18         53.42        14.97 o                         
   1  15   3         88.00         77.57        12.12 o                         
   2  15   3          8.72         13.03         9.79 o                         
   3  15   3       1157.43       1033.07        34.78 o                         
   4  15   3         35.40         50.36        13.39 o                         
   5  15   3        453.00        480.65        32.64 o                         
   6  15   3        695.53        713.24        31.19 o                         
   7  15   3         51.81         89.14        18.56 o                         
   8  15   3          3.17         11.98        17.22 o                         
   9  15   3         92.61        159.91        39.07 o                         
   1  16   3        393.51        351.98        19.76 o                         
   2  16   3        172.24        148.28        12.28 o                         
   3  16   3         15.08         19.54        12.65 o                         
   4  16   3         47.96         66.29        16.06 o                         
   5  16   3       1435.05       1447.58        42.65 o                         
   6  16   3        412.41        458.75        36.64 o                         
   7  16   3       2307.45       2318.05        65.91 o                         
   8  16   3         72.01         70.78        23.66 o                         
   9  16   3        562.53        598.37        46.15 o                         
   0  17   3         59.34         55.79        17.25 o                         
   1  17   3         88.82         81.00        12.60 o                         
   2  17   3        167.41        161.16        17.31 o                         
   3  17   3       3840.42       3876.68        86.53 o                         
   4  17   3         52.82         58.25        17.80 o                         
   5  17   3       3079.99       3191.51        78.97 o                         
   6  17   3         63.60         98.68        21.60 o                         
   7  17   3         79.21        113.55        23.75 o                         
   8  17   3        110.72        118.24        26.59 o                         
   9  17   3        102.19        166.55        45.01 o                         
   1  18   3       2526.80       2427.29        55.51 o                         
   2  18   3          0.16          5.72        11.57 o                         
   3  18   3       2670.58       2688.85        61.12 o                         
   4  18   3        329.91        326.42        27.66 o                         
   5  18   3          3.12          4.15        20.34 o                         
   6  18   3         11.61         26.78        19.85 o                         
   7  18   3         94.94         84.76        24.11 o                         
   8  18   3          3.83        -22.87        25.14 o                         
   0  19   3          0.55         13.98        16.37 o                         
   1  19   3        176.00        210.50        20.33 o                         
   2  19   3          0.35         -2.16        12.37 o                         
   3  19   3        568.97        612.57        40.98 o                         
   4  19   3          5.59          2.94        17.90 o                         
   5  19   3        389.24        476.04        39.83 o                         
   6  19   3        151.48        155.70        27.02 o                         
   7  19   3         23.86         20.65        23.37 o                         
   1  20   3         66.67         36.74        16.02 o                         
   2  20   3         51.83         64.78        18.50 o                         
   3  20   3         68.11         59.42        21.92 o                         
   4  20   3         82.38        115.85        33.66 o                         
   5  20   3       1299.88       1157.44       108.29 o                         
   6  20   3         59.40         92.00        26.13 o                         
   7  20   3       1640.99       1593.05       113.73 o                         
   0  21   3         61.25         52.21        26.35 o                         
   1  21   3         12.40         15.45        15.84 o                         
   2  21   3         12.83          0.25        16.85 o                         
   3  21   3        138.97        125.99        28.04 o                         
   4  21   3        204.50        198.86        33.14 o                         
   5  21   3          8.01         23.30        26.75 o                         
   6  21   3          0.77         -6.12        44.81 o                         
   1  22   3       1187.99       1239.89        55.33 o                         
   2  22   3         78.97         62.54        22.03 o                         
   3  22   3       1023.75        993.89        55.64 o                         
   4  22   3        158.76        122.63        39.16 o                         
   5  22   3         88.64         77.65        58.66 o                         
   0  23   3        150.46        139.62        36.37 o                         
   1  23   3         35.76         52.72        25.93 o                         
   2  23   3        129.32        127.59        37.82 o                         
   3  23   3        852.75        889.65        92.31 o                         
   1  24   3          3.05          5.67        46.07 o                         
   0   0   4      23043.95      29177.87       666.65 o                         
   1   0   4       5659.66       7028.71       136.99 o                         
   2   0   4       1047.71       1010.79        27.65 o                         
   3   0   4      14593.48      15761.27       299.47 o                         
   4   0   4       6110.50       6186.99       125.88 o                         
   5   0   4       3648.19       3643.65        71.30 o                         
   7   0   4        284.78        233.31        18.59 o                         
   8   0   4       5343.05       5277.09       104.94 o                         
   9   0   4         68.61        112.74        23.11 o                         
  10   0   4        607.08        656.62        39.88 o                         
  11   0   4         87.87        106.43        28.30 o                         
  12   0   4        197.43        119.20        62.84 o                         
   1   1   4        994.37       1038.79        19.49 o                         
   2   1   4        462.44        609.64        14.41 o                         
   3   1   4       7847.93       8012.56       111.35 o                         
   4   1   4        404.10        385.26        12.38 o                         
   5   1   4       1851.91       1742.72        32.19 o                         
   6   1   4        156.43        184.32        21.34 o                         
   7   1   4       1844.74       1594.09        30.19 o                         
   8   1   4        250.31        303.73        19.89 o                         
   9   1   4         90.66        107.10        14.81 o                         
  10   1   4        271.53        309.59        30.01 o                         
  11   1   4         16.37         19.60        17.29 o                         
  12   1   4         16.52         25.29        20.33 o                         
   1   2   4        714.90        745.21        19.34 o                         
   2   2   4      24156.02      25697.59       313.92 o                         
   3   2   4       2180.80       1816.35        28.97 o                         
   4   2   4       4929.38       5351.27        68.11 o                         
   5   2   4       1829.92       1724.47        28.45 o                         
   6   2   4       3538.09       3651.79        61.87 o                         
   7   2   4        240.90        252.08        13.58 o                         
   8   2   4        672.23        636.47        23.44 o                         
   9   2   4       1470.80       1468.46        34.99 o                         
  10   2   4         66.29         81.32        17.05 o                         
  11   2   4         29.28         14.55        17.14 o                         
  12   2   4        227.28        235.23        28.39 o                         
   1   3   4       2595.49       2524.23        39.09 o                         
   2   3   4       8545.61       9458.06       119.90 o                         
   3   3   4        345.22        215.04         8.81 o                         
   4   3   4       8241.51       8536.31       114.34 o                         
   5   3   4        508.47        420.66        16.69 o                         
   6   3   4          4.10         67.25         8.96 o                         
   7   3   4        131.66        118.78        12.13 o                         
   8   3   4        456.92        460.85        26.27 o                         
   9   3   4        177.21        157.90        16.02 o                         
  10   3   4        645.60        789.61        30.99 o                         
  11   3   4         79.16         83.52        19.62 o                         
  12   3   4         50.32         54.03        30.52 o                         
   0   4   4       3188.34       3916.82        62.35 o                         
   1   4   4       7026.35       8221.71        97.86 o                         
   2   4   4       1501.67       1789.37        38.82 o                         
   3   4   4       3401.64       2966.59        40.17 o                         
   4   4   4      14566.25      15646.00       183.95 o                         
   5   4   4        994.84        899.70        19.13 o                         
   6   4   4       6180.70       6284.37       101.01 o                         
   7   4   4          0.21         13.99         9.59 o                         
   8   4   4       4350.86       4295.40        67.94 o                         
   9   4   4         15.31         13.74        13.47 o                         
  10   4   4        402.09        395.11        24.06 o                         
  11   4   4         48.47         15.87        21.96 o                         
  12   4   4         47.45         30.11        30.86 o                         
   1   5   4       3566.64       3798.30        48.56 o                         
   2   5   4        104.38         52.50         4.97 o                         
   3   5   4       8254.06       9054.68       117.47 o                         
   4   5   4        712.72        607.90        16.52 o                         
   5   5   4       1939.08       1881.80        33.84 o                         
   6   5   4       1802.68       1648.61        34.82 o                         
   7   5   4       1390.98       1262.63        31.15 o                         
   8   5   4        115.26        128.22        14.00 o                         
   9   5   4         16.33         17.66        14.53 o                         
  10   5   4          1.98         28.67        16.18 o                         
  11   5   4         13.03         25.14        19.45 o                         
  12   5   4          4.01         26.05        36.76 o                         
   0   6   4       2123.84       1801.84        37.98 o                         
   1   6   4         87.93        207.44         8.15 o                         
   2   6   4       7055.32       6575.08        87.06 o                         
   4   6   4       1041.19       1172.32        24.53 o                         
   5   6   4       2162.69       1943.39        41.01 o                         
   6   6   4        433.74        341.80        36.69 o                         
   7   6   4        185.85        149.10        12.92 o                         
   8   6   4        398.11        369.11        20.17 o                         
   9   6   4        535.69        597.38        25.84 o                         
  10   6   4        141.96        152.56        21.52 o                         
  11   6   4          0.52         33.28        22.96 o                         
  12   6   4        239.86        160.24        65.95 o                         
   1   7   4       1739.53       1677.22        25.11 o                         
   2   7   4       3086.12       3411.39        49.54 o                         
   3   7   4       1543.38       1478.49        26.66 o                         
   4   7   4       9412.06       9633.73       126.55 o                         
   5   7   4        922.93        826.24        28.35 o                         
   6   7   4          2.23         -5.49         8.44 o                         
   7   7   4        955.21        948.69        25.76 o                         
   8   7   4         62.39         77.95        13.16 o                         
   9   7   4        346.90        324.19        21.33 o                         
  10   7   4        113.69        144.96        22.15 o                         
  11   7   4          1.28          8.86        21.01 o                         
  12   7   4          0.57         -9.00        48.14 o                         
   0   8   4       9418.15      10927.74       184.35 o                         
   1   8   4       4893.59       5009.37        68.21 o                         
   2   8   4          7.69         13.51         5.99 o                         
   3   8   4       3201.82       3086.09        43.41 o                         
   4   8   4       4834.75       4753.11        67.46 o                         
   5   8   4       1873.96       1681.06        51.04 o                         
   6   8   4       2724.73       2535.39        60.80 o                         
   7   8   4        169.86        149.54        12.55 o                         
   8   8   4       2576.67       2621.98        48.73 o                         
   9   8   4        420.51        465.80        27.02 o                         
  10   8   4        471.48        498.13        30.05 o                         
  11   8   4          1.99         -0.36        22.83 o                         
   1   9   4         62.13         98.40         7.61 o                         
   2   9   4        303.35        259.82        11.13 o                         
   3   9   4       1760.52       1678.29        27.75 o                         
   4   9   4        842.84        602.66        99.96 o                         
   5   9   4       1390.81       1253.09        27.44 o                         
   6   9   4         10.59         32.90        10.45 o                         
   7   9   4        493.29        448.06        22.62 o                         
   8   9   4         10.88         16.97        12.62 o                         
   9   9   4         24.56         30.50        16.74 o                         
  10   9   4        301.17        383.69        31.47 o                         
  11   9   4         29.08         45.84        25.39 o                         
   0  10   4      21900.95      24108.89       519.22 o                         
   1  10   4        177.15        101.86         8.14 o                         
   2  10   4      10874.23      11571.32       161.90 o                         
   3  10   4        268.26        242.27        11.98 o                         
   4  10   4       1708.29       1713.21        35.48 o                         
   5  10   4          4.23         19.36        10.00 o                         
   6  10   4        862.14        743.74        31.61 o                         
   7  10   4         16.00         18.09        10.82 o                         
   8  10   4        216.29        212.96        18.85 o                         
   9  10   4        188.69        201.16        21.82 o                         
  10  10   4        124.34         77.35        24.18 o                         
  11  10   4         22.91         16.64        30.65 o                         
   1  11   4         58.62         44.07         8.19 o                         
   2  11   4        261.07        194.61        12.41 o                         
   3  11   4       1021.02        937.69        30.14 o                         
   4  11   4        271.70        228.75        14.45 o                         
   5  11   4        287.34        244.99        15.52 o                         
   6  11   4        141.47        158.49        14.01 o                         
   7  11   4        619.77        575.86        24.88 o                         
   8  11   4          3.70         41.78        14.74 o                         
   9  11   4          6.37          9.03        17.27 o                         
  10  11   4        262.71        372.96        32.93 o                         
  11  11   4         61.38        100.30        73.73 o                         
   0  12   4        770.93        808.64        44.69 o                         
   1  12   4        626.09        603.06        27.26 o                         
   2  12   4          7.31         25.14         8.74 o                         
   3  12   4       3128.30       2907.85        56.91 o                         
   4  12   4       2211.90       2125.09        46.55 o                         
   5  12   4       2305.60       2282.46        50.38 o                         
   6  12   4       1612.79       1524.69        47.29 o                         
   7  12   4         76.24         87.21        17.88 o                         
   8  12   4       1740.54       1718.48        47.93 o                         
   9  12   4        270.29        295.85        29.31 o                         
  10  12   4        355.97        321.93        37.42 o                         
   1  13   4       2217.29       1947.67        55.42 o                         
   2  13   4        272.02        243.16        22.94 o                         
   3  13   4       1711.41       1567.96        37.96 o                         
   4  13   4       1284.71       1158.96        37.75 o                         
   5  13   4        387.77        373.93        24.81 o                         
   6  13   4        284.01        243.15        20.17 o                         
   7  13   4        335.82        375.35        24.56 o                         
   8  13   4          5.38         21.89        16.94 o                         
   9  13   4        223.96        255.82        29.02 o                         
  10  13   4        149.37        124.83        40.36 o                         
   0  14   4       3406.37       3069.98        77.59 o                         
   1  14   4        196.89        197.40        14.33 o                         
   2  14   4       7543.20       7216.35       134.55 o                         
   3  14   4       2154.74       2002.93        45.09 o                         
   4  14   4        824.02        814.30        28.39 o                         
   5  14   4       1288.80       1259.94        37.29 o                         
   6  14   4         66.62         82.10        16.57 o                         
   7  14   4         32.68         29.79        16.17 o                         
   8  14   4         18.17         13.47        17.03 o                         
   9  14   4        101.26        157.15        27.86 o                         
  10  14   4         14.03         27.35        53.98 o                         
   1  15   4         15.46         13.24        13.79 o                         
   2  15   4         31.36         31.78        10.80 o                         
   3  15   4       1627.21       1578.87        55.61 o                         
   4  15   4        442.11        453.13        41.42 o                         
   5  15   4        488.10        522.07        27.72 o                         
   6  15   4        302.06        324.87        26.05 o                         
   7  15   4        574.76        644.90        32.29 o                         
   8  15   4          1.38          3.83        17.27 o                         
   9  15   4         20.64         22.14        23.69 o                         
   0  16   4        506.69        471.46        28.85 o                         
   1  16   4        167.45        141.98        14.20 o                         
   2  16   4       1488.39       1341.49        36.81 o                         
   3  16   4        586.63        576.72        31.17 o                         
   4  16   4       2313.96       2252.10        53.49 o                         
   5  16   4         79.85         87.75        17.38 o                         
   6  16   4       1046.66       1074.20        55.12 o                         
   7  16   4         41.58          7.71        17.36 o                         
   8  16   4        772.59        784.91        42.28 o                         
   9  16   4         80.74         95.53        41.09 o                         
   1  17   4          5.12          2.43        10.78 o                         
   2  17   4       1720.63       1614.00        49.86 o                         
   3  17   4          1.22          8.03        12.65 o                         
   4  17   4       2089.46       2103.46        52.44 o                         
   5  17   4         59.06         81.81        19.68 o                         
   6  17   4         59.58         44.93        22.35 o                         
   7  17   4         41.99         67.02        22.59 o                         
   8  17   4         34.31         73.16        25.52 o                         
   0  18   4        530.38        496.59        32.59 o                         
   1  18   4        104.02        111.14        16.83 o                         
   2  18   4       2775.16       2772.52        81.32 o                         
   3  18   4        279.55        312.45        26.59 o                         
   4  18   4        211.56        188.85        22.90 o                         
   5  18   4        182.71        200.59        25.50 o                         
   6  18   4        234.07        257.43        28.09 o                         
   7  18   4          5.27        -17.05        20.89 o                         
   8  18   4         50.87         22.94        47.15 o                         
   1  19   4        324.11        322.05        23.36 o                         
   2  19   4         19.11         19.44        18.03 o                         
   3  19   4        469.01        471.29        36.82 o                         
   4  19   4          2.49          5.04        19.90 o                         
   5  19   4        533.82        527.03        35.25 o                         
   6  19   4          5.28         22.32        22.49 o                         
   7  19   4        184.04        244.74        43.63 o                         
   0  20   4        103.40        128.23        25.53 o                         
   1  20   4        126.10        110.05        18.71 o                         
   2  20   4         79.63         59.58        18.74 o                         
   3  20   4        763.82        807.60        47.43 o                         
   4  20   4        968.70        999.38        54.26 o                         
   5  20   4        432.18        420.43        41.09 o                         
   6  20   4        987.40        955.37        62.74 o                         
   7  20   4          5.36         14.94        51.28 o                         
   1  21   4        339.68        342.48        26.15 o                         
   2  21   4        153.56        144.83        23.66 o                         
   3  21   4        580.34        577.58        43.91 o                         
   4  21   4        599.79        640.82        54.40 o                         
   5  21   4         33.54         31.85        52.45 o                         
   0  22   4        319.62        413.22        47.65 o                         
   1  22   4          0.22        -12.48        17.90 o                         
   2  22   4       1651.07       1798.20        60.90 o                         
   3  22   4        169.59        193.69        34.43 o                         
   4  22   4        745.68        740.65        84.84 o                         
   1  23   4          2.84        -16.69        22.95 o                         
   2  23   4         84.24         86.10        52.54 o                         
   3  23   4         60.68         90.15        58.57 o                         
   1   0   5       1637.80       1521.46        38.39 o                         
   2   0   5       1240.08        874.70        26.46 o                         
   3   0   5      13487.08      14134.83       270.97 o                         
   4   0   5        996.31        865.55        35.28 o                         
   5   0   5        579.84        534.97        33.14 o                         
   6   0   5       1345.49       1296.36        41.06 o                         
   7   0   5          7.90          8.09        12.14 o                         
   8   0   5        142.66         94.84        20.03 o                         
   9   0   5       1013.51       1013.62        45.44 o                         
  10   0   5        119.18        181.04        28.40 o                         
  11   0   5        178.19        124.09        29.48 o                         
  12   0   5         26.64          5.31        48.23 o                         
   0   1   5      23688.89      27968.48       453.61 o                         
   1   1   5         17.86         20.77         5.74 o                         
   2   1   5       9705.37       9974.36       136.80 o                         
   3   1   5         20.86         80.67         7.71 o                         
   4   1   5       1112.26       1068.50        26.61 o                         
   5   1   5       1004.66        837.80        21.37 o                         
   6   1   5        159.78        134.85        16.13 o                         
   7   1   5        194.04        219.69        14.23 o                         
   8   1   5       1994.32       1876.50        41.26 o                         
   9   1   5         24.78         56.41        16.63 o                         
  10   1   5        248.50        225.00        23.52 o                         
  11   1   5        122.01        129.65        23.12 o                         
  12   1   5         10.43          3.87        28.35 o                         
   1   2   5       9430.18      10518.65       143.37 o                         
   2   2   5       9385.79       9876.67       135.65 o                         
   3   2   5       8034.93       9301.15       129.16 o                         
   4   2   5       5789.81       6035.65        88.14 o                         
   5   2   5       2804.80       2734.99        61.92 o                         
   6   2   5        716.76        680.83        22.72 o                         
   7   2   5       3903.78       3680.26        70.43 o                         
   8   2   5          0.74          1.17        12.01 o                         
   9   2   5        126.57        128.64        17.01 o                         
  10   2   5       1258.71       1202.48        40.18 o                         
  11   2   5        274.46        319.92        36.28 o                         
  12   2   5         50.94         20.19        29.54 o                         
   0   3   5      10651.79      13503.16       223.50 o                         
   1   3   5         24.67         47.52         9.42 o                         
   2   3   5       5600.35       5821.48        77.46 o                         
   3   3   5         22.13         38.39         6.51 o                         
   4   3   5        640.42        502.43        14.68 o                         
   5   3   5       3922.99       3945.45        57.18 o                         
   6   3   5         18.17          7.98         8.78 o                         
   7   3   5          2.44         22.15        11.11 o                         
   8   3   5        180.85        203.60        16.81 o                         
   9   3   5         18.00         27.12        14.55 o                         
  10   3   5         19.77         43.77        18.24 o                         
  11   3   5          3.35         24.31        19.83 o                         
  12   3   5          1.07         14.60        36.82 o                         
   1   4   5      11663.68      13802.08       172.58 o                         
   2   4   5        293.29        110.73        12.36 o                         
   3   4   5      15267.78      16773.75       209.77 o                         
   4   4   5       4164.87       3805.98        55.11 o                         
   5   4   5       2472.81       2470.71        44.83 o                         
   6   4   5        443.40        360.37        17.07 o                         
   7   4   5        222.14        247.32        15.11 o                         
   8   4   5        303.99        307.74        18.88 o                         
   9   4   5       1356.30       1337.70        45.64 o                         
  10   4   5        249.00        291.42        22.72 o                         
  11   4   5        189.79        201.84        25.33 o                         
  12   4   5        144.73         98.25        61.27 o                         
   0   5   5      13441.09      14666.86       217.04 o                         
   1   5   5         70.65        126.98         6.32 o                         
   2   5   5        257.60        182.80         8.60 o                         
   3   5   5         51.29         68.85         6.72 o                         
   4   5   5       4136.69       3971.04        63.45 o                         
   5   5   5        275.08        219.20        14.67 o                         
   6   5   5        520.91        376.65        20.97 o                         
   7   5   5        227.29        239.88        18.82 o                         
   8   5   5        832.18        864.32        25.84 o                         
   9   5   5        433.90        441.92        23.51 o                         
  10   5   5          7.10         -9.01        14.99 o                         
  11   5   5          0.14         21.88        22.86 o                         
  12   5   5         79.00        132.26        65.32 o                         
   1   6   5       2956.47       3245.19        40.58 o                         
   2   6   5       5160.60       5548.34        74.75 o                         
   3   6   5        244.54        310.91        15.34 o                         
   4   6   5       2807.64       2748.36        43.96 o                         
   5   6   5        654.09        621.59        52.52 o                         
   6   6   5        877.42        831.88        24.44 o                         
   7   6   5       4460.07       4274.49        72.45 o                         
   8   6   5         23.86         10.81        11.79 o                         
   9   6   5        464.04        433.31        25.48 o                         
  10   6   5        266.25        340.57        23.77 o                         
  11   6   5        329.46        262.25        27.56 o                         
   0   7   5       2206.18       1922.94        41.78 o                         
   1   7   5       2379.79       2833.95        39.20 o                         
   2   7   5      10185.05      10871.97       140.12 o                         
   3   7   5        697.30        751.13        20.36 o                         
   4   7   5        648.40        518.74        18.02 o                         
   5   7   5       1479.04       1266.61        28.24 o                         
   6   7   5        381.03        305.73        15.49 o                         
   7   7   5        455.61        431.54        20.78 o                         
   8   7   5       2077.90       2076.94        42.26 o                         
   9   7   5          4.60         41.51        15.88 o                         
  10   7   5        509.37        443.50        32.71 o                         
  11   7   5         66.95         45.93        24.50 o                         
   1   8   5       3600.19       3995.11        57.11 o                         
   2   8   5       3533.72       3700.42        54.41 o                         
   3   8   5       7975.91       8276.66       110.38 o                         
   5   8   5        468.35        370.58        42.94 o                         
   6   8   5        253.59        260.83        16.46 o                         
   7   8   5         99.45        120.94        15.08 o                         
   8   8   5        677.34        647.89        28.43 o                         
   9   8   5       1152.84       1197.72        39.42 o                         
  10   8   5        328.34        369.86        30.52 o                         
  11   8   5         58.65         43.03        25.32 o                         
   0   9   5        981.69        861.55        25.84 o                         
   1   9   5        384.31        433.50        18.65 o                         
   2   9   5       1304.88       1198.20        24.38 o                         
   3   9   5        188.38        217.28        11.78 o                         
   4   9   5        824.49        730.25        22.03 o                         
   5   9   5        731.73        662.64        32.48 o                         
   6   9   5          2.24         -3.35        10.24 o                         
   7   9   5        206.68        189.54        15.55 o                         
   8   9   5        356.99        355.74        27.65 o                         
   9   9   5        369.06        341.61        25.41 o                         
  10   9   5          0.81        -12.23        20.28 o                         
  11   9   5          1.32         34.19        30.07 o                         
   1  10   5       6889.11       7485.77       101.76 o                         
   2  10   5        593.37        494.39        19.41 o                         
   3  10   5       3770.65       3909.35        80.31 o                         
   4  10   5        539.72        379.03        31.05 o                         
   5  10   5        385.00        309.76        21.27 o                         
   6  10   5        681.61        592.21        25.65 o                         
   7  10   5       2118.30       1925.48        50.71 o                         
   8  10   5        145.27        163.40        18.14 o                         
   9  10   5        234.33        257.51        32.09 o                         
  10  10   5        419.64        448.72        34.24 o                         
  11  10   5        114.35        105.76        42.85 o                         
   0  11   5       3175.58       2930.35       145.49 o                         
   1  11   5         20.07         33.73         8.34 o                         
   2  11   5       2201.07       1981.47        38.96 o                         
   3  11   5        181.89        217.86        17.30 o                         
   4  11   5        402.18        379.71        19.89 o                         
   5  11   5       1038.14        969.44        31.28 o                         
   6  11   5        133.68        173.14        17.73 o                         
   7  11   5        212.20        195.04        21.19 o                         
   8  11   5        247.87        297.46        23.90 o                         
   9  11   5         64.62         37.27        20.97 o                         
  10  11   5         36.20         40.17        27.51 o                         
   1  12   5       3482.64       3418.60        53.99 o                         
   2  12   5       1010.24        954.79        26.78 o                         
   3  12   5       3556.47       3547.91        60.94 o                         
   4  12   5       2376.74       2259.34        49.75 o                         
   5  12   5          8.03         16.10        12.40 o                         
   6  12   5        335.06        301.23        21.34 o                         
   7  12   5         49.02         43.85        15.42 o                         
   8  12   5         28.94         36.76        16.63 o                         
   9  12   5       1027.39       1055.10        45.22 o                         
  10  12   5        317.44        391.87        40.74 o                         
   0  13   5       1017.18        979.91        45.37 o                         
   1  13   5        142.85        159.59        12.26 o                         
   2  13   5       5028.62       4898.71        86.44 o                         
   3  13   5        236.79        276.53        16.16 o                         
   4  13   5        154.91        186.30        17.44 o                         
   5  13   5        725.53        660.64        43.77 o                         
   6  13   5        171.23        170.25        19.05 o                         
   7  13   5         83.98        112.19        18.39 o                         
   8  13   5        875.26        889.05        36.79 o                         
   9  13   5          3.07          8.64        21.26 o                         
  10  13   5        104.35         52.90        53.71 o                         
   1  14   5       1387.00       1321.65        32.54 o                         
   2  14   5       2067.28       1979.31        45.71 o                         
   3  14   5        544.21        562.26        24.33 o                         
   4  14   5        586.11        547.88        43.54 o                         
   5  14   5        174.52        220.90        27.74 o                         
   6  14   5        207.83        241.24        21.35 o                         
   7  14   5       2120.90       2120.78        54.95 o                         
   8  14   5         92.00         51.25        19.26 o                         
   9  14   5        280.81        305.62        32.05 o                         
   0  15   5       3489.40       3500.31       119.16 o                         
   1  15   5          4.22          5.22        10.26 o                         
   2  15   5        250.16        286.22        16.23 o                         
   3  15   5         83.67         60.30        15.10 o                         
   4  15   5        749.60        665.63        27.85 o                         
   5  15   5        292.42        377.73        27.28 o                         
   6  15   5         67.88         56.25        16.48 o                         
   7  15   5        114.09        130.95        23.64 o                         
   8  15   5        487.74        538.89        32.85 o                         
   9  15   5        102.02         90.76        31.78 o                         
   1  16   5        748.51        808.44        26.84 o                         
   2  16   5        312.70        312.38        20.60 o                         
   3  16   5       3316.54       3206.74        65.61 o                         
   4  16   5       1111.92       1086.26        73.54 o                         
   5  16   5        370.84        416.45        25.97 o                         
   6  16   5         57.16         82.42        18.85 o                         
   7  16   5        209.29        183.02        23.81 o                         
   8  16   5          3.29         16.28        19.73 o                         
   9  16   5        450.03        513.74        84.57 o                         
   0  17   5        781.49        692.84        37.18 o                         
   1  17   5         45.19         46.99        13.05 o                         
   2  17   5        237.77        295.73        19.65 o                         
   3  17   5          8.92         21.59        16.20 o                         
   4  17   5         59.97         73.89        16.94 o                         
   5  17   5        177.85        199.21        21.96 o                         
   6  17   5          1.38         16.20        17.39 o                         
   7  17   5         94.48        120.40        22.74 o                         
   8  17   5         18.92         34.37        28.26 o                         
   1  18   5        225.13        263.45        19.14 o                         
   2  18   5       1140.88       1113.46        33.19 o                         
   3  18   5        763.39        732.80        41.74 o                         
   4  18   5       1277.81       1142.82        44.23 o                         
   5  18   5        269.29        278.20        30.71 o                         
   6  18   5         31.38         43.74        22.03 o                         
   7  18   5        915.37        808.68        43.78 o                         
   0  19   5       1591.22       1545.09        83.67 o                         
   1  19   5          2.68         19.80        17.49 o                         
   2  19   5        948.10        876.61        58.15 o                         
   3  19   5        157.87        196.37        24.38 o                         
   4  19   5        492.82        511.86        40.28 o                         
   5  19   5         59.57         80.60        27.98 o                         
   6  19   5        423.04        419.13        35.08 o                         
   7  19   5          0.20        -14.49        48.23 o                         
   1  20   5        512.28        427.64        41.06 o                         
   2  20   5         66.80         32.77        21.56 o                         
   3  20   5       1433.42       1391.40        59.71 o                         
   4  20   5        181.75        196.74        32.33 o                         
   5  20   5        129.58        154.45        32.24 o                         
   6  20   5        118.66        164.11        57.58 o                         
   0  21   5       1394.77       1521.57        61.08 o                         
   1  21   5          9.50         30.90        17.46 o                         
   2  21   5        535.00        573.99        80.39 o                         
   3  21   5         72.41         65.58        25.00 o                         
   4  21   5          3.82        -16.19        24.74 o                         
   1  22   5        572.89        557.28        37.41 o                         
   2  22   5        580.33        596.91        86.00 o                         
   3  22   5        263.52        264.68       101.22 o                         
   0  23   5          5.37        -13.06        28.41 o                         
   1  23   5          5.83          9.24        31.05 o                         
   2  23   5        199.21        227.90        65.50 o                         
   0   0   6      51883.97      57006.13      1298.25 o                         
   1   0   6        223.03        307.72        16.89 o                         
   2   0   6      16220.83      18450.85       350.65 o                         
   3   0   6         14.23         55.35        11.14 o                         
   4   0   6       1042.38       1017.93        47.29 o                         
   5   0   6       1265.43       1045.28        35.22 o                         
   6   0   6        616.12        605.82        52.44 o                         
   7   0   6         16.22         37.16        18.28 o                         
   8   0   6        468.92        444.27        38.23 o                         
   9   0   6        112.23        138.82        31.92 o                         
  10   0   6         57.46         24.38        28.17 o                         
  11   0   6        160.38        119.29        37.16 o                         
  12   0   6        444.07        355.12        68.56 o                         
   1   1   6       7412.41       8274.17       115.79 o                         
   2   1   6       5484.75       5340.82        78.25 o                         
   3   1   6        110.10        154.11         9.92 o                         
   4   1   6       1011.37        939.66        22.33 o                         
   5   1   6        693.81        664.67        23.76 o                         
   6   1   6        690.65        684.67        21.45 o                         
   7   1   6          0.13         10.16        12.36 o                         
   8   1   6          3.52         58.51        17.07 o                         
   9   1   6        299.11        375.76        27.71 o                         
  10   1   6         82.22         77.30        21.96 o                         
  11   1   6         10.61         22.05        22.80 o                         
  12   1   6         91.83        131.49        42.01 o                         
   0   2   6       1985.99       1582.39        45.66 o                         
   1   2   6         83.61        108.53         8.40 o                         
   2   2   6       3429.32       4053.85        61.62 o                         
   3   2   6       4241.17       4026.14        61.99 o                         
   4   2   6       3431.70       3265.93        53.19 o                         
   5   2   6        965.71        970.55        23.99 o                         
   6   2   6       3130.36       2954.13        58.02 o                         
   7   2   6        360.66        352.04        20.12 o                         
   8   2   6       5237.06       5376.62        97.14 o                         
   9   2   6         61.23         67.32        19.31 o                         
  10   2   6        402.73        475.99        32.66 o                         
  11   2   6         91.98        116.66        27.04 o                         
  12   2   6        133.29         58.39        56.95 o                         
   1   3   6        666.59        936.65        22.20 o                         
   2   3   6       8531.07       8885.16       124.24 o                         
   3   3   6        316.10        305.12        12.72 o                         
   4   3   6        845.96        804.33        20.56 o                         
   5   3   6         34.69         24.49        10.34 o                         
   6   3   6        236.47        221.21        16.16 o                         
   7   3   6       1327.67       1222.10        36.87 o                         
   8   3   6         27.68         77.60        15.78 o                         
   9   3   6        899.65        939.33        31.33 o                         
  10   3   6        328.64        354.42        29.57 o                         
  11   3   6         26.22         64.53        24.60 o                         
  12   3   6        227.20        263.80        67.39 o                         
   0   4   6      15967.08      17564.12       289.71 o                         
   1   4   6        266.36        253.71         9.70 o                         
   3   4   6       3714.87       3609.40        53.02 o                         
   4   4   6        573.29        537.26        16.85 o                         
   5   4   6        308.65        246.75        19.77 o                         
   6   4   6         41.04         31.79        11.75 o                         
   7   4   6        461.65        406.46        21.79 o                         
   8   4   6        457.48        448.87        26.92 o                         
   9   4   6         18.89         26.87        14.80 o                         
  10   4   6         16.25         12.72        18.01 o                         
  11   4   6         17.84         20.37        21.73 o                         
   1   5   6       2810.62       2921.94        40.17 o                         
   2   5   6        568.10        470.08        13.94 o                         
   3   5   6         30.32         24.11         6.64 o                         
   4   5   6       1137.21       1252.57        31.30 o                         
   5   5   6        569.13        445.16        81.52 o                         
   6   5   6        310.00        231.97        15.51 o                         
   7   5   6        177.10        157.34        14.05 o                         
   8   5   6        228.05        254.41        18.94 o                         
   9   5   6        275.98        274.70        22.62 o                         
  10   5   6        126.09        183.68        20.66 o                         
  11   5   6         14.49         28.71        22.26 o                         
   0   6   6       1418.54       1264.46        27.13 o                         
   1   6   6         11.11         23.65         5.42 o                         
   2   6   6       6410.71       6942.00        92.65 o                         
   3   6   6       2682.59       2516.84        49.56 o                         
   4   6   6       4697.78       4043.17       440.19 o                         
   5   6   6        459.16        341.03        18.45 o                         
   6   6   6       1399.09       1284.56        31.95 o                         
   7   6   6       1727.19       1589.41        34.70 o                         
   8   6   6       3158.93       3043.66        61.21 o                         
   9   6   6         94.11         92.81        16.88 o                         
  10   6   6        718.11        716.75        31.26 o                         
  11   6   6         11.07         10.33        28.76 o                         
   1   7   6        375.85        425.29        15.03 o                         
   2   7   6       9775.96      10344.86       133.75 o                         
   3   7   6         36.05         30.33         8.69 o                         
   4   7   6        172.00        115.95        12.50 o                         
   5   7   6        421.17        326.25        16.76 o                         
   6   7   6        228.90        196.41        14.12 o                         
   7   7   6        110.40        126.61        15.37 o                         
   8   7   6         75.62         88.34        15.78 o                         
   9   7   6        318.42        327.05        24.91 o                         
  10   7   6        157.59        214.95        24.74 o                         
  11   7   6         66.61         77.80        26.36 o                         
   0   8   6      14269.86      14012.95       236.62 o                         
   1   8   6        149.20        212.18        10.33 o                         
   2   8   6      11413.72      11720.81       163.40 o                         
   3   8   6       4238.32       4069.38        65.69 o                         
   4   8   6       2237.57       2225.91        52.33 o                         
   5   8   6        169.55        159.64        14.03 o                         
   6   8   6        170.32        176.90        15.41 o                         
   7   8   6        108.17        108.20        15.26 o                         
   8   8   6         20.06         19.66        14.27 o                         
   9   8   6        112.80        154.15        20.05 o                         
  10   8   6         38.71         32.31        22.86 o                         
  11   8   6         76.66         62.52        39.21 o                         
   1   9   6       1434.27       1371.17        32.84 o                         
   2   9   6       2700.32       2528.18        83.48 o                         
   3   9   6         51.04         53.05        11.50 o                         
   4   9   6       1715.95       1584.38        34.52 o                         
   5   9   6        673.13        478.29        27.74 o                         
   6   9   6        367.29        385.42        22.08 o                         
   7   9   6         28.70         17.36        12.89 o                         
   8   9   6          4.30         37.02        15.07 o                         
   9   9   6        229.96        321.41        25.93 o                         
  10   9   6         97.70         95.94        25.28 o                         
  11   9   6         41.22         49.23        40.73 o                         
   0  10   6       3728.41       3554.33        81.97 o                         
   1  10   6         50.61         43.22         8.77 o                         
   2  10   6        998.51        971.18        27.79 o                         
   3  10   6        595.24        563.74        49.40 o                         
   4  10   6       3492.52       3243.15        63.58 o                         
   5  10   6       2325.94       2152.43        48.77 o                         
   6  10   6       2197.06       2188.62        51.07 o                         
   7  10   6         21.74          8.62        14.51 o                         
   8  10   6       1895.06       1921.32        59.09 o                         
   9  10   6          3.66         -3.31        19.07 o                         
  10  10   6        770.47        771.23        48.48 o                         
   1  11   6        492.75        428.57        17.73 o                         
   2  11   6       2057.60       1911.73        58.32 o                         
   3  11   6        134.24        130.30        14.15 o                         
   4  11   6       1267.06       1155.90        33.49 o                         
   5  11   6        201.70        165.11        17.24 o                         
   6  11   6        734.86        725.96        29.72 o                         
   7  11   6        231.67        232.15        21.69 o                         
   8  11   6         40.24         44.94        16.89 o                         
   9  11   6        200.49        235.13        28.40 o                         
  10  11   6         97.71        162.12        33.97 o                         
   0  12   6       5243.75       5141.05       159.88 o                         
   1  12   6        485.62        380.55        16.29 o                         
   2  12   6       2928.58       3051.25        54.97 o                         
   3  12   6       4845.52       4773.16        78.10 o                         
   4  12   6        704.84        702.32        26.99 o                         
   5  12   6         20.00         11.88        12.42 o                         
   6  12   6        234.77        264.29        21.52 o                         
   7  12   6         19.07         24.25        17.65 o                         
   8  12   6         85.58         67.18        18.69 o                         
   9  12   6        284.24        320.60        31.80 o                         
  10  12   6        106.63         89.42        40.42 o                         
   1  13   6       2541.86       2473.80        48.77 o                         
   2  13   6       1929.21       1814.70        39.04 o                         
   3  13   6        808.47        775.42        25.31 o                         
   4  13   6          5.81          0.26        11.95 o                         
   5  13   6        124.98        115.98        18.51 o                         
   6  13   6         13.83         13.59        14.46 o                         
   7  13   6         47.31         44.18        16.13 o                         
   8  13   6         18.83         54.66        18.75 o                         
   9  13   6        514.14        572.68        38.06 o                         
   0  14   6        395.20        403.61        37.81 o                         
   1  14   6        413.25        346.35        19.18 o                         
   2  14   6        784.29        799.55        26.33 o                         
   3  14   6        183.55        206.34        18.03 o                         
   4  14   6       2266.32       2133.47        68.28 o                         
   5  14   6         34.32         50.68        15.60 o                         
   6  14   6       1365.60       1259.55        45.07 o                         
   7  14   6        286.34        305.24        25.42 o                         
   8  14   6       1507.69       1634.77        50.50 o                         
   9  14   6         53.09         41.18        26.06 o                         
   1  15   6        213.71        205.95        16.77 o                         
   2  15   6        543.22        563.52        42.41 o                         
   3  15   6         58.10         52.52        14.14 o                         
   4  15   6        398.13        393.65        23.79 o                         
   5  15   6        380.40        412.77        28.67 o                         
   6  15   6        212.89        202.02        21.76 o                         
   7  15   6         81.50         77.45        19.89 o                         
   8  15   6          1.78         10.07        19.38 o                         
   9  15   6         24.68         47.47        41.62 o                         
   0  16   6       8455.49       8538.37       185.82 o                         
   1  16   6         95.82         88.64        14.86 o                         
   2  16   6       2966.12       2864.31        56.82 o                         
   3  16   6        359.19        359.06        26.11 o                         
   4  16   6        546.59        537.84        27.61 o                         
   5  16   6          0.36        -12.77        16.74 o                         
   6  16   6        129.47        100.51        19.42 o                         
   7  16   6        171.35        213.34        24.87 o                         
   8  16   6         28.05         28.84        21.94 o                         
   1  17   6        306.94        280.88        20.30 o                         
   2  17   6       2024.52       1998.76        45.99 o                         
   3  17   6        427.26        443.25        26.25 o                         
   4  17   6        470.11        484.22        37.14 o                         
   5  17   6         29.27         19.60        16.42 o                         
   6  17   6        226.36        291.90        26.18 o                         
   7  17   6         81.05         73.18        22.37 o                         
   8  17   6          7.14         -7.91        34.09 o                         
   0  18   6         23.58         15.67        19.17 o                         
   1  18   6          2.07         -1.40        12.84 o                         
   2  18   6        144.63        125.36        19.17 o                         
   3  18   6        482.30        522.21        32.84 o                         
   4  18   6        456.66        502.45        62.99 o                         
   5  18   6        184.49        245.80        24.94 o                         
   6  18   6        736.13        761.72        37.46 o                         
   7  18   6         34.26         58.71        34.64 o                         
   1  19   6         82.60         89.15        16.99 o                         
   2  19   6        333.45        375.65        25.89 o                         
   3  19   6          0.23         -8.46        18.02 o                         
   4  19   6        350.41        331.12        31.56 o                         
   5  19   6         35.40         58.57        31.96 o                         
   6  19   6         37.53         37.52        28.40 o                         
   0  20   6       2530.81       2613.46       100.00 o                         
   1  20   6         36.46         50.77        21.21 o                         
   2  20   6        885.85        737.60        56.71 o                         
   3  20   6        381.95        465.77        40.16 o                         
   4  20   6         35.20         12.85        22.03 o                         
   5  20   6         38.13         67.27        40.26 o                         
   1  21   6        529.25        587.46        48.38 o                         
   2  21   6        293.57        334.79        37.39 o                         
   3  21   6         66.36         59.43        26.66 o                         
   4  21   6          1.88        -26.27        47.87 o                         
   0  22   6        115.27        214.42        42.47 o                         
   1  22   6          3.23          1.61        24.26 o                         
   2  22   6        341.06        298.42        48.04 o                         
   3  22   6         45.61        131.27        56.86 o                         
   1  23   6        119.87        145.31        56.32 o                         
   1   0   7      24622.02      27097.76       443.93 o                         
   2   0   7        219.29        146.34        18.48 o                         
   3   0   7       5934.51       6062.21       126.76 o                         
   4   0   7         85.98         93.10        14.66 o                         
   5   0   7        972.54       1102.15        44.92 o                         
   6   0   7          7.25         -4.05        14.38 o                         
   7   0   7        222.21        205.53        29.61 o                         
   8   0   7        485.54        468.13        41.14 o                         
   9   0   7        522.29        580.22        47.18 o                         
  10   0   7         21.26        -26.53        26.53 o                         
  11   0   7        453.94        429.58        50.87 o                         
   0   1   7       2963.23       2927.21        58.50 o                         
   1   1   7        162.98        156.01         8.86 o                         
   2   1   7       2046.93       1997.56        36.17 o                         
   3   1   7         29.93         67.23         9.10 o                         
   4   1   7        217.17        197.78        17.76 o                         
   5   1   7         11.95         37.88        10.06 o                         
   6   1   7        442.32        364.18        19.54 o                         
   7   1   7        118.66        123.83        17.80 o                         
   8   1   7         68.44        110.35        19.43 o                         
   9   1   7         64.42        111.79        21.86 o                         
  10   1   7        133.54        145.13        25.48 o                         
  11   1   7         46.08         89.22        27.03 o                         
   1   2   7         41.88         52.80         7.32 o                         
   2   2   7       6508.27       6590.92        95.85 o                         
   3   2   7       2305.23       2351.96        41.27 o                         
   4   2   7         59.43         76.59        10.14 o                         
   5   2   7       2910.00       2910.32        54.93 o                         
   6   2   7       1250.82       1211.86        33.61 o                         
   7   2   7       1897.07       1837.95        45.36 o                         
   8   2   7        275.02        269.31        24.65 o                         
   9   2   7       2596.80       2562.15        68.00 o                         
  10   2   7          4.45         19.32        21.09 o                         
  11   2   7        389.64        375.07        43.18 o                         
   0   3   7      14044.19      15513.00       298.96 o                         
   1   3   7       1139.73       1025.50        34.45 o                         
   2   3   7         19.38          8.46         7.18 o                         
   3   3   7      12796.91      13552.69       186.87 o                         
   4   3   7        134.64        138.27        11.25 o                         
   5   3   7       1734.62       1685.29        46.09 o                         
   6   3   7        133.61        123.79        15.18 o                         
   7   3   7          0.53         16.85        13.27 o                         
   8   3   7         19.77         35.75        15.60 o                         
   9   3   7        537.16        579.12        33.46 o                         
  10   3   7         65.58         68.94        22.99 o                         
  11   3   7        349.77        365.92        34.94 o                         
   1   4   7       5067.25       4992.98        64.75 o                         
   3   4   7       1941.90       1977.71        36.38 o                         
   4   4   7       1052.11       1034.08        59.28 o                         
   5   4   7       1545.60       1450.72        36.17 o                         
   6   4   7        457.72        429.33        30.24 o                         
   7   4   7        513.36        430.56        22.84 o                         
   8   4   7         58.57         61.87        16.10 o                         
   9   4   7        122.98         77.92        23.47 o                         
  10   4   7        207.39        197.98        31.19 o                         
  11   4   7        115.22         99.36        28.06 o                         
   0   5   7      23050.87      24526.48       402.62 o                         
   1   5   7       6076.20       6385.70        80.45 o                         
   2   5   7        166.75        178.81        11.12 o                         
   3   5   7        395.99        222.15        27.68 o                         
   4   5   7         27.79         18.07        10.05 o                         
   5   5   7        380.78        361.40        25.60 o                         
   6   5   7         32.90         41.19        13.27 o                         
   7   5   7       1027.94        943.61        31.53 o                         
   8   5   7        163.98        211.60        20.54 o                         
   9   5   7          2.57         18.15        16.72 o                         
  10   5   7        555.76        554.44        35.88 o                         
  11   5   7         25.49         32.76        30.23 o                         
   1   6   7          9.53         46.49         6.35 o                         
   2   6   7        353.82        303.88        16.76 o                         
   3   6   7       6455.30       5899.83       211.80 o                         
   4   6   7        897.23        904.76        26.92 o                         
   5   6   7       3804.34       3754.99        64.44 o                         
   6   6   7         44.45         56.62        12.54 o                         
   7   6   7       5666.60       5715.34        99.18 o                         
   8   6   7         19.05         22.81        15.65 o                         
   9   6   7        961.58       1000.43        36.67 o                         
  10   6   7          0.37         11.35        19.11 o                         
  11   6   7         66.53         69.20        42.38 o                         
   0   7   7       5237.68       4623.50        88.48 o                         
   1   7   7        190.76        243.93        10.81 o                         
   2   7   7          1.85          2.93         7.93 o                         
   3   7   7       1386.42       1282.23        32.13 o                         
   4   7   7         18.45         21.98         8.70 o                         
   5   7   7         73.64         98.99        13.11 o                         
   6   7   7       1091.94       1089.54        30.53 o                         
   7   7   7         17.86         41.15        14.11 o                         
   8   7   7         47.19         66.62        15.94 o                         
   9   7   7          3.31          2.52        17.56 o                         
  10   7   7         31.52         72.31        21.87 o                         
  11   7   7         10.30         -4.68        56.14 o                         
   1   8   7       7725.07       7822.70       102.23 o                         
   2   8   7       1251.24       1241.41        32.03 o                         
   3   8   7       5405.97       5261.05        91.46 o                         
   4   8   7        131.54        125.89        13.63 o                         
   5   8   7        145.99        153.26        14.76 o                         
   6   8   7         53.77         39.26        12.64 o                         
   7   8   7       1047.19       1052.36        31.84 o                         
   8   8   7         40.87         24.58        15.16 o                         
   9   8   7          3.69        -12.52        15.35 o                         
  10   8   7          0.38         -5.94        21.98 o                         
  11   8   7         74.36         85.02        62.35 o                         
   0   9   7       4732.06       4339.90       170.36 o                         
   1   9   7       1060.68       1026.91        26.41 o                         
   2   9   7        567.18        455.36        44.30 o                         
   3   9   7       1492.56       1477.61        56.91 o                         
   4   9   7         28.77         32.50        12.00 o                         
   5   9   7        725.22        661.53        31.53 o                         
   6   9   7        109.29        115.25        16.89 o                         
   7   9   7        539.85        532.96        27.50 o                         
   8   9   7         79.55        109.24        19.68 o                         
   9   9   7        121.64        161.60        23.05 o                         
  10   9   7        133.56        152.23        32.39 o                         
   1  10   7        477.38        387.04        23.36 o                         
   2  10   7       3795.70       3650.23        62.65 o                         
   3  10   7       3042.30       2835.25        60.93 o                         
   4  10   7        213.85        168.21        16.80 o                         
   5  10   7        473.69        476.19        27.83 o                         
   6  10   7       1002.09        956.83        33.07 o                         
   7  10   7       3806.55       3801.71        83.69 o                         
   8  10   7          6.19         11.67        17.19 o                         
   9  10   7        506.53        524.45        35.98 o                         
  10  10   7        115.69        109.42        32.09 o                         
   0  11   7       3077.03       2838.61        75.30 o                         
   1  11   7       1710.95       1492.29        34.56 o                         
   2  11   7        561.65        399.88        34.37 o                         
   3  11   7       1617.79       1497.09        43.09 o                         
   4  11   7         87.36         80.66        15.06 o                         
   5  11   7        367.81        365.46        22.66 o                         
   6  11   7         26.45         37.67        15.38 o                         
   7  11   7          0.28         21.54        16.28 o                         
   8  11   7          1.16         14.87        17.78 o                         
   9  11   7        295.75        340.67        32.68 o                         
  10  11   7         83.08         83.67        56.59 o                         
   1  12   7       2992.90       2866.78        54.57 o                         
   2  12   7       2067.64       2001.44        39.04 o                         
   3  12   7       4198.12       3986.77        75.73 o                         
   4  12   7        254.24        244.45        19.59 o                         
   5  12   7        707.71        682.37        29.21 o                         
   6  12   7        371.46        415.01        25.77 o                         
   7  12   7        797.76        748.37        33.47 o                         
   8  12   7        150.39        160.42        31.57 o                         
   9  12   7          8.35         19.96        24.10 o                         
   0  13   7       2938.64       2832.93        77.15 o                         
   1  13   7        104.55         93.08        13.49 o                         
   2  13   7          0.24         -3.58         9.57 o                         
   3  13   7        215.17        245.36        18.89 o                         
   4  13   7          6.18         -8.82        12.35 o                         
   5  13   7          1.50         13.01        14.21 o                         
   6  13   7        706.93        653.30        30.39 o                         
   7  13   7          6.88         20.10        19.07 o                         
   8  13   7        129.50         80.96        21.00 o                         
   9  13   7         60.85         75.42        27.01 o                         
   1  14   7         43.29         37.96        12.17 o                         
   2  14   7        503.39        506.82        22.91 o                         
   3  14   7       2563.75       2456.90        55.15 o                         
   4  14   7         83.04         58.42        15.93 o                         
   5  14   7       1945.97       1743.57        64.97 o                         
   6  14   7         71.81         83.11        18.69 o                         
   7  14   7       2578.30       2618.60        72.02 o                         
   8  14   7          9.56         -2.78        18.78 o                         
   9  14   7        571.61        639.74        65.90 o                         
   0  15   7       2264.12       2162.89        66.84 o                         
   1  15   7        711.01        739.80        27.79 o                         
   2  15   7          0.60          1.18        11.68 o                         
   3  15   7         79.00        139.98        21.13 o                         
   4  15   7         13.34         21.86        15.25 o                         
   5  15   7        116.91        148.35        27.06 o                         
   6  15   7          0.67         -8.89        16.73 o                         
   7  15   7        268.47        288.40        26.80 o                         
   8  15   7         19.18         19.82        21.18 o                         
   1  16   7       2797.11       2777.86        56.75 o                         
   2  16   7        835.49        827.26        30.21 o                         
   3  16   7       1307.46       1268.47        39.97 o                         
   4  16   7        232.72        263.68        26.11 o                         
   5  16   7        215.16        233.83        26.13 o                         
   6  16   7         15.54         -1.56        20.18 o                         
   7  16   7         44.72         37.73        20.54 o                         
   8  16   7         86.75         64.88        29.64 o                         
   0  17   7       2027.28       2020.14       108.43 o                         
   1  17   7        255.16        322.44        21.78 o                         
   2  17   7         12.41         22.71        15.33 o                         
   3  17   7       1910.93       1874.15        50.49 o                         
   4  17   7         12.14         21.26        18.89 o                         
   5  17   7        523.15        509.96        34.03 o                         
   6  17   7         47.95         48.16        20.29 o                         
   7  17   7         22.36         15.77        23.78 o                         
   1  18   7         80.99         96.77        17.11 o                         
   2  18   7        753.62        805.00        34.20 o                         
   3  18   7       1066.06       1007.53        37.92 o                         
   4  18   7        219.51        203.32        26.83 o                         
   5  18   7        526.93        566.82        43.99 o                         
   6  18   7         19.26         -4.35        19.33 o                         
   7  18   7        314.84        332.52        49.04 o                         
   0  19   7       1064.14       1165.74        52.71 o                         
   1  19   7        182.85        210.87        21.01 o                         
   2  19   7          7.86         15.41        17.66 o                         
   3  19   7        271.14        298.81        29.78 o                         
   4  19   7         15.49         20.20        22.43 o                         
   5  19   7         65.46         78.92        24.79 o                         
   1  20   7       1468.72       1523.44        49.57 o                         
   2  20   7         96.85        117.67        25.46 o                         
   3  20   7        687.09        603.08        44.98 o                         
   4  20   7         46.72         31.59        23.32 o                         
   5  20   7        158.31        177.34        59.20 o                         
   0  21   7        727.05        824.59       103.65 o                         
   1  21   7         33.73         16.36        25.67 o                         
   2  21   7          0.61          2.00        32.90 o                         
   3  21   7          3.71         26.99        50.47 o                         
   1  22   7          0.43         -6.57        33.97 o                         
   2  22   7        254.69        259.21        63.79 o                         
   0   0   8       2199.66       2179.47        68.14 o                         
   1   0   8       2791.11       2641.80        55.81 o                         
   2   0   8      10017.21      10736.25       213.61 o                         
   3   0   8         78.88         58.29        14.01 o                         
   4   0   8       6014.46       5637.68       212.87 o                         
   5   0   8        616.17        522.35        79.41 o                         
   6   0   8        168.71        196.67        28.16 o                         
   7   0   8          3.27          6.26        22.01 o                         
   8   0   8       1524.80       1416.17        67.19 o                         
   9   0   8        164.92        172.31        34.67 o                         
  10   0   8       1003.28       1054.01        65.92 o                         
  11   0   8        222.17        228.13        46.30 o                         
   1   1   8       3983.58       4101.18        56.02 o                         
   2   1   8       1296.12       1290.93        28.25 o                         
   3   1   8         24.51         29.94         9.09 o                         
   4   1   8          6.64         17.31         9.58 o                         
   5   1   8        157.31        134.73        12.99 o                         
   6   1   8          7.83         12.67        12.32 o                         
   7   1   8       2008.47       2027.79        55.49 o                         
   8   1   8        409.42        406.26        28.82 o                         
   9   1   8         39.68         72.02        21.57 o                         
  10   1   8         10.43         25.83        22.50 o                         
  11   1   8          5.32        -25.47        25.47 o                         
   0   2   8      12662.41      13833.83       234.27 o                         
   1   2   8       3513.57       3448.01        48.61 o                         
   2   2   8       2998.89       3265.11        54.17 o                         
   3   2   8       1129.16        986.70        29.45 o                         
   4   2   8        581.85        614.31        20.06 o                         
   5   2   8       3456.50       3390.11        65.20 o                         
   6   2   8        312.20        368.77        24.38 o                         
   7   2   8         57.09         54.44        14.99 o                         
   8   2   8       1218.83       1241.36        43.86 o                         
   9   2   8        481.90        514.74        33.28 o                         
  10   2   8        134.04        110.58        26.94 o                         
  11   2   8         40.50         78.43        33.32 o                         
   1   3   8       2243.67       2124.64        36.19 o                         
   2   3   8        339.91        340.78        18.07 o                         
   3   3   8         85.52         78.49        10.30 o                         
   4   3   8       1189.43       1113.50        30.64 o                         
   5   3   8          2.13         -0.48        11.30 o                         
   6   3   8         97.08         79.74        14.88 o                         
   7   3   8        574.16        554.05        38.15 o                         
   8   3   8         58.01         68.16        22.61 o                         
   9   3   8        105.47        108.99        23.13 o                         
  10   3   8         18.52         19.80        22.28 o                         
  11   3   8         82.34         97.98        40.83 o                         
   0   4   8       3342.20       3934.66        76.51 o                         
   1   4   8        746.14        619.29        18.30 o                         
   2   4   8      11196.62      11993.95       288.44 o                         
   3   4   8       1961.45       1846.60        43.65 o                         
   4   4   8       1516.39       1554.98        54.58 o                         
   5   4   8       3724.23       3515.65        67.51 o                         
   6   4   8        118.34        151.28        17.07 o                         
   7   4   8        411.52        378.10        29.80 o                         
   8   4   8        209.06        209.51        20.88 o                         
   9   4   8         95.06        104.13        23.70 o                         
  10   4   8        570.44        539.04        36.79 o                         
  11   4   8        258.69        292.20        48.14 o                         
   1   5   8       1537.82       1482.21        39.73 o                         
   2   5   8       1572.44       1572.26        42.43 o                         
   3   5   8        737.04        721.21        63.81 o                         
   4   5   8          1.82          8.90        10.80 o                         
   5   5   8         19.42         20.02        12.81 o                         
   6   5   8         52.23         56.13        14.47 o                         
   7   5   8       2444.18       2509.93        69.49 o                         
   8   5   8          3.73         25.54        16.43 o                         
   9   5   8          2.20          9.65        19.45 o                         
  10   5   8        202.65        176.39        28.48 o                         
  11   5   8         25.68         52.49        42.49 o                         
   0   6   8      19186.83      21463.00       497.34 o                         
   1   6   8       4602.54       4509.90        65.20 o                         
   2   6   8      10174.78      10903.50       216.18 o                         
   3   6   8         15.67         14.37        10.38 o                         
   4   6   8       1627.79       1620.34        38.84 o                         
   5   6   8        715.59        618.24        47.69 o                         
   6   6   8        832.60        847.55        29.47 o                         
   7   6   8         92.64         93.71        17.48 o                         
   8   6   8        277.51        373.89        33.39 o                         
   9   6   8        113.13        167.61        22.38 o                         
  10   6   8          2.18        -11.66        22.12 o                         
  11   6   8         69.13         97.44        45.39 o                         
   1   7   8       3840.57       3709.45        61.10 o                         
   2   7   8         35.54         28.43        18.45 o                         
   3   7   8        224.29        201.78        16.18 o                         
   4   7   8       1019.60       1041.72        31.44 o                         
   5   7   8         31.69         63.22        12.71 o                         
   6   7   8        382.53        405.65        28.77 o                         
   7   7   8        844.53        851.25        37.89 o                         
   8   7   8         41.16         48.47        17.73 o                         
   9   7   8        172.99        200.81        31.57 o                         
  10   7   8          6.75        -19.41        23.11 o                         
  11   7   8          0.24        -33.20        56.14 o                         
   0   8   8          7.74         14.47        11.76 o                         
   1   8   8        132.66        125.33        12.74 o                         
   2   8   8       3444.80       3581.04        67.90 o                         
   3   8   8        213.59        228.21        17.98 o                         
   4   8   8       1437.61       1379.26        37.50 o                         
   5   8   8       1537.12       1528.65        58.02 o                         
   6   8   8       1030.08        981.76        33.66 o                         
   7   8   8          1.50          1.86        15.56 o                         
   8   8   8        637.07        512.97        32.69 o                         
   9   8   8         14.82         10.73        20.50 o                         
  10   8   8        524.12        546.07        37.82 o                         
   1   9   8       3031.02       2909.71        53.04 o                         
   2   9   8       1277.28       1123.91        32.11 o                         
   3   9   8         98.34        112.06        14.82 o                         
   4   9   8         27.90         30.47        13.21 o                         
   5   9   8        287.87        294.86        24.37 o                         
   6   9   8         48.24         61.67        16.45 o                         
   7   9   8       1382.28       1558.20        44.88 o                         
   8   9   8        126.43        155.97        22.37 o                         
   9   9   8         59.11         70.22        23.42 o                         
  10   9   8          6.76         26.18        47.06 o                         
   0  10   8        364.89        312.36        25.59 o                         
   1  10   8       3113.01       3089.48        52.22 o                         
   2  10   8          7.48          1.44        10.98 o                         
   3  10   8        765.25        793.93        29.05 o                         
   4  10   8         98.85        107.97        16.25 o                         
   5  10   8       1640.78       1638.92        54.46 o                         
   6  10   8       3101.10       2979.86        65.24 o                         
   7  10   8         13.73         18.78        16.67 o                         
   8  10   8       1109.18       1102.13        40.13 o                         
   9  10   8         41.24         13.15        20.55 o                         
  10  10   8        104.99         92.22        54.16 o                         
   1  11   8        522.78        485.85        23.81 o                         
   2  11   8        489.23        478.72        24.13 o                         
   3  11   8        203.74        208.47        18.24 o                         
   4  11   8          5.45         11.82        12.73 o                         
   5  11   8         25.77         11.64        14.03 o                         
   6  11   8         57.27         99.97        18.69 o                         
   7  11   8        727.50        720.27        33.77 o                         
   8  11   8         85.97        105.91        21.54 o                         
   9  11   8          1.07         -2.24        23.34 o                         
   0  12   8         67.12         83.61        21.43 o                         
   1  12   8        642.02        646.78        25.20 o                         
   2  12   8       2174.78       2141.89        42.03 o                         
   3  12   8       1231.28       1189.66        35.62 o                         
   4  12   8       2051.23       2072.98        50.28 o                         
   5  12   8       1696.97       1625.98        44.78 o                         
   6  12   8       1044.40       1097.68        38.29 o                         
   7  12   8        124.40        119.20        21.28 o                         
   8  12   8        404.52        475.75        35.65 o                         
   9  12   8        194.92        176.28        30.54 o                         
   1  13   8       1197.46       1138.41        38.03 o                         
   2  13   8        269.18        253.24        18.66 o                         
   3  13   8        112.92        120.88        17.15 o                         
   4  13   8         84.31        123.78        18.08 o                         
   5  13   8         65.26         66.55        17.39 o                         
   6  13   8        132.42        141.50        20.59 o                         
   7  13   8        275.62        349.85        28.07 o                         
   8  13   8        335.80        306.91        33.13 o                         
   9  13   8        148.84        201.09        72.79 o                         
   0  14   8       4686.58       4754.40       219.83 o                         
   1  14   8        695.87        675.83        27.01 o                         
   2  14   8       1108.19       1151.77        33.84 o                         
   3  14   8          5.21          1.20        16.21 o                         
   4  14   8        598.06        586.45        28.89 o                         
   5  14   8        152.50        213.91        21.95 o                         
   6  14   8        463.11        442.59        28.68 o                         
   7  14   8         45.37         35.24        23.15 o                         
   8  14   8        189.36        185.74        26.54 o                         
   1  15   8       1451.84       1460.24        38.80 o                         
   2  15   8        260.09        240.57        21.82 o                         
   3  15   8         88.55         99.63        18.06 o                         
   4  15   8          9.30         18.45        18.38 o                         
   5  15   8        120.32        122.85        20.32 o                         
   6  15   8        145.94        169.59        26.10 o                         
   7  15   8       1057.46       1123.39        49.97 o                         
   8  15   8         25.84         28.55        27.58 o                         
   0  16   8        359.65        413.77        42.95 o                         
   1  16   8        519.18        511.03        25.45 o                         
   2  16   8        870.62        915.79        37.58 o                         
   3  16   8        239.91        232.04        22.76 o                         
   4  16   8        626.67        613.95        35.65 o                         
   5  16   8        711.16        736.57        34.82 o                         
   6  16   8          8.80        -25.07        25.07 o                         
   7  16   8          0.76        -16.22        18.49 o                         
   1  17   8        401.21        487.24        25.97 o                         
   2  17   8         19.49          2.07        14.77 o                         
   3  17   8         12.59         15.92        16.57 o                         
   4  17   8        354.70        352.89        26.76 o                         
   5  17   8          2.65        -19.13        25.12 o                         
   6  17   8         85.86        105.70        27.24 o                         
   7  17   8        242.78        301.81        71.84 o                         
   0  18   8       1654.09       1524.70        60.26 o                         
   1  18   8        244.77        276.55        22.67 o                         
   2  18   8        309.35        303.99        25.53 o                         
   3  18   8        498.03        514.13        30.82 o                         
   4  18   8        336.29        345.37        32.95 o                         
   5  18   8        959.07       1024.52        66.84 o                         
   6  18   8        268.31        285.48        68.38 o                         
   1  19   8        283.43        321.69        24.66 o                         
   2  19   8        477.93        492.99        31.34 o                         
   3  19   8         97.56        107.77        22.22 o                         
   4  19   8          1.26          1.76        22.09 o                         
   5  19   8         16.61         42.92        54.43 o                         
   0  20   8         25.08         26.72        26.10 o                         
   1  20   8        256.40        293.89        27.42 o                         
   2  20   8        451.31        411.01        30.46 o                         
   3  20   8        127.43        108.57        26.87 o                         
   4  20   8        370.89        446.74        68.24 o                         
   1  21   8        411.78        403.46        35.57 o                         
   2  21   8          3.50         -2.29        28.68 o                         
   3  21   8         20.36         35.18        51.82 o                         
   1   0   9         41.58         41.86        11.74 o                         
   2   0   9       1699.50       1767.50        79.63 o                         
   3   0   9         20.09         19.47        14.12 o                         
   4   0   9         75.04         73.17        18.77 o                         
   5   0   9       6307.70       6138.92       169.49 o                         
   6   0   9        472.63        418.70        41.61 o                         
   7   0   9       8237.60       8110.49       306.76 o                         
   8   0   9        831.50        891.47        55.46 o                         
   9   0   9       1082.31       1198.67        65.94 o                         
  10   0   9        141.56        146.97        42.12 o                         
   0   1   9        940.36        901.77        28.75 o                         
   1   1   9        533.33        496.03        24.30 o                         
   2   1   9          1.23          8.53         9.36 o                         
   3   1   9       1014.63        941.18        27.44 o                         
   4   1   9        589.53        446.95        25.94 o                         
   5   1   9       2402.71       2272.04        57.05 o                         
   6   1   9       1732.06       1668.70        60.09 o                         
   7   1   9        103.05        154.73        21.77 o                         
   8   1   9         26.23         29.61        19.03 o                         
   9   1   9          7.61         28.75        21.09 o                         
  10   1   9         24.42          1.87        23.70 o                         
   1   2   9       5911.83       6065.40        84.98 o                         
   2   2   9        741.32        636.89        49.82 o                         
   3   2   9       1723.57       1664.55        34.97 o                         
   4   2   9       1072.65        969.31        29.39 o                         
   5   2   9        889.80        894.08        29.04 o                         
   6   2   9         30.77         30.23        13.80 o                         
   7   2   9        182.15        186.54        22.72 o                         
   8   2   9        905.46        987.44        41.02 o                         
   9   2   9        233.54        240.19        28.14 o                         
  10   2   9         71.45         38.89        25.07 o                         
   0   3   9         42.19         20.28        13.57 o                         
   1   3   9         66.33         49.57        10.61 o                         
   2   3   9        742.99        733.27        24.07 o                         
   3   3   9        240.35        192.92        14.70 o                         
   4   3   9        803.40        791.35        39.97 o                         
   5   3   9       2096.35       2038.92        46.74 o                         
   6   3   9        300.78        297.36        26.30 o                         
   7   3   9        114.28        163.96        19.86 o                         
   8   3   9         20.20         18.80        18.68 o                         
   9   3   9        364.16        410.88        32.95 o                         
  10   3   9         46.15         25.09        25.69 o                         
   1   4   9       1868.68       2027.32        36.17 o                         
   2   4   9         15.49          6.48         7.82 o                         
   3   4   9        515.39        498.10        41.27 o                         
   4   4   9       1128.06        995.45        38.40 o                         
   5   4   9       1604.28       1675.79        41.64 o                         
   6   4   9       1830.60       1866.83        45.95 o                         
   7   4   9       2073.55       2041.57        50.55 o                         
   8   4   9          2.90         -1.82        17.49 o                         
   9   4   9        481.71        485.10        34.28 o                         
  10   4   9        112.99         75.35        27.45 o                         
   0   5   9       4583.65       4655.00        89.57 o                         
   1   5   9       1082.72       1085.80        22.70 o                         
   2   5   9        138.91        153.37        14.35 o                         
   3   5   9       1367.21       1425.01        40.60 o                         
   4   5   9        438.77        381.68        33.10 o                         
   5   5   9        239.38        248.50        19.01 o                         
   6   5   9       1718.18       1694.67        44.18 o                         
   7   5   9        335.89        357.91        23.82 o                         
   8   5   9        169.84        176.63        21.32 o                         
   9   5   9        136.33        162.92        26.75 o                         
  10   5   9        142.58        139.19        29.02 o                         
   1   6   9      11164.25      11640.06       182.54 o                         
   2   6   9        168.47        153.61        19.16 o                         
   3   6   9       6585.64       6537.17       158.47 o                         
   4   6   9        459.04        412.02        21.42 o                         
   5   6   9        677.53        655.50        27.12 o                         
   6   6   9       1653.10       1646.81        47.94 o                         
   7   6   9         28.06         13.34        15.64 o                         
   8   6   9        605.62        654.72        32.01 o                         
   9   6   9         48.87         36.00        22.69 o                         
  10   6   9         26.93         28.23        25.94 o                         
   0   7   9        994.35        954.90        43.82 o                         
   1   7   9         55.39         38.39        12.00 o                         
   2   7   9        268.43        220.97        19.52 o                         
   3   7   9         60.13         74.28        15.93 o                         
   4   7   9        588.38        495.72        26.47 o                         
   5   7   9       1664.30       1606.05        47.37 o                         
   6   7   9       1144.96       1184.21        41.76 o                         
   7   7   9         47.80         37.58        18.61 o                         
   8   7   9          3.18         16.67        19.73 o                         
   9   7   9         17.99         31.75        22.24 o                         
  10   7   9         36.41         38.60        55.87 o                         
   1   8   9        459.32        409.00        22.64 o                         
   2   8   9        328.25        353.84        23.47 o                         
   3   8   9       1062.72       1091.61        47.06 o                         
   4   8   9       1868.47       1795.48        49.80 o                         
   5   8   9       3584.60       3418.53        77.57 o                         
   6   8   9         28.21         21.01        17.26 o                         
   7   8   9       3267.17       3187.51        77.53 o                         
   8   8   9        329.51        357.06        42.10 o                         
   9   8   9        739.19        657.38        38.64 o                         
  10   8   9          0.15          4.68        54.70 o                         
   0   9   9         55.74         63.51        21.04 o                         
   1   9   9        192.56        194.07        16.67 o                         
   2   9   9        345.08        348.95        21.50 o                         
   3   9   9        504.81        480.27        27.89 o                         
   4   9   9         74.64         93.13        16.31 o                         
   5   9   9       1142.62       1190.67        37.66 o                         
   6   9   9        591.90        668.01        37.80 o                         
   7   9   9         26.26         49.27        19.75 o                         
   8   9   9         20.43         27.73        20.82 o                         
   9   9   9         33.95         27.17        23.60 o                         
  10   9   9         58.17         86.28        63.07 o                         
   1  10   9        253.87        256.16        23.21 o                         
   2  10   9        371.65        364.32        22.31 o                         
   3  10   9       2909.99       2922.71        61.90 o                         
   4  10   9        271.22        256.59        20.92 o                         
   5  10   9        953.32        913.23        34.04 o                         
   6  10   9       1124.19       1111.49        44.67 o                         
   7  10   9         95.64        102.61        20.17 o                         
   8  10   9        393.91        451.47        33.64 o                         
   9  10   9        281.37        258.02        31.62 o                         
   0  11   9       3242.03       3165.28        85.71 o                         
   1  11   9        440.76        430.19        24.42 o                         
   2  11   9        235.25        244.20        17.76 o                         
   3  11   9       1034.48       1012.91        33.77 o                         
   4  11   9        518.87        549.50        27.39 o                         
   5  11   9       1075.12       1074.52        36.55 o                         
   6  11   9        447.25        523.51        29.26 o                         
   7  11   9          0.72         15.86        18.31 o                         
   8  11   9         29.88         34.98        21.05 o                         
   9  11   9         77.38         70.63        52.09 o                         
   1  12   9        281.76        275.29        19.47 o                         
   2  12   9         53.74         46.68        14.81 o                         
   3  12   9       1344.82       1267.43        47.37 o                         
   4  12   9        814.08        820.36        32.80 o                         
   5  12   9       1740.67       1645.47        46.36 o                         
   6  12   9         10.78         -1.18        16.63 o                         
   7  12   9       1672.38       1714.67        50.92 o                         
   8  12   9        108.49        132.19        25.35 o                         
   9  12   9        413.00        486.66        89.43 o                         
   0  13   9         36.09         48.27        29.13 o                         
   1  13   9         69.91         64.35        14.66 o                         
   2  13   9        657.89        665.01        30.20 o                         
   3  13   9        280.50        282.01        22.99 o                         
   4  13   9        383.88        377.58        25.18 o                         
   5  13   9       1376.87       1293.80        41.44 o                         
   6  13   9        365.05        484.68        29.94 o                         
   7  13   9         14.04          2.68        19.48 o                         
   8  13   9         35.58         44.34        26.35 o                         
   1  14   9       4940.37       4786.23        84.92 o                         
   2  14   9        100.14        124.71        17.09 o                         
   3  14   9       2387.34       2463.92        59.47 o                         
   4  14   9        253.00        253.12        26.98 o                         
   5  14   9        121.56         99.85        20.52 o                         
   6  14   9        723.99        804.95        37.48 o                         
   7  14   9         27.07         60.58        22.30 o                         
   8  14   9        127.66        158.26        60.01 o                         
   0  15   9        621.76        668.47        40.80 o                         
   1  15   9         64.93         76.83        16.18 o                         
   2  15   9          3.41        -13.12        13.12 o                         
   3  15   9         51.15         77.26        18.36 o                         
   4  15   9        140.42        166.46        24.70 o                         
   5  15   9         73.75        119.55        21.72 o                         
   6  15   9        659.98        745.80        67.07 o                         
   7  15   9          1.80        -20.69        23.93 o                         
   1  16   9         60.64         38.29        15.41 o                         
   2  16   9         13.82         30.00        16.52 o                         
   3  16   9        120.08        121.24        21.12 o                         
   4  16   9        305.74        300.56        26.10 o                         
   5  16   9        779.12        765.46        41.81 o                         
   6  16   9         87.76        118.99        27.56 o                         
   7  16   9       1043.06       1200.05       100.68 o                         
   0  17   9        377.21        376.18        35.58 o                         
   1  17   9         82.18         63.93        17.07 o                         
   2  17   9        109.17        111.20        20.99 o                         
   3  17   9        149.77        207.99        24.11 o                         
   4  17   9         22.34         25.14        19.55 o                         
   5  17   9        406.97        423.88        35.28 o                         
   6  17   9        107.10        207.75        62.98 o                         
   1  18   9       1423.16       1427.75        42.73 o                         
   2  18   9        112.80        117.91        21.60 o                         
   3  18   9        684.89        688.58        35.53 o                         
   4  18   9         65.68         72.76        22.57 o                         
   5  18   9        317.40        336.95        70.45 o                         
   0  19   9        445.49        486.45        42.01 o                         
   1  19   9         51.93         87.36        22.19 o                         
   2  19   9         38.24         38.77        20.32 o                         
   3  19   9        264.92        317.67        29.63 o                         
   4  19   9          2.60         17.92        34.54 o                         
   1  20   9         37.46         29.55        21.82 o                         
   2  20   9         61.17         61.83        23.88 o                         
   3  20   9         28.82         32.90        35.12 o                         
   0  21   9         68.45         27.19        37.06 o                         
   1  21   9        118.95         98.07        41.27 o                         
   0   0  10        837.25        787.42        51.06 o                         
   1   0  10        295.29        250.33        27.70 o                         
   2   0  10         62.17         76.34        14.44 o                         
   3   0  10        117.13        100.79        18.39 o                         
   4   0  10        372.05        323.54        28.08 o                         
   5   0  10          1.03         12.02        22.26 o                         
   6   0  10       5813.53       5846.98       168.64 o                         
   7   0  10        461.07        405.01        73.69 o                         
   8   0  10       1304.91       1302.42        68.38 o                         
   9   0  10          5.83         18.74        31.30 o                         
  10   0  10        692.37        608.21        59.32 o                         
   1   1  10        242.57        223.76        15.94 o                         
   2   1  10        531.98        468.72        17.65 o                         
   3   1  10        324.73        220.04        14.96 o                         
   4   1  10       2696.75       2684.24        50.68 o                         
   5   1  10       1078.64       1082.67        33.12 o                         
   6   1  10       1113.65       1173.87        41.86 o                         
   7   1  10        327.87        404.19        76.58 o                         
   8   1  10        206.62        237.06        27.45 o                         
   9   1  10         19.14        -14.75        21.46 o                         
  10   1  10         10.43         13.28        26.32 o                         
   0   2  10       3743.97       3823.31       114.48 o                         
   1   2  10       1526.19       1512.49        28.89 o                         
   2   2  10       4017.96       3944.54        57.10 o                         
   3   2  10       1045.94       1044.29        27.74 o                         
   4   2  10       3513.13       3606.54        70.01 o                         
   5   2  10        930.50        950.34        33.83 o                         
   6   2  10          1.21         -9.13        16.25 o                         
   7   2  10        168.78        156.58        23.44 o                         
   8   2  10         99.21         78.81        22.02 o                         
   9   2  10         36.93         23.96        22.36 o                         
  10   2  10        219.95        167.25        32.43 o                         
   1   3  10        387.73        345.41        14.46 o                         
   2   3  10         85.40        106.51        10.69 o                         
   3   3  10        344.88        304.18        19.05 o                         
   4   3  10        768.02        783.15        27.86 o                         
   5   3  10         82.07        102.86        16.25 o                         
   6   3  10          6.24         38.81        16.00 o                         
   7   3  10          7.32          0.51        17.01 o                         
   8   3  10         94.27        109.99        23.83 o                         
   9   3  10         35.35         51.41        24.07 o                         
  10   3  10         39.72         24.54        38.39 o                         
   0   4  10        515.33        371.28        44.00 o                         
   1   4  10        317.62        256.52        21.89 o                         
   2   4  10       1231.18       1200.19        30.35 o                         
   3   4  10       2199.00       1964.89        45.36 o                         
   4   4  10       1418.57       1441.88        38.26 o                         
   5   4  10        542.22        542.48        33.73 o                         
   6   4  10       5296.14       5510.50       101.05 o                         
   7   4  10        294.93        317.26        24.39 o                         
   8   4  10        658.80        670.07        37.56 o                         
   9   4  10        433.84        410.69        43.11 o                         
  10   4  10        316.21        239.84        47.07 o                         
   1   5  10          1.93        -10.02        10.02 o                         
   2   5  10         10.19         19.22        12.42 o                         
   3   5  10       1980.91       2031.23        52.53 o                         
   4   5  10        521.06        449.07        30.56 o                         
   5   5  10         96.24         87.41        15.92 o                         
   6   5  10        528.68        533.88        33.21 o                         
   7   5  10         14.73         18.17        16.64 o                         
   8   5  10        430.38        431.99        38.74 o                         
   9   5  10        121.08        102.33        27.31 o                         
  10   5  10          2.18         20.59        41.13 o                         
   0   6  10      11372.54      11667.03       294.07 o                         
   1   6  10       1924.44       1884.34        44.45 o                         
   2   6  10       3420.89       3467.39        68.16 o                         
   3   6  10        203.89        170.34        19.59 o                         
   4   6  10       2438.69       2381.38        83.97 o                         
   5   6  10         29.81         47.03        17.01 o                         
   6   6  10          2.24         15.01        16.77 o                         
   7   6  10        330.43        308.92        27.54 o                         
   8   6  10         46.21         35.52        21.38 o                         
   9   6  10         39.78         63.76        33.54 o                         
  10   6  10         81.52         54.88        64.33 o                         
   1   7  10       2369.49       2245.99        49.98 o                         
   2   7  10       1417.16       1352.25        37.29 o                         
   3   7  10       1569.80       1521.35        50.88 o                         
   4   7  10       2973.51       2876.86        77.06 o                         
   5   7  10       2089.58       2060.83        56.35 o                         
   6   7  10        249.90        297.42        26.39 o                         
   7   7  10        759.78        740.76        37.23 o                         
   8   7  10         99.31         99.49        27.21 o                         
   9   7  10         65.77         59.13        30.83 o                         
   0   8  10        503.92        576.00        40.52 o                         
   1   8  10       1441.52       1293.56        42.24 o                         
   2   8  10          1.82          5.18        11.98 o                         
   3   8  10        673.89        630.40        30.33 o                         
   4   8  10        209.26        217.25        33.13 o                         
   5   8  10         63.69         73.58        19.42 o                         
   6   8  10       3401.17       3426.48        81.05 o                         
   7   8  10          2.43         -8.08        19.05 o                         
   8   8  10        791.91        721.66        48.80 o                         
   9   8  10         10.44         30.95        25.65 o                         
   1   9  10        431.26        447.64        27.82 o                         
   2   9  10         76.65        108.36        22.85 o                         
   3   9  10          6.10         26.87        15.36 o                         
   4   9  10        794.09        809.11        45.76 o                         
   5   9  10          2.84         14.54        17.53 o                         
   6   9  10        364.04        467.78        37.64 o                         
   7   9  10          0.49         16.96        20.12 o                         
   8   9  10         54.62         75.22        24.62 o                         
   9   9  10          0.21         50.31        36.77 o                         
   0  10  10       5999.42       6114.28       173.39 o                         
   1  10  10        223.03        250.21        23.29 o                         
   2  10  10       1379.00       1344.68        38.42 o                         
   3  10  10       4981.00       4806.31       100.74 o                         
   4  10  10       1525.42       1453.22        46.18 o                         
   5  10  10        464.44        510.22        37.12 o                         
   6  10  10          0.25         26.48        19.25 o                         
   7  10  10          9.62         15.96        20.85 o                         
   8  10  10        109.86        107.71        26.25 o                         
   9  10  10        206.76        247.14        46.06 o                         
   1  11  10        114.31        139.75        20.24 o                         
   2  11  10         15.46         30.66        17.35 o                         
   3  11  10        160.65        164.19        17.83 o                         
   4  11  10        616.88        721.12        32.04 o                         
   5  11  10        175.11        173.24        21.75 o                         
   6  11  10        299.96        374.05        43.47 o                         
   7  11  10          3.84         14.67        21.05 o                         
   8  11  10        233.82        271.85        32.61 o                         
   0  12  10        897.44        869.44        51.31 o                         
   1  12  10        330.00        347.46        26.73 o                         
   2  12  10        253.45        308.58        23.85 o                         
   3  12  10         50.47         90.37        17.96 o                         
   4  12  10        379.12        354.50        25.34 o                         
   5  12  10        280.28        295.82        25.08 o                         
   6  12  10       2847.60       2887.93        68.57 o                         
   7  12  10        122.61        126.48        26.47 o                         
   8  12  10        603.80        618.77        46.34 o                         
   1  13  10        192.69        181.53        20.81 o                         
   2  13  10        329.21        381.98        26.04 o                         
   3  13  10        210.95        216.51        22.31 o                         
   4  13  10        979.43       1014.78        42.80 o                         
   5  13  10        213.04        200.24        23.34 o                         
   6  13  10        100.19        176.76        24.43 o                         
   7  13  10        122.97        134.51        25.18 o                         
   8  13  10         13.93         49.93        62.71 o                         
   0  14  10       3756.77       3548.15        99.02 o                         
   1  14  10        197.81        226.91        22.59 o                         
   2  14  10       1879.31       1828.03        50.77 o                         
   3  14  10        276.82        280.45        24.60 o                         
   4  14  10        979.35        954.12        43.25 o                         
   5  14  10        221.91        268.93        26.13 o                         
   6  14  10          7.25         16.67        20.50 o                         
   7  14  10         16.03         -4.19        27.88 o                         
   1  15  10         18.75         17.11        16.42 o                         
   2  15  10         30.94         35.23        17.18 o                         
   3  15  10        472.60        463.52        29.23 o                         
   4  15  10        355.36        415.04        42.19 o                         
   5  15  10        136.56        165.26        27.83 o                         
   6  15  10        202.02        190.17        26.30 o                         
   7  15  10        187.75        130.01        58.21 o                         
   0  16  10         40.58         19.96        22.47 o                         
   1  16  10        128.66        147.19        20.45 o                         
   2  16  10        300.81        251.87        25.34 o                         
   3  16  10         38.96         42.33        18.81 o                         
   4  16  10        196.32        218.39        25.92 o                         
   5  16  10         13.41         -1.34        23.55 o                         
   6  16  10       1015.83       1016.60        95.01 o                         
   1  17  10         67.66         57.63        18.45 o                         
   2  17  10        171.85        210.68        25.30 o                         
   3  17  10        167.51        174.01        24.50 o                         
   4  17  10        352.41        428.60        32.10 o                         
   5  17  10         18.52         37.61        36.51 o                         
   0  18  10       1408.59       1494.04        64.79 o                         
   1  18  10         22.38         32.49        18.59 o                         
   2  18  10       1337.21       1382.38        48.54 o                         
   3  18  10        203.88        229.82        27.45 o                         
   4  18  10        567.44        600.26        65.60 o                         
   1  19  10          2.26         -7.00        21.27 o                         
   2  19  10         23.01         29.25        25.14 o                         
   3  19  10          7.50        -14.21        33.05 o                         
   0  20  10         18.60         -2.14        35.82 o                         
   1  20  10          0.84        -26.45        47.96 o                         
   1   0  11        175.39        198.77        19.91 o                         
   2   0  11        998.02        891.57        32.22 o                         
   3   0  11       2955.82       3043.00        79.35 o                         
   4   0  11       2871.18       2766.72        74.97 o                         
   5   0  11        329.79        370.66        38.67 o                         
   6   0  11         84.13         94.14        29.51 o                         
   7   0  11        544.28        512.55        46.35 o                         
   8   0  11         42.98         95.81        34.48 o                         
   9   0  11        214.65        224.44        45.57 o                         
   0   1  11        125.15        104.61        16.24 o                         
   1   1  11       1459.71       1379.95        41.52 o                         
   2   1  11        521.63        440.16        17.12 o                         
   3   1  11         10.86         13.47        11.74 o                         
   4   1  11        314.48        321.52        21.24 o                         
   5   1  11         15.55         42.70        17.32 o                         
   6   1  11        210.72        215.52        24.73 o                         
   7   1  11          9.49          0.28        19.74 o                         
   8   1  11        186.63        206.56        28.43 o                         
   9   1  11          3.14          3.88        24.98 o                         
   1   2  11       3892.06       4050.66        63.73 o                         
   2   2  11        557.50        458.41        17.92 o                         
   3   2  11        914.83        879.09        32.39 o                         
   4   2  11       1715.41       1678.68        65.88 o                         
   5   2  11       1737.48       1687.90        44.36 o                         
   6   2  11        124.19        144.28        22.71 o                         
   7   2  11        874.40        816.92        41.21 o                         
   8   2  11        140.18        124.79        25.24 o                         
   9   2  11         65.26         73.21        27.49 o                         
  10   2  11         76.37         62.35        59.83 o                         
   0   3  11        429.38        388.30        37.44 o                         
   1   3  11        321.55        310.04        14.96 o                         
   2   3  11       2370.58       2291.91        48.77 o                         
   3   3  11          0.04         -3.29        12.65 o                         
   4   3  11          0.46          7.79        13.65 o                         
   5   3  11        354.95        451.02        25.17 o                         
   6   3  11       1275.22       1310.76        46.15 o                         
   7   3  11         28.46         55.94        21.64 o                         
   8   3  11        338.42        410.51        33.44 o                         
   9   3  11         71.11         48.61        26.19 o                         
  10   3  11         13.87        -11.97        59.65 o                         
   1   4  11       1660.21       1699.13        38.43 o                         
   2   4  11         82.30         85.87        15.40 o                         
   3   4  11       4281.23       4276.82        99.51 o                         
   4   4  11       2485.91       2420.43        54.52 o                         
   5   4  11       1568.07       1479.80        48.80 o                         
   6   4  11         34.91         35.45        17.23 o                         
   7   4  11        501.14        572.01        40.83 o                         
   8   4  11        184.32        176.92        27.72 o                         
   9   4  11        246.98        239.65        32.27 o                         
   0   5  11       1147.48        982.75        72.99 o                         
   1   5  11       1130.02       1061.56        37.10 o                         
   2   5  11       2740.44       2720.30        58.23 o                         
   3   5  11        651.43        654.78        31.33 o                         
   4   5  11          8.93         15.62        16.23 o                         
   5   5  11        117.84        137.96        21.21 o                         
   6   5  11        248.91        263.84        32.02 o                         
   7   5  11        303.18        305.88        28.67 o                         
   8   5  11         98.64         90.66        30.33 o                         
   9   5  11        213.48        186.90        35.44 o                         
   1   6  11       4644.76       4753.03        87.87 o                         
   2   6  11          9.20          6.70        12.53 o                         
   3   6  11         34.36         57.62        17.14 o                         
   4   6  11        817.62        859.78        36.05 o                         
   5   6  11       1322.44       1246.00        43.73 o                         
   6   6  11          2.59          1.24        17.91 o                         
   7   6  11        164.94        160.65        25.22 o                         
   8   6  11         30.67         53.19        28.64 o                         
   9   6  11        171.73        175.45        65.77 o                         
   0   7  11        280.44        350.41        47.60 o                         
   1   7  11        967.07        935.55        31.19 o                         
   2   7  11        556.38        526.78        48.78 o                         
   3   7  11        897.93        850.83        37.92 o                         
   4   7  11          0.89        -13.13        15.02 o                         
   5   7  11         23.16         10.84        17.60 o                         
   6   7  11        121.31        170.05        33.74 o                         
   7   7  11         80.20         70.00        22.28 o                         
   8   7  11        352.70        385.85        33.74 o                         
   9   7  11          0.05         -8.55        54.97 o                         
   1   8  11       2394.96       2357.44        61.60 o                         
   2   8  11       1230.72       1228.11        38.69 o                         
   3   8  11        759.69        772.43        31.22 o                         
   4   8  11        581.38        702.78        34.48 o                         
   5   8  11        491.84        533.26        32.21 o                         
   6   8  11         38.21         76.35        21.95 o                         
   7   8  11         14.44          6.07        21.04 o                         
   8   8  11          4.82        -14.21        23.24 o                         
   0   9  11        493.07        590.63        45.07 o                         
   1   9  11        511.31        590.17        31.58 o                         
   2   9  11       1683.95       1639.97        49.12 o                         
   3   9  11        147.01        162.73        19.54 o                         
   4   9  11         35.30         31.15        18.22 o                         
   5   9  11         12.91         11.63        18.73 o                         
   6   9  11        540.79        548.07        34.69 o                         
   7   9  11         29.27         17.36        21.26 o                         
   8   9  11        182.56        237.10        30.98 o                         
   1  10  11       4621.76       4856.77       104.82 o                         
   2  10  11          2.90         16.15        15.80 o                         
   3  10  11         18.99         23.48        15.38 o                         
   4  10  11       3134.33       3223.17        78.40 o                         
   5  10  11        968.30       1000.05        41.82 o                         
   6  10  11        104.34        111.85        23.81 o                         
   7  10  11         82.04         78.20        24.84 o                         
   8  10  11          5.15         21.11        29.21 o                         
   0  11  11         90.77        115.15        28.96 o                         
   1  11  11        348.04        399.14        28.92 o                         
   2  11  11        401.83        476.25        30.62 o                         
   3  11  11        469.61        466.16        31.20 o                         
   4  11  11        189.81        208.71        25.13 o                         
   5  11  11        149.19        158.28        24.96 o                         
   6  11  11        390.86        414.90        32.89 o                         
   7  11  11         68.82         77.93        25.65 o                         
   8  11  11        108.07        103.01        42.84 o                         
   1  12  11        447.46        473.87        30.99 o                         
   2  12  11        729.22        822.27        48.23 o                         
   3  12  11        398.31        456.58        31.71 o                         
   4  12  11        690.47        763.72        49.36 o                         
   5  12  11        511.94        485.54        45.35 o                         
   6  12  11        200.66        211.34        28.85 o                         
   7  12  11        113.28        110.59        32.36 o                         
   0  13  11        128.33        150.00        33.05 o                         
   1  13  11        287.10        339.21        28.28 o                         
   2  13  11        411.75        402.13        30.24 o                         
   3  13  11        203.78        223.70        26.57 o                         
   4  13  11         31.06         38.52        21.26 o                         
   5  13  11          1.69        -19.70        19.70 o                         
   6  13  11        287.43        297.35        31.70 o                         
   7  13  11         21.33        -27.35        34.72 o                         
   1  14  11       1703.97       1541.40        52.51 o                         
   2  14  11         26.63         32.95        19.75 o                         
   3  14  11         63.76         65.81        19.48 o                         
   4  14  11        447.53        477.08        33.02 o                         
   5  14  11        655.38        634.58        40.61 o                         
   6  14  11         33.22         27.74        24.61 o                         
   0  15  11        151.68        179.41        37.72 o                         
   1  15  11        429.76        425.13        32.63 o                         
   2  15  11        345.94        375.56        28.69 o                         
   3  15  11         10.93         20.53        18.24 o                         
   4  15  11         18.10         24.44        20.63 o                         
   5  15  11         43.69         42.07        26.20 o                         
   6  15  11         30.45         80.17        55.87 o                         
   1  16  11        803.23        790.53        52.21 o                         
   2  16  11        227.87        246.90        26.74 o                         
   3  16  11        862.51        790.59        38.42 o                         
   4  16  11        691.37        773.76        39.61 o                         
   5  16  11        151.73        157.90        59.65 o                         
   0  17  11        554.78        556.16        54.97 o                         
   1  17  11        116.75        148.06        24.81 o                         
   2  17  11        823.22        850.71        40.71 o                         
   3  17  11          0.06         15.03        20.89 o                         
   4  17  11         24.25          3.24        52.00 o                         
   1  18  11        748.31        769.70        40.30 o                         
   2  18  11         10.75          0.59        24.49 o                         
   3  18  11         47.59         73.87        52.18 o                         
   0  19  11         11.53         60.19        57.40 o                         
   0   0  12        881.48        889.02        47.08 o                         
   1   0  12        383.05        342.57        26.99 o                         
   2   0  12        988.89       1125.13        43.87 o                         
   3   0  12         19.34         21.81        15.44 o                         
   4   0  12        139.65        174.04        31.58 o                         
   5   0  12        104.11        125.60        31.02 o                         
   6   0  12       1484.42       1437.03        70.20 o                         
   7   0  12          7.69         29.32        31.55 o                         
   8   0  12         17.84        -30.70        30.70 o                         
   9   0  12         19.55          7.56        51.73 o                         
   1   1  12        113.75        168.52        13.34 o                         
   2   1  12        142.24        144.21        15.15 o                         
   3   1  12        154.71        168.93        15.35 o                         
   4   1  12        937.62        898.64        32.62 o                         
   5   1  12         84.17        107.99        21.35 o                         
   6   1  12         34.14         81.97        21.78 o                         
   7   1  12          1.06         14.20        21.38 o                         
   8   1  12          4.94          3.16        23.33 o                         
   9   1  12        117.78        185.29        46.95 o                         
   0   2  12        858.86        821.66        68.35 o                         
   1   2  12        117.91        127.87        12.77 o                         
   2   2  12        143.37        143.96        13.23 o                         
   3   2  12       1720.70       1683.25        37.03 o                         
   4   2  12       2362.21       2335.85        54.73 o                         
   5   2  12          0.66          9.26        18.40 o                         
   6   2  12       3502.87       3420.09        83.94 o                         
   7   2  12         62.40         93.41        24.54 o                         
   8   2  12        834.70        863.86        68.30 o                         
   9   2  12          0.87        -37.31        37.31 o                         
   1   3  12       2077.39       1930.69        47.78 o                         
   2   3  12        683.61        705.07        35.58 o                         
   3   3  12          2.20        -11.90        11.90 o                         
   4   3  12        690.28        744.61        31.05 o                         
   5   3  12        319.54        340.22        24.33 o                         
   6   3  12         30.70         75.07        22.57 o                         
   7   3  12         39.09         34.92        22.49 o                         
   8   3  12         78.25         54.69        25.29 o                         
   9   3  12        521.76        503.40        82.95 o                         
   0   4  12       3949.55       4086.24       100.97 o                         
   1   4  12        761.75        823.57        30.46 o                         
   2   4  12       2694.61       2608.75        57.94 o                         
   3   4  12        813.36        894.65        32.59 o                         
   4   4  12        656.33        658.24        33.73 o                         
   5   4  12         16.61         40.77        19.22 o                         
   6   4  12       1863.91       1801.95        87.06 o                         
   7   4  12        480.75        550.05        42.88 o                         
   8   4  12         46.79         55.50        31.61 o                         
   1   5  12       2699.34       2652.32        61.33 o                         
   2   5  12        306.13        309.90        22.33 o                         
   3   5  12         24.00         60.37        15.72 o                         
   4   5  12        761.43        793.93        35.85 o                         
   5   5  12          1.33        -13.03        16.96 o                         
   6   5  12         12.86         32.11        20.17 o                         
   7   5  12        101.49        120.84        30.58 o                         
   8   5  12         34.32         48.96        31.68 o                         
   0   6  12         19.00          9.51        21.12 o                         
   1   6  12        218.20        217.46        20.34 o                         
   2   6  12        376.53        392.09        24.22 o                         
   3   6  12        366.06        443.69        26.03 o                         
   4   6  12       2218.19       2243.96        61.29 o                         
   5   6  12          3.52         29.26        18.72 o                         
   6   6  12       1402.50       1307.01        70.96 o                         
   7   6  12          9.37         15.25        26.97 o                         
   8   6  12        959.85        910.70        60.42 o                         
   1   7  12         37.95         14.65        16.01 o                         
   2   7  12          2.88         -3.39        14.26 o                         
   3   7  12          1.54         11.18        15.00 o                         
   4   7  12         11.79         11.14        17.93 o                         
   5   7  12        163.84        217.28        25.56 o                         
   6   7  12        357.97        321.81        35.00 o                         
   7   7  12        133.32        110.11        26.15 o                         
   8   7  12          0.22          4.47        35.28 o                         
   0   8  12       1901.76       1981.67       138.65 o                         
   1   8  12          4.96         24.96        16.26 o                         
   2   8  12       2682.62       2675.61        61.06 o                         
   3   8  12        878.56        918.70        34.98 o                         
   4   8  12        784.60        768.57        37.32 o                         
   5   8  12         10.91         25.07        20.54 o                         
   6   8  12        146.17        167.21        26.58 o                         
   7   8  12         24.41         25.93        23.59 o                         
   8   8  12          0.61         25.73        58.03 o                         
   1   9  12        703.45        679.57        34.83 o                         
   2   9  12        858.28        900.30        39.88 o                         
   3   9  12        129.50        122.73        19.46 o                         
   4   9  12       1171.29       1219.29        45.87 o                         
   5   9  12         81.76         94.81        22.77 o                         
   6   9  12        174.76        160.34        26.39 o                         
   7   9  12          8.65         13.75        23.89 o                         
   8   9  12          2.64         24.29        49.93 o                         
   0  10  12       1288.73       1266.11        65.13 o                         
   1  10  12        725.32        715.75        36.61 o                         
   2  10  12        307.32        285.56        27.06 o                         
   3  10  12        138.66        215.52        38.35 o                         
   4  10  12       2270.39       2301.49        58.56 o                         
   5  10  12         11.22          8.25        20.60 o                         
   6  10  12        371.72        419.43        34.44 o                         
   7  10  12        236.70        231.60        35.58 o                         
   1  11  12        876.70        957.32        41.61 o                         
   2  11  12        174.13        143.50        23.67 o                         
   3  11  12         76.03         67.29        22.19 o                         
   4  11  12       1011.38        929.38        43.76 o                         
   5  11  12         84.04         77.20        23.74 o                         
   6  11  12        117.52        104.06        26.49 o                         
   7  11  12         25.46        -14.33        28.25 o                         
   0  12  12       1467.58       1383.28        70.29 o                         
   1  12  12         58.50         19.47        18.70 o                         
   2  12  12       1959.01       1916.61        59.88 o                         
   3  12  12        702.71        716.28        39.26 o                         
   4  12  12        161.96        165.28        26.31 o                         
   5  12  12         21.57         30.43        23.60 o                         
   6  12  12         31.57         39.58        26.07 o                         
   7  12  12         71.80         96.36        57.85 o                         
   1  13  12        400.29        442.48        32.85 o                         
   2  13  12         10.27         24.12        19.96 o                         
   3  13  12         40.03         56.26        21.93 o                         
   4  13  12         10.74         24.51        22.07 o                         
   5  13  12         46.59         49.06        28.90 o                         
   6  13  12          3.35        -10.54        36.04 o                         
   0  14  12        291.59        225.72        39.89 o                         
   1  14  12         48.37         80.05        25.54 o                         
   2  14  12         20.61         20.66        20.74 o                         
   3  14  12        192.68        269.68        30.55 o                         
   4  14  12        728.04        714.34        42.98 o                         
   5  14  12          0.52         42.56        52.63 o                         
   1  15  12        148.43        202.38        28.69 o                         
   2  15  12        320.11        299.56        31.84 o                         
   3  15  12         23.33        -10.03        22.65 o                         
   4  15  12        638.65        662.38        83.13 o                         
   0  16  12       1515.93       1736.52        87.23 o                         
   1  16  12        254.25        306.81        32.78 o                         
   2  16  12       1582.67       1542.75        62.08 o                         
   3  16  12        345.54        346.84        69.82 o                         
   1   0  13       4025.69       4107.22        88.98 o                         
   2   0  13        806.47        774.64        33.99 o                         
   3   0  13       1143.07       1132.85        47.39 o                         
   4   0  13        561.96        619.16        90.56 o                         
   5   0  13        360.98        362.58        74.95 o                         
   6   0  13         10.82        -13.01        35.27 o                         
   7   0  13        118.16        103.93        37.32 o                         
   8   0  13        181.30        231.95        65.68 o                         
   0   1  13        134.55        160.17        20.75 o                         
   1   1  13        382.44        389.23        18.49 o                         
   2   1  13          4.96          0.58        11.73 o                         
   3   1  13       2593.46       2574.32        53.32 o                         
   4   1  13         47.23         71.05        20.43 o                         
   5   1  13         57.31         59.04        21.52 o                         
   6   1  13          0.55         -4.94        20.33 o                         
   7   1  13        334.32        409.94        38.93 o                         
   8   1  13         27.34        -34.44        34.44 o                         
   1   2  13         32.02         37.61        14.25 o                         
   2   2  13         75.77        104.48        17.76 o                         
   3   2  13       1468.58       1435.10        37.87 o                         
   4   2  13         82.63         85.49        20.97 o                         
   5   2  13       1782.08       1759.02        56.03 o                         
   6   2  13        110.78        124.58        34.10 o                         
   7   2  13        343.62        380.90        34.29 o                         
   8   2  13        128.76        150.79        45.10 o                         
   0   3  13        477.87        516.37        34.37 o                         
   1   3  13          7.34         21.40        15.04 o                         
   2   3  13        164.51        189.70        20.40 o                         
   3   3  13        597.77        772.15        32.11 o                         
   4   3  13         22.57         36.53        19.45 o                         
   5   3  13          3.06         -4.76        21.78 o                         
   6   3  13         21.11         23.63        25.16 o                         
   7   3  13        245.16        283.07        38.51 o                         
   8   3  13          0.87         53.26        59.83 o                         
   1   4  13       5413.22       5432.73       100.35 o                         
   2   4  13        413.66        431.49        26.89 o                         
   3   4  13        837.11        810.59        33.02 o                         
   4   4  13         50.84         62.45        21.14 o                         
   5   4  13         54.14         65.40        26.49 o                         
   6   4  13          2.12         12.75        25.93 o                         
   7   4  13         56.66         38.69        30.49 o                         
   0   5  13        415.09        519.14        65.45 o                         
   1   5  13         68.42         67.82        17.49 o                         
   2   5  13        146.68        182.00        20.47 o                         
   3   5  13        946.67        989.02        35.92 o                         
   4   5  13         26.85         11.50        16.29 o                         
   5   5  13        234.68        262.36        27.75 o                         
   6   5  13        113.23        110.02        30.39 o                         
   7   5  13          8.49        -15.17        28.24 o                         
   1   6  13         81.98         65.39        19.37 o                         
   2   6  13          2.25          9.80        15.34 o                         
   3   6  13        466.63        489.38        28.13 o                         
   4   6  13        116.68        120.21        20.09 o                         
   5   6  13        972.10        956.48        51.72 o                         
   6   6  13          2.14         -2.16        21.63 o                         
   7   6  13        244.37        236.58        50.59 o                         
   0   7  13        713.71        750.37        52.77 o                         
   1   7  13        317.96        313.89        27.29 o                         
   2   7  13        151.65        139.53        19.84 o                         
   3   7  13       1100.96       1054.26        37.39 o                         
   4   7  13         39.35         32.61        18.01 o                         
   5   7  13          2.87         20.81        20.87 o                         
   6   7  13        217.28        201.80        28.78 o                         
   7   7  13        260.06        301.10        39.75 o                         
   1   8  13       6127.13       6341.25       131.11 o                         
   2   8  13        369.12        349.67        29.04 o                         
   3   8  13        351.30        439.06        27.99 o                         
   4   8  13        100.87         92.84        20.72 o                         
   5   8  13        333.18        388.02        34.73 o                         
   6   8  13         13.82          5.67        23.37 o                         
   7   8  13        181.61        167.08        41.82 o                         
   0   9  13         30.46         35.94        28.33 o                         
   1   9  13         69.37         83.83        21.23 o                         
   2   9  13         68.57         67.13        25.22 o                         
   3   9  13       1410.46       1413.87        50.83 o                         
   4   9  13         14.72         22.83        18.68 o                         
   5   9  13         25.12         16.33        22.72 o                         
   6   9  13         29.28         41.97        25.52 o                         
   7   9  13         86.31         73.02        38.82 o                         
   1  10  13         94.96        115.33        23.22 o                         
   2  10  13         40.93         65.21        20.86 o                         
   3  10  13         94.19         95.93        23.62 o                         
   4  10  13         22.78         14.04        21.17 o                         
   5  10  13       1515.86       1465.58        54.27 o                         
   6  10  13          6.89        -17.34        28.10 o                         
   0  11  13         52.42         15.43        28.02 o                         
   1  11  13        108.17        136.85        24.62 o                         
   2  11  13         65.60         55.10        23.44 o                         
   3  11  13        818.76        945.20        55.19 o                         
   4  11  13        218.45        222.47        28.97 o                         
   5  11  13         49.30         58.06        25.88 o                         
   6  11  13         60.34         38.52        52.50 o                         
   1  12  13       1728.83       1736.45        58.45 o                         
   2  12  13        336.29        333.92        31.95 o                         
   3  12  13          6.45          2.96        23.37 o                         
   4  12  13          1.75          0.70        22.32 o                         
   5  12  13         84.49         87.25        39.14 o                         
   0  13  13        636.42        716.65        58.27 o                         
   1  13  13         28.58         31.55        22.46 o                         
   2  13  13         54.83         60.66        23.81 o                         
   3  13  13        475.99        541.24        38.58 o                         
   4  13  13          0.45         44.37        35.93 o                         
   1  14  13        111.00         84.72        24.61 o                         
   2  14  13         50.28         78.53        25.45 o                         
   3  14  13        251.15        250.25        47.96 o                         
   0  15  13          0.76         -2.02        33.11 o                         
   1  15  13        105.80        111.00        32.66 o                         
   0   0  14       2084.85       2025.08        79.75 o                         
   1   0  14       1838.13       1737.35        52.48 o                         
   2   0  14       1717.03       1851.47        54.28 o                         
   3   0  14       1294.94       1186.66        63.27 o                         
   4   0  14        603.08        554.45        52.50 o                         
   5   0  14         10.32         -1.71        29.10 o                         
   6   0  14         45.69         72.05        38.90 o                         
   7   0  14        763.68        597.59       165.50 o                         
   1   1  14        725.63        743.26        28.99 o                         
   2   1  14         58.06         64.39        17.99 o                         
   3   1  14         75.41         88.34        21.75 o                         
   4   1  14        144.25        205.71        23.22 o                         
   5   1  14         51.66         45.85        23.22 o                         
   6   1  14         17.70         40.37        25.07 o                         
   7   1  14        259.83        274.33        64.02 o                         
   0   2  14       4488.28       4530.22       113.69 o                         
   1   2  14         45.82         66.41        18.11 o                         
   2   2  14         27.02         27.76        17.52 o                         
   3   2  14        524.80        577.83        29.95 o                         
   4   2  14       1046.46        979.55        60.21 o                         
   5   2  14        277.15        264.11        34.01 o                         
   6   2  14        439.37        396.86        48.40 o                         
   7   2  14          0.25         -2.94        36.57 o                         
   1   3  14        720.46        725.42        32.37 o                         
   2   3  14         16.35         11.45        16.45 o                         
   3   3  14         86.64        109.56        20.00 o                         
   4   3  14        903.35        884.37        41.38 o                         
   5   3  14         54.31         41.94        26.75 o                         
   6   3  14         31.51         44.52        30.09 o                         
   7   3  14         19.81        -52.18        52.18 o                         
   0   4  14        781.55        691.46        51.97 o                         
   1   4  14        384.34        418.38        26.86 o                         
   2   4  14       1662.54       1634.04        46.78 o                         
   3   4  14        191.61        262.97        24.01 o                         
   4   4  14        769.37        772.29        37.77 o                         
   5   4  14         21.45         29.22        26.27 o                         
   6   4  14        425.15        367.91        40.02 o                         
   7   4  14         94.53         51.37        61.36 o                         
   1   5  14        310.29        396.41        30.08 o                         
   2   5  14          1.64         21.00        17.14 o                         
   3   5  14         69.99         79.57        19.88 o                         
   4   5  14          5.28          3.08        20.88 o                         
   5   5  14         18.68         12.90        26.60 o                         
   6   5  14         74.42         99.86        32.72 o                         
   0   6  14       1715.47       1808.26        80.60 o                         
   1   6  14        282.76        282.61        31.01 o                         
   2   6  14         47.66         53.66        20.71 o                         
   3   6  14        777.60        785.08        42.59 o                         
   4   6  14        489.10        486.42        41.15 o                         
   5   6  14          1.53         19.15        22.73 o                         
   6   6  14        860.88        768.09        62.84 o                         
   1   7  14       3918.53       4064.14       101.54 o                         
   2   7  14        247.33        297.71        28.95 o                         
   3   7  14          9.41          8.89        18.04 o                         
   4   7  14        878.66        806.42        61.12 o                         
   5   7  14         73.75         79.72        23.17 o                         
   6   7  14          8.21          4.37        35.26 o                         
   0   8  14        127.78        123.14        34.30 o                         
   1   8  14        185.85        185.12        26.36 o                         
   2   8  14       2242.98       2349.45        84.79 o                         
   3   8  14          5.60         19.31        20.47 o                         
   4   8  14        262.78        246.24        26.33 o                         
   5   8  14         37.81         59.17        23.29 o                         
   6   8  14        205.90        172.65        42.72 o                         
   1   9  14          6.41         12.44        20.49 o                         
   2   9  14         35.48         70.27        23.18 o                         
   3   9  14        106.82        101.39        24.93 o                         
   4   9  14          7.88         15.67        22.91 o                         
   5   9  14          2.47          5.93        21.60 o                         
   6   9  14          3.10          2.91        36.92 o                         
   0  10  14        632.65        692.36        63.21 o                         
   1  10  14        394.57        373.74        35.50 o                         
   2  10  14        321.07        338.50        32.19 o                         
   3  10  14       1534.49       1500.35        83.22 o                         
   4  10  14        432.95        434.66        36.08 o                         
   5  10  14        137.77        209.19        62.98 o                         
   1  11  14        163.78        194.53        28.83 o                         
   2  11  14         27.40         45.22        23.05 o                         
   3  11  14          6.35         23.93        23.87 o                         
   4  11  14        156.90        198.21        61.90 o                         
   0  12  14         26.54          2.16        32.58 o                         
   1  12  14         70.21         90.63        26.50 o                         
   2  12  14       1118.38       1045.27        49.75 o                         
   3  12  14         30.88         41.28        36.34 o                         
   1  13  14        772.92        788.18        45.25 o                         
   1   0  15        431.37        366.43        65.99 o                         
   2   0  15         38.42          4.41        41.12 o                         
   3   0  15        411.72        436.10        65.41 o                         
   4   0  15        768.06        746.05        79.63 o                         
   5   0  15        634.09        533.09        74.41 o                         
   0   1  15         22.95         40.35        23.21 o                         
   1   1  15        214.42        259.11        35.81 o                         
   2   1  15        145.37        163.45        29.13 o                         
   3   1  15          4.88         -2.19        23.76 o                         
   4   1  15          2.31          1.00        25.43 o                         
   5   1  15         37.77         52.76        30.03 o                         
   6   1  15        374.19        351.70        72.52 o                         
   1   2  15       1640.94       1558.69        63.34 o                         
   2   2  15          8.73         14.45        17.87 o                         
   3   2  15        139.89        160.45        25.71 o                         
   4   2  15        417.69        468.66        51.39 o                         
   5   2  15        382.03        326.13        38.87 o                         
   6   2  15        106.35         89.03        41.77 o                         
   0   3  15         44.32         94.20        32.27 o                         
   1   3  15        428.47        464.30        29.24 o                         
   2   3  15        217.99        234.64        24.73 o                         
   3   3  15         27.62         62.41        19.55 o                         
   4   3  15         22.18         21.71        22.26 o                         
   5   3  15        696.49        624.12        55.18 o                         
   6   3  15         50.43         63.81        42.55 o                         
   1   4  15          1.30          3.46        20.21 o                         
   2   4  15        149.08        145.20        22.56 o                         
   3   4  15        696.36        689.28        34.23 o                         
   4   4  15        111.63        146.07        27.43 o                         
   5   4  15        160.69        154.78        29.07 o                         
   6   4  15         33.67         30.32        58.57 o                         
   0   5  15        261.91        296.48        61.86 o                         
   1   5  15        797.40        853.18        41.88 o                         
   2   5  15        706.80        802.01        46.97 o                         
   3   5  15        315.22        319.22        27.40 o                         
   4   5  15         79.34         80.56        22.41 o                         
   5   5  15          1.38         -3.88        23.96 o                         
   1   6  15       1582.83       1754.42        64.65 o                         
   2   6  15          1.72         22.86        21.36 o                         
   3   6  15        910.97        853.73        71.46 o                         
   4   6  15        750.05        807.25        63.48 o                         
   5   6  15        464.49        397.27        59.84 o                         
   0   7  15        101.05        110.58        35.82 o                         
   1   7  15          3.36          6.80        21.15 o                         
   2   7  15        392.18        398.81        33.20 o                         
   3   7  15        195.02        235.49        29.60 o                         
   4   7  15         24.90         32.62        21.95 o                         
   5   7  15         72.44         89.88        32.11 o                         
   1   8  15          2.52         -5.60        21.17 o                         
   2   8  15         15.38          9.97        22.27 o                         
   3   8  15        979.15        975.09        88.92 o                         
   4   8  15         97.51        124.55        33.39 o                         
   5   8  15        732.51        720.23        88.53 o                         
   0   9  15          9.08         15.83        32.62 o                         
   1   9  15        495.34        432.37        36.01 o                         
   2   9  15         99.81        102.73        30.47 o                         
   3   9  15        115.16        101.09        28.82 o                         
   4   9  15         21.66         61.99        50.47 o                         
   1  10  15        264.65        313.83        33.49 o                         
   2  10  15         50.34         56.29        24.90 o                         
   3  10  15        317.49        343.70        73.15 o                         
   0  11  15          4.69         83.13        55.33 o                         
   1  11  15        272.18        341.27        70.00 o                         
   0   0  16        174.22        141.80        51.01 o                         
   1   0  16        109.29        186.96        54.97 o                         
   2   0  16        681.40        637.64        79.18 o                         
   3   0  16         59.03         70.72        51.37 o                         
   4   0  16        359.57        274.60        66.31 o                         
   1   1  16          0.12          2.45        26.62 o                         
   2   1  16         74.24         87.12        36.40 o                         
   3   1  16         38.70         28.57        35.37 o                         
   4   1  16        478.17        366.53        72.97 o                         
   0   2  16       2329.16       2377.63       242.70 o                         
   1   2  16        214.37        208.70        28.74 o                         
   2   2  16       1645.34       1516.73        62.61 o                         
   3   2  16        198.02        198.86        34.73 o                         
   4   2  16        757.71        732.27        80.12 o                         
   5   2  16         29.76         42.56        55.87 o                         
   1   3  16        143.11        122.57        26.53 o                         
   2   3  16         99.38        113.91        23.88 o                         
   3   3  16        128.34        112.83        27.45 o                         
   4   3  16        340.48        317.38        34.61 o                         
   5   3  16         36.49         11.43        60.55 o                         
   0   4  16        591.95        584.30        53.29 o                         
   1   4  16          2.19         -0.58        22.90 o                         
   2   4  16        377.73        362.23        33.48 o                         
   3   4  16        136.11        122.20        27.88 o                         
   4   4  16         12.98          1.86        27.83 o                         
   5   4  16        131.01        134.51        62.53 o                         
   1   5  16        203.43        178.04        29.28 o                         
   2   5  16          5.19         31.45        24.60 o                         
   3   5  16        142.69        109.35        27.61 o                         
   4   5  16        498.68        486.36        44.01 o                         
   0   6  16       2281.05       2269.64        98.93 o                         
   1   6  16          4.83        -18.98        22.87 o                         
   2   6  16       1517.72       1552.87        69.39 o                         
   3   6  16         35.35         37.46        30.87 o                         
   4   6  16        611.95        693.15        85.47 o                         
   1   7  16         39.81         32.03        27.07 o                         
   2   7  16          1.10        -17.95        24.21 o                         
   3   7  16         59.60         31.71        35.91 o                         
   0   8  16         43.81         67.40        37.42 o                         
   1   8  16          2.03          6.09        30.48 o                         
   2   8  16         78.48         65.89        38.68 o                         
   3   8  16        159.86        196.77        63.97 o                         
   1   0  17        543.68        577.53        80.17 o                         
   2   0  17          1.13         34.91        55.24 o                         
   3   0  17       1206.49        897.84        97.98 o                         
   0   1  17        197.06        187.95        63.97 o                         
   1   1  17        154.74        247.06        63.25 o                         
   2   1  17         61.75         59.52        38.88 o                         
   3   1  17         71.39        120.20        60.82 o                         
   1   2  17        689.67        646.36        80.53 o                         
   2   2  17          5.88         -0.01        38.18 o                         
   3   2  17        368.45        275.59        68.20 o                         
   0   3  17          1.97         22.13        50.20 o                         
   1   3  17        138.77        129.98        40.87 o                         
   2   3  17         63.47         66.20        47.64 o                         
   3   3  17          8.40         11.07        62.44 o                         
   1   4  17        128.81        173.64        31.27 o                         
   2   4  17        243.79        297.18        40.70 o                         
   0   5  17        263.28        238.11        47.93 o                         
   1   5  17         87.90        146.40        36.80 o                         
   2   5  17        125.12        108.66        42.77 o                         
                                                                                
